# Supplementary material for: Trypanosoma brucei PRMT1 Is a Nucleic Acid Binding Protein with a Role in Energy Metabolism and the Starvation Stress Response
Source: mBio. 2018 Dec 18;9(6):e02430-18. doi: 10.1128/mBio.02430-18 (PMC6299225; doi:10.1128/mBio.02430-18)
Supplement: TABLE S1 [file mbo006184221st1.xlsx]

## Sheet: Legend
	Table S1: Trypanosoma brucei PRMT1 is a nucleic acid binding protein with a role in the energy metabolism and the starvation stress response
	Whole cell quantitative mass spectrometry analysis of BF wild-type and ENZ KO cells. All identified proteins - Identified proteins tab
	Proteins with change of >1.5x and p < 0.05 are considered significantly changed - 'Increased in KO' and 'decreased in KO' tabs contain the two subsets of changed proteins
	Accession #	Tritrypdb.org identifier
	meR	Found arginine methylated in 1, 2 or unpublushed data
	present in PRO IP	Found associated with TbPRMT1 in vivo (Fig. 4, Table 3, Table S3)
	Columns S/T	Red values show that both criteria of protein level change of >1.5x and p < 0.05 were met
	REFERENCES
	(1) Lott K, Li J, Fisk JC, Wang H, Aletta JM, Qu J, Read LK. 2013. Global proteomic analysis in trypanosomes reveals unique proteins and conserved cellular processes impacted by arginine methylation. J Proteomics 91:210-25.
	(2) Fisk JC, Li J, Wang H, Aletta JM, Qu J, Read LK. 2013. Proteomic analysis reveals diverse classes of arginine methylproteins in mitochondria of trypanosomes. Mol Cell Proteomics 2:302-11.

## Sheet: Identified proteins
Accession #	Indistinguishable	Protein name	MW (kDa)	Protein identification probablity	Exclusive unique peptide count	Exclusive unique spectrum count	Exclusive spectrum count	KO_1	KO_2	KO_3	KO_4	KO_5	WT_1	WT_2	WT_3	WT_4	WT_5	KO/WT	p-value	meR	present in PRO IP
Tb927.9.13540		hypothetical protein, conserved	41.2626	0.997	1	1	1	1.36645e+06	691971	852259	926001	1.0976e+06	181323	3134.72	932.118	837.703	130053	15.601	0.00435848
Tb927.11.9510		nucleic acid binding protein, putative	56.6051	1	1	1	1	1.41496e+06	5.62656e+06	2.3087e+06	2.16222e+06	4.81411e+06	154335	609120	229692	679.564	283124	12.7856	0.0225165	Yes
Tb927.10.13430		citrate synthase, putative	53.5864	0.997	1	1	1	3.67585e+06	1.38143e+06	5.01915e+06	5.4632e+06	3.04267e+06	196866	4434.66	603327	642964	257893	10.8956	0.0118175
Tb927.3.3500		hypothetical protein, conserved	40.3453	0.956	1	1	1	9.59782e+06	1.47677e+07	1.74492e+07	1.17969e+07	7.17825e+06	83401	4276.97	248837	2.31728e+06	3.28423e+06	10.2374	0.0125562
Tb927.8.2970		hypothetical protein, conserved	34.7138	1	1	1	1	1.87141e+07	2.41971e+07	1.70661e+07	1.41212e+07	1.76006e+07	110900	7259.69	2111.51	876229	9.97011e+06	8.36166	0.010689
Tb927.11.2410		hypothetical protein, conserved	24.5807	1	2	2	3	1.98484e+07	1.86235e+07	2.31431e+07	2.37331e+07	1.90264e+07	3.04892e+06	2.24184e+06	2.19693e+06	2.03195e+06	3.90979e+06	7.77207	2.82675e-07
Tb927.7.1400		hypothetical protein, conserved	60.6969	0.95	1	1	1	2.81134e+06	5.30027e+06	6.05778e+06	5.87764e+06	7.12101e+06	385026	7467.73	849652	298467	2.11261e+06	7.43673	0.0167255
Tb927.9.9180		hypothetical protein, conserved	37.8103	0.997	1	1	1	3.07866e+06	4.94106e+06	3.57876e+06	2.11429e+06	4.40234e+06	116602	4081.79	1026.71	235249	2.67624e+06	5.97227	0.0177996
Tb927.10.8660		Fis1 C-terminal tetratricopeptide repeat, putative	26.8128	0.997	1	1	1	1.9196e+06	6.53859e+06	896181	3.83042e+06	3.41317e+06	147854	4154.11	1019.83	1.54137e+06	1.24488e+06	5.64694	0.0404554
Tb927.5.4570		Enriched in surface-labeled proteome protein 8	88.8666	1	1	1	1	1.89352e+07	2.06492e+07	2.82802e+07	2.94637e+07	2.15964e+07	36714.7	318242	1032.04	106391	2.17837e+07	5.34586	0.0117006
Tb927.7.6350		NADH-ubiquinone oxidoreductase, mitochondrial, putative	30.9247	0.95	1	1	1	4.12479e+06	7.95372e+06	5.93004e+06	4.73075e+06	6.52194e+06	50174.3	3331.02	1017.56	855.679	5.67888e+06	5.10288	0.0071653
Tb927.11.6670		hypothetical protein, conserved	67.7118	0.999	1	1	1	882050	500019	1.00609e+06	126415	719647	230902	3081.44	921.171	835.353	410766	5.00262	0.0269972
Tb927.7.3360		farnesyl pyrophosphate synthase	41.9998	0.95	1	1	1	7.57978e+07	5.34099e+07	6.84401e+07	5.868e+07	7.67935e+07	1.54487e+07	1.37714e+06	1.70371e+07	1.86319e+07	1.82053e+07	4.71175	0.00694551
Tb927.5.4020		hypothetical protein	29.3482	0.953	1	1	1	7.90599e+06	1.05378e+07	8.19413e+06	1.17639e+07	1.03012e+07	999473	4343.26	2.82141e+06	3.20571e+06	3.3183e+06	4.70595	0.07018	Yes	Yes
Tb11.v5.0178		glutamine synthetase, putative	46.9392	0.95	1	1	1	1.50796e+07	1.62169e+07	2.08383e+07	2.88795e+07	1.60392e+07	1.52849e+06	2.39343e+06	6.70059e+06	4.17143e+06	6.34027e+06	4.59224	0.000732189
Tb11.1390		hypothetical protein, conserved	62.0706	1	1	1	1	173206	1.01673e+06	247075	159894	573626	331639	2792.79	883.98	817.278	143994	4.52076	0.0304803
Tb927.9.2060		ADP-ribosylation factor family, putative	37.9724	1	1	1	1	2.2797e+06	281040	2.3676e+06	2.86757e+06	1.98052e+06	155846	3923.17	1012.19	64088	2.11733e+06	4.17405	0.0318427
Tb927.3.2130		RNA pseudouridylate synthase, putative	81.5324	1	1	1	2	2.20309e+06	5.16389e+06	3.02713e+06	2.20938e+06	2.98616e+06	135463	4247.54	1029.95	1.49949e+06	2.1681e+06	4.09356	0.0427863
Tb927.5.1790		hypothetical protein, conserved	71.9561	0.998	1	1	1	1.04024e+06	1.2354e+06	990351	1.4319e+06	796200	141332	3309.5	951.165	837.258	1.23807e+06	3.96827	0.017406
Tb927.11.2245		hypothetical protein	7.6389	0.95	1	1	1	5.1004e+07	3.43597e+07	6.83868e+07	6.14451e+07	5.24319e+07	17786.7	3172.26	1182.34	4.7744e+06	6.29199e+07	3.95218	0.0210092
Tb927.2.370		retrotransposon hot spot protein 1 (RHS1), putative	95.1413	1	2	2	2	1.00067e+07	7.09651e+06	1.22601e+07	9.55008e+06	7.50276e+06	4.96692e+06	1.60414e+06	358293	51820.4	4.97823e+06	3.88114	0.0321516
Tb927.6.1890		hypothetical protein, conserved	68.0488	0.999	1	1	1	7.89547e+06	1.03073e+07	1.78441e+07	1.26177e+07	8.31995e+06	3.7693e+06	3.15e+06	1.64354e+06	2.5864e+06	3.85164e+06	3.79874	0.00027011
Tb927.3.4640		VIT family, putative	30.3792	1	2	3	3	8.35863e+07	7.32877e+07	7.85678e+07	8.24228e+07	5.97314e+07	3.71492e+07	1.39054e+07	1.01585e+07	8.62641e+06	3.17813e+07	3.71573	0.00122536
Tb927.4.3770		protein kinase, putative	54.3394	1	1	1	1	6.39538e+06	2.15372e+07	5.59155e+06	8.066e+06	1.22914e+07	4.66463e+06	844008	2.04711e+06	2.24827e+06	5.54631e+06	3.51012	0.0127667
Tb927.3.730		hypothetical protein, conserved	34.2271	0.999	1	1	1	4.00036e+07	3.76614e+07	4.50344e+07	3.80597e+07	2.86685e+07	2.63601e+06	3.75986e+06	3.75788e+06	1.41364e+07	3.06362e+07	3.44875	0.00749805
Tb927.11.7960		kinetoplast poly(A) polymerase 1	58.4375	0.996	1	1	1	5.5701e+06	6.49711e+06	6.31666e+06	5.60658e+06	3.86306e+06	124603	4625.31	1.87477e+06	1.28933e+06	4.99726e+06	3.35965	0.0641259	Yes
Tb927.9.10000		hypothetical protein, conserved	13.5136	0.956	1	1	1	2.00907e+07	3.08299e+07	2.0242e+07	1.91508e+07	1.84713e+07	516628	431063	221357	171713	3.16223e+07	3.3002	0.00834878	Yes
Tb927.11.9580		hypothetical protein, conserved	13.5561	1	1	1	1	1.14302e+07	1.2715e+07	1.21876e+07	1.75045e+07	8.66832e+06	2.42404e+06	1.35122e+06	2.79267e+06	6.76695e+06	5.88968e+06	3.25134	0.00320221
Tb927.11.180		electron transfer flavoprotein, putative	29.9492	0.963	1	1	1	6.34352e+06	8.41928e+07	2.97365e+06	1.22826e+07	1.11802e+07	58186.5	3847.29	34740.5	1.73603e+06	3.51073e+07	3.16655	0.0467652
Tb11.v5.0340	Tb927.10.5070	ribonuclease HII, putative	38.9102	0.996	1	1	1	1.13503e+08	6.99572e+07	1.23718e+08	8.28696e+07	6.49962e+07	7.83845e+06	5.68476e+06	1.09069e+07	4.91759e+07	7.2593e+07	3.1125	0.0159361
Tb927.10.3470		Ankyrin repeats (3 copies), putative	89.7854	1	1	1	2	2.18839e+07	3.75407e+07	2.95464e+07	3.3111e+07	2.99864e+07	2.39651e+06	4.7321e+06	7.32456e+06	7.1093e+06	2.73303e+07	3.11024	0.00710387
Tb927.8.4660		hypothetical protein, conserved	117.969	0.997	1	1	1	1.11993e+07	4.37282e+06	8.91535e+06	8.58261e+06	9.37648e+06	4.65222e+06	1.29171e+06	653568	32727.6	7.20521e+06	3.06796	0.0609001
Tb927.9.13310		Yos1-like, putative	10.6954	0.95	1	1	1	7.37816e+06	5.14103e+06	1.05029e+07	8.94958e+06	6.14065e+06	131574	779067	3.22199e+06	4.45795e+06	3.93519e+06	3.04271	0.0426699
Tb927.8.2260		Present in the outer mitochondrial membrane proteome 39-2	21.7692	1	1	1	1	1.21001e+08	1.05052e+08	1.21586e+08	1.36346e+08	1.30324e+08	838848	7.28667e+06	2.3345e+07	5.5645e+07	1.21065e+08	2.95084	0.0460707
Tb927.5.1330		hypothetical protein, conserved	107.993	1	1	1	1	5.25139e+06	4.01346e+06	7.42411e+06	4.39121e+06	5.28544e+06	998345	212738	106789	2.72542e+06	5.14517e+06	2.86942	0.0361338	Yes
Tb927.9.14200		methyltransferase domain containing protein, putative	44.5328	0.962	1	1	1	1.08371e+06	3.50492e+06	2.38778e+06	5.40633e+06	2.28749e+06	246595	946211	2.02636e+06	444111	1.46495e+06	2.86068	0.036112
Tb927.7.6810		EF-hand domain pair, putative	106.591	0.999	1	1	1	3.29147e+07	5.62601e+07	4.14538e+07	3.46567e+07	4.10191e+07	2.779e+06	6.84859e+06	1.22534e+07	1.93887e+07	3.20385e+07	2.8142	0.0157533
Tb927.10.6070		universal minicircle sequence binding protein 1	14.5656	1	6	13	14	9.88697e+09	1.18562e+10	1.01838e+10	1.34583e+10	1.12736e+10	3.05182e+09	3.46732e+09	3.59597e+09	3.69788e+09	6.51741e+09	2.7869	7.64077e-05
Tb927.10.12540		NADH-ubiquinone oxidoreductase complex I subunit, putative	33.7541	0.95	1	1	1	8.12267e+06	7.1969e+06	1.00232e+07	8.96352e+06	9.75454e+06	1.75767e+06	527311	880063	3.38726e+06	9.41315e+06	2.75976	0.0178076
Tb927.11.13310		hypothetical protein, conserved	34.5197	0.95	1	1	1	6.10162e+06	1.13566e+07	5.6909e+06	1.18903e+07	3.47514e+06	1.71508e+06	403820	360020	4.19421e+06	7.33204e+06	2.75002	0.045828
Tb927.10.8380		hypothetical protein, conserved	21.7324	0.95	1	1	1	6.65669e+06	9.15827e+06	9.41319e+06	4.97915e+06	5.70353e+06	989979	389969	2.08524e+06	4.35426e+06	5.25001e+06	2.74769	0.0260819
Tb927.7.6660		chaperone protein DnaJ, putative	29.8882	0.95	1	1	1	97592.7	5.04487e+06	607279	1.60294e+06	387398	497128	935742	141877	774301	516070	2.70149	0.613003
Tb927.6.3530		hypothetical protein, conserved	30.9134	0.95	1	1	1	1.35582e+06	703.707	997116	836662	1.10365e+06	667907	5771.79	1917.2	1786.6	929048	2.67298	0.302942
Tb927.8.6170		transketolase, putative	72.61	1	2	2	2	5.1068e+07	4.40035e+07	5.25271e+07	6.22878e+07	5.37227e+07	2.47776e+07	1.16758e+07	1.46313e+07	2.23385e+07	2.54352e+07	2.66653	0.000270998	Yes
Tb927.7.5940		Protein Associated with Differentiation	67.153	1	3	3	3	2.79391e+08	3.12878e+08	2.9912e+08	3.67401e+08	3.3227e+08	8.87841e+07	1.09368e+08	1.52878e+08	1.14685e+08	1.45477e+08	2.60321	2.07926e-05
Tb927.11.14260		atypical dual specificity phosphatase, putative	39.805	0.997	1	1	1	2.70345e+06	7.7049e+06	5.54429e+06	3.60323e+06	6.77582e+06	2.2541e+06	747805	1.73899e+06	2.29836e+06	3.17634e+06	2.5776	0.0145389
Tb927.7.5890		hypothetical protein, conserved	73.5566	0.962	1	1	1	2.26692e+06	3.94007e+06	1.8854e+06	1.78945e+06	1.85503e+06	202531	4611.16	168144	2.12152e+06	2.20277e+06	2.49743	0.0834813
Tb927.8.5750		hypothetical protein, conserved	97.282	0.999	1	1	1	389181	1.01402e+06	710156	770338	783322	322288	3928.18	963.676	598989	543237	2.49558	0.0963809
Tb927.10.7290		Flagellar Member 2	129.878	1	1	1	1	8.2314e+06	8.59221e+06	8.54493e+06	1.30474e+07	9.16561e+06	4.15554e+06	3.80416e+06	3.15356e+06	4.69417e+06	3.26461e+06	2.49483	4.03383e-05
Tb927.9.2760		EB1-like C-terminal motif containing protein, putative	56.997	1	5	6	6	7.76092e+09	1.19783e+09	5.35241e+09	6.06579e+09	6.43273e+09	3.87117e+08	2.76056e+08	3.5109e+08	4.35324e+09	5.58151e+09	2.44859	0.0733015
Tb927.10.6490		KIAA1430 homologue, putative	19.5307	1	4	4	4	3.13889e+07	2.7076e+07	3.16091e+07	4.78988e+07	4.79433e+07	8.90887e+06	5.7663e+06	4.16433e+07	4.30255e+06	1.53155e+07	2.44831	0.0196828
Tb927.8.1770		hypothetical protein, conserved	60.1648	0.95	1	1	1	2.67855e+06	395584	3.05454e+06	2.46255e+06	2.18263e+06	1.01531e+06	351267	130937	1.4874e+06	1.4245e+06	2.44337	0.125569
Tb927.7.5730		hypothetical protein, conserved	80.1906	0.95	1	1	1	8.50862e+06	1.2823e+07	9.47561e+06	1.3499e+07	1.25285e+07	3.94198e+06	2.18385e+06	1.13127e+07	1.90751e+06	3.92103e+06	2.44271	0.0100886
Tb927.8.6840		mismatch repair protein MLH1	95.739	0.999	1	1	1	8.48862e+06	4.68852e+06	7.83295e+06	5.27741e+06	6.30076e+06	1.03574e+06	249150	1.52461e+06	2.36092e+06	8.25974e+06	2.4265	0.0377992
Tb927.10.7360		ATP-binding cassette protein, putative	70.6646	0.955	1	1	1	6.4207e+06	8.71847e+06	9.61024e+06	8.42325e+06	8.12809e+06	577852	852603	1.79833e+06	5.55139e+06	8.26164e+06	2.42349	0.0307453
Tb927.9.2420		hypothetical protein, conserved	22.8245	1	3	3	3	4.18111e+07	7.53123e+07	4.61715e+07	7.07883e+07	5.69925e+07	1.21812e+07	1.44652e+07	2.78441e+07	2.9339e+07	3.64441e+07	2.42011	0.00468423
Tb927.10.5690		procyclin-associated gene 2 (PAG2) protein, putative	43.0764	1	1	1	1	6.72007e+06	1.86888e+06	8.44263e+06	6.01891e+06	6.46734e+06	3.50383e+06	2.4382e+06	1.96446e+06	2.57733e+06	1.82246e+06	2.3986	0.0257847
Tb927.3.1270		PRP38 family, putative	60.8367	1	1	1	1	1.59771e+06	356715	1.52372e+06	1.59211e+06	1.14884e+06	320812	4576.93	672965	968821	627510	2.39686	0.165529
Tb927.9.15450		Domain of unknown function (DUF4205), putative	59.645	1	1	1	1	7.19818e+07	5.33434e+07	5.71989e+07	5.28387e+07	6.13155e+07	3.47112e+06	9.2379e+06	1.58723e+07	3.27322e+07	6.29628e+07	2.38725	0.0323816
Tb927.3.2140		transcription activator, putative	105.361	0.999	1	1	1	3.68298e+06	4.8019e+06	2.23369e+06	2.45167e+06	3.49509e+06	1.0503e+06	488406	729069	1.99262e+06	2.75225e+06	2.37647	0.018574
Tb927.6.1230		kinetoplastid-specific phospho-protein phosphatase	47.0076	0.957	1	1	1	1.62082e+06	948134	1.81148e+06	1.15606e+06	1.75811e+06	247098	430608	934.841	1.24954e+06	1.1416e+06	2.37627	0.152996
Tb927.3.4850		enoyl-CoA hydratase, mitochondrial precursor, putative	28.6054	0.953	1	1	1	6.40847e+08	3.06837e+08	5.11249e+08	5.72533e+08	5.65396e+08	1.00022e+08	9.39812e+07	2.44399e+08	2.40797e+08	4.15645e+08	2.3719	0.0135101
Tb927.8.2130		cyclic nucleotide-binding domain containing protein, putative	56.9907	0.999	1	1	1	3.93512e+07	4.48252e+07	4.22772e+07	5.14085e+07	4.42801e+07	1.72669e+06	7.19101e+06	1.2093e+07	3.59641e+07	3.69805e+07	2.36434	0.045774
Tb927.8.640		Dpy-30 motif containing protein, putative	12.2034	0.95	1	1	1	9.76311e+06	8.41096e+06	2.00009e+06	1.09481e+07	1.61712e+07	4.98529e+06	2.20967e+06	1.13009e+07	784754	731874	2.3632	0.0966312
Tb927.8.4770		small GTP-binding protein Rab18	23.4675	1	2	2	2	2.36492e+07	1.08574e+07	2.26746e+07	2.65225e+07	1.74825e+07	9.84074e+06	5.38362e+06	1.23712e+06	1.09422e+07	1.66289e+07	2.29798	0.0540813
Tb927.10.7270		hypothetical protein, conserved	56.8153	0.95	1	1	1	4.55976e+07	2.50055e+07	4.64676e+07	4.7683e+07	3.40678e+07	2.16166e+07	1.32816e+07	1.16038e+07	1.62521e+07	2.45756e+07	2.27668	0.00223119	Yes
Tb927.9.11840		pre-rRNA-processing protein PNO1, putative	24.0746	0.954	1	1	1	1.72098e+07	5.81415e+06	1.53561e+07	1.71176e+07	1.18828e+07	90950.8	3.15226e+06	4.40583e+06	1.14533e+07	1.06774e+07	2.26263	0.132928
Tb927.11.7800		hypothetical protein, conserved	26.7944	1	2	2	2	1.22049e+07	1.05647e+07	1.2342e+07	1.49169e+07	1.24623e+07	3.37251e+06	875459	1.51508e+06	8.62226e+06	1.34493e+07	2.24508	0.0390894
Tb11.v5.1020		retrotransposon hot spot (RHS) protein, putative	62.419	1	1	1	1	9.56907e+07	2.32903e+08	1.06015e+08	1.28276e+08	1.52641e+08	8.4538e+07	7.28531e+07	6.48952e+07	5.17606e+07	4.48229e+07	2.24394	0.0037994
Tb927.10.14280		mitochondrial carrier protein	33.0044	0.998	1	1	1	4.93158e+07	6.10081e+07	5.95688e+07	4.84798e+07	4.93846e+07	3.48444e+06	4.80318e+06	1.01277e+07	5.28969e+07	4.80963e+07	2.24236	0.041928
Tb927.9.9090		WD domain, G-beta repeat, putative	40.6341	1	2	2	2	3.31807e+07	4.62648e+07	4.6179e+07	4.02421e+07	2.98751e+07	2.74405e+07	2.08465e+07	9.36681e+06	1.02836e+07	1.95921e+07	2.23629	0.00499478
Tb927.11.7250		hypothetical protein, conserved	53.3631	1	1	1	1	1.03629e+06	1.35951e+06	2.1022e+06	2.26047e+06	2.2619e+06	324163	531226	1.66771e+06	1.0575e+06	473360	2.22508	0.023871
Tb927.11.8250		hypothetical protein, conserved	19.3444	1	1	1	1	1.42558e+06	1.56805e+07	6.14226e+06	4.45164e+06	6.72944e+06	4.93378e+06	300274	1.05266e+06	2.13902e+06	7.09183e+06	2.21874	0.171214
Tb927.8.7470		hypothetical protein, conserved	61.3422	1	3	3	3	1.65171e+06	9.74004e+06	2.13386e+06	2.57654e+06	5.17366e+06	4.11408e+06	2.87022e+06	662892	477190	1.7559e+06	2.15336	0.145277
Tb927.11.16790		mitogen-activated protein kinase	72.1427	1	2	2	2	5.87184e+07	6.18133e+07	6.68284e+07	6.49381e+07	7.05558e+07	3.26499e+07	2.83627e+07	2.31433e+07	2.53619e+07	4.14258e+07	2.13891	8.46566e-05
Tb927.10.13120		mitochondrial carrier protein	43.4496	0.95	1	1	1	1.24876e+07	1.93747e+07	2.64142e+07	1.95892e+07	1.25171e+07	2.16015e+06	4.12768e+06	8.03665e+06	1.42488e+07	1.37943e+07	2.1333	0.0425035
Tb927.11.4680		SURF1 family, putative	40.0213	0.961	1	1	1	2.12585e+07	9.16898e+06	1.97962e+07	4.78795e+07	3.14996e+07	4.49597e+06	8.54443e+06	9.88875e+06	1.5512e+07	2.30024e+07	2.1093	0.0899503
Tb927.4.1190		LicD family, putative	22.8681	1	1	1	1	4.84782e+07	6.18607e+07	6.30659e+07	4.92854e+07	4.63552e+07	1.64898e+07	1.48951e+07	2.39667e+07	2.84084e+07	4.43278e+07	2.10048	0.00437501
Tb927.11.9820		TZ ciliopathy protein (tectonic), putative	64.4264	1	1	1	1	3.54313e+06	783513	4.53024e+06	2.68076e+06	5.48241e+06	4.28918e+06	1.23733e+06	131659	522017	1.94345e+06	2.09512	0.144683
Tb927.11.4280		hypothetical protein, conserved	156.268	1	2	2	2	1.46009e+08	9.59626e+07	1.34082e+08	1.43692e+08	1.20007e+08	5.77911e+07	4.50369e+07	3.86266e+07	7.87267e+07	8.58049e+07	2.09079	0.00205191	Yes
Tb927.9.14570		leucine-rich repeat protein (LRRP), putative	67.3122	0.95	1	1	1	1.10956e+07	1.57814e+07	1.21695e+07	1.28935e+07	1.29926e+07	5.17925e+06	5.13209e+06	5.74009e+06	5.94629e+06	9.26232e+06	2.07717	0.000289561
Tb927.5.4450		hypothetical protein, conserved	18.6031	1	2	2	2	1.08087e+07	4.52547e+06	8.50119e+06	1.00955e+07	1.14067e+07	4.70211e+06	2.89993e+06	3.60113e+06	4.10217e+06	6.59309e+06	2.07036	0.0109519
Tb927.2.3270		65 kDa invariant surface glycoprotein	48.3847	1	1	2	2	4.71221e+06	1.33819e+06	5.25147e+06	2.90133e+06	2.67477e+06	4.83249e+06	1.17797e+06	1716.43	1354.66	2.15298e+06	2.06673	0.117145
Tb927.11.11860		leucine-rich repeat protein (LRRP), putative	77.5024	1	1	1	1	6.49218e+06	1.81291e+07	9.80359e+06	1.04256e+07	1.27704e+07	7.73445e+06	4.56785e+06	7.6686e+06	2.59184e+06	5.33983e+06	2.06507	0.0221317
Tb927.5.2370		hydrolase, alpha/beta fold family, putative	43.297	1	3	3	3	2.92461e+07	3.98667e+07	3.01122e+07	3.78933e+07	3.76454e+07	1.4312e+07	1.16e+07	1.32337e+07	1.96535e+07	2.70802e+07	2.03499	0.00193848
Tb927.8.2390		hypothetical protein, conserved	163.244	0.999	1	1	1	6.67972e+06	4.52038e+06	7.00376e+06	5.86912e+06	2.99553e+06	2.46561e+06	2.65374e+06	2.14073e+06	3.52973e+06	2.54902e+06	2.0293	0.00500088
Tb927.9.10470		hypothetical protein, conserved	39.5382	1	1	2	2	3.20194e+07	1.79698e+07	3.67002e+07	3.42973e+07	3.78223e+07	9.36582e+06	1.02645e+07	1.0022e+07	2.14789e+07	2.72222e+07	2.02683	0.0179495
Tb927.7.2810		hypothetical protein, conserved	39.4296	0.963	1	1	1	1.07428e+07	8.91374e+06	7.03111e+06	1.41994e+07	9.53633e+06	862249	1.07653e+06	8.66814e+06	7.93434e+06	6.38117e+06	2.02321	0.072078
Tb927.6.4030		superoxide dismutase, putative	29.6525	1	2	2	2	1.56802e+07	1.55605e+07	1.18737e+07	1.97619e+07	1.94478e+07	1.85704e+07	4.57009e+06	4.54583e+06	1.98304e+06	1.12083e+07	2.01391	0.0413402
Tb927.7.820		dynein arm light chain, axonemal, putative	34.3654	0.95	1	1	1	1.60842e+07	2.96317e+07	2.44723e+07	2.30584e+07	2.1217e+07	1.13143e+06	2.42706e+06	1.00557e+07	1.82579e+07	2.51193e+07	2.00843	0.0778766
Tb927.2.2650		hypothetical protein, conserved	367.69	1	1	1	1	5.18241e+06	7.35311e+06	7.84231e+06	7.70237e+06	7.14866e+06	1.63157e+06	1.34629e+06	5.25662e+06	4.16596e+06	5.26096e+06	1.99468	0.0256994
Tb927.10.3130		myotubularin-associated protein, putative	87.0679	0.95	1	1	1	1.1534e+07	1.97763e+07	1.24256e+07	1.33961e+07	1.71115e+07	479622	1.42923e+06	9.21764e+06	1.45174e+07	1.1776e+07	1.98407	0.0971903
Tb927.9.13770		proteasome complex subunit Rpn13 ubiquitin receptor, putative	31.3044	0.95	1	1	1	1.08264e+07	2.89855e+06	1.32932e+07	8.88573e+06	1.17576e+07	958932	13210.6	284164	1.08004e+07	1.20084e+07	1.98052	0.115196
Tb927.2.3610		hypothetical protein, conserved	16.0609	1	3	4	4	1.18769e+08	1.58716e+08	1.61608e+08	1.22346e+08	1.07275e+08	3.52803e+07	2.66754e+07	6.3941e+07	8.05291e+07	1.31353e+08	1.97974	0.0238136	Yes
Tb927.4.3640		serine threonine-protein phosphatase PP1, putative	33.5783	0.95	1	1	1	5.24848e+07	2.05318e+07	2.57852e+07	2.71961e+07	2.56064e+07	8.72526e+06	2.40679e+06	1.63195e+06	2.1405e+06	6.17048e+07	1.97893	0.0423551
Tb927.7.2990		hypothetical protein, conserved	35.5727	0.95	1	1	1	3.58251e+07	5.11099e+07	3.59611e+07	3.8264e+07	4.01449e+07	4.78616e+06	1.4666e+06	1.63902e+07	3.59784e+07	4.3207e+07	1.97691	0.0842008
Tb927.10.2920		hypothetical protein, conserved	114.971	1	1	1	1	5.30171e+06	8.8053e+06	3.84433e+06	4.51423e+06	4.54604e+06	4.13532e+06	3.01024e+06	401271	3.62306e+06	2.49515e+06	1.97669	0.0864936
Tb927.8.390		expression site-associated gene 3 (ESAG3), degenerate	35.6195	0.95	1	2	2	2.76181e+08	2.48861e+08	3.49328e+08	3.73149e+08	2.83077e+08	1.67414e+08	1.59118e+08	1.73055e+08	1.50919e+08	1.26437e+08	1.97002	9.64072e-05
Tb927.8.1220		hypothetical protein, conserved (pseudogene)	22.8025	0.95	1	2	2	5.32811e+07	7.35241e+07	5.78775e+07	5.80266e+07	6.5324e+07	9.93268e+06	1.07998e+07	1.60006e+07	4.35711e+07	7.61168e+07	1.96926	0.038891
Tb927.11.12590		Der1-like family, putative	27.9701	0.962	1	1	1	1.0515e+07	1.0331e+07	1.16842e+07	8.48951e+06	5.30674e+06	1.55551e+06	813033	320706	1.26485e+07	8.32561e+06	1.95773	0.0765432
Tb927.7.210		Proline dehydrogenase, mitochondrial	63.8595	1	6	7	7	5.48613e+08	5.40813e+08	5.39912e+08	6.49708e+08	6.15601e+08	3.59856e+08	2.88287e+08	2.53408e+08	2.80759e+08	2.98615e+08	1.95462	1.00745e-05
Tb927.11.15820		superoxide dismutase, putative	36.0479	0.95	1	1	1	5.01636e+07	4.197e+07	4.62542e+07	4.28535e+07	5.17438e+07	2.32797e+07	1.21745e+07	1.24796e+07	3.45949e+07	3.66834e+07	1.95437	0.0125979
Tb927.8.2230		Checkpoint protein HUS1, putative	37.1438	0.997	1	1	1	3.74415e+07	5.8247e+07	5.48983e+07	4.85723e+07	5.85109e+07	959509	7.91856e+06	4.56399e+07	3.45848e+07	4.32919e+07	1.94623	0.120393
Tb927.10.3040		hypothetical protein, conserved	15.5054	0.95	1	1	1	2.26403e+07	2.30567e+07	2.1243e+07	2.10457e+07	2.08724e+07	6.20723e+06	4.19645e+06	1.11499e+07	1.57717e+07	1.86436e+07	1.94498	0.0209482
Tb927.11.9250		hypothetical protein, conserved	51.1324	1	2	2	2	1.32331e+07	2.04575e+07	1.4404e+07	7.66354e+06	9.06065e+06	1.01772e+07	658556	830053	1.11994e+07	1.06457e+07	1.93426	0.113966	Yes
Tb927.6.4530		RNA-binding protein, putative	16.8216	0.95	1	1	1	9.81013e+07	1.31342e+08	1.01636e+08	1.34437e+08	1.49082e+08	2.4832e+07	1.86009e+07	2.86445e+07	9.60439e+07	1.50648e+08	1.92803	0.0466957		Yes
Tb927.10.620		hypothetical protein, conserved	60.7427	1	1	1	1	2.19421e+07	1.01713e+07	1.75685e+07	2.26301e+07	2.37562e+07	1.47132e+07	1.24565e+07	6.02423e+06	6.5544e+06	1.00958e+07	1.92738	0.0211546
Tb927.11.12190		FHA domain containing protein, putative	61.2003	1	1	1	1	1.5218e+07	1.36378e+07	1.15496e+07	1.62976e+07	1.77683e+07	74607.4	690140	2.91206e+06	1.58533e+07	1.92099e+07	1.92234	0.100849
Tb927.9.6310		ABC transporter, putative	72.2171	1	10	11	11	3.49916e+08	3.18767e+08	3.81948e+08	3.91126e+08	3.70382e+08	2.48949e+08	1.60122e+08	1.47235e+08	1.79222e+08	2.07708e+08	1.92119	0.000161653
Tb927.3.5100		tfiih basal transcription factor complex helicase xpb subunit	105.211	0.999	1	1	1	3.56186e+06	2.8439e+06	6.74783e+06	8.58277e+06	3.5643e+06	2.15433e+06	319786	268497	3.70251e+06	6.77853e+06	1.91329	0.112842
Tb927.7.3150		CRAL/TRIO domain containing protein, putative	61.8456	0.996	1	1	1	204713	1.21993e+06	2.71813e+06	740046	2.10597e+06	2.03141e+06	3667.65	840.808	341871	1.28063e+06	1.91033	0.158447
Tb927.8.6290		hypothetical protein, conserved	46.6166	1	1	1	1	2.5856e+07	1.50196e+07	1.8585e+07	1.82508e+07	2.06465e+07	2.2683e+06	3.01289e+06	5.10988e+06	2.06993e+07	2.04581e+07	1.90807	0.0604631
Tb927.7.4140		ribosomal protein L21, putative	20.8521	0.95	1	1	1	1.44165e+06	2.02998e+06	3.27457e+06	3.3132e+06	2.8426e+06	139041	4302.63	1035.36	3.79955e+06	2.8191e+06	1.90772	0.0846599	Yes
Tb927.8.750		nucleolar RNA-binding protein, putative	39.7614	0.95	1	1	2	1.47658e+08	1.57625e+08	1.58639e+08	1.69899e+08	1.56604e+08	8.47326e+07	8.35715e+07	8.30373e+07	7.96935e+07	8.51195e+07	1.89936	6.10148e-09	Yes
Tb927.8.3380		electron transfer protein, putative	27.2596	0.95	1	1	1	1.57826e+08	2.15221e+08	1.96366e+08	1.64665e+08	1.80857e+08	8.492e+07	7.31734e+07	8.41124e+07	7.96236e+07	1.64776e+08	1.88024	0.00263232
Tb927.6.3230		RNA pseudouridylate synthase, putative	51.6089	0.998	1	1	1	1.38087e+07	3.29446e+06	1.56025e+07	1.74973e+07	1.10123e+07	2.27701e+06	3.77332e+06	2.44278e+06	1.05306e+07	1.36595e+07	1.87299	0.150947
Tb927.4.890		small nuclear ribonucleoprotein sm d3	12.3639	1	3	3	3	1.00628e+08	1.28709e+08	1.05086e+08	1.11812e+08	1.31927e+08	1.39745e+07	2.20881e+07	6.94869e+07	8.65219e+07	1.16905e+08	1.87121	0.0609754
Tb927.10.14000		aconitase	98.3156	1	15	17	17	1.85716e+09	1.83622e+09	2.04076e+09	2.11052e+09	2.10387e+09	1.74213e+09	8.48261e+08	8.48395e+08	9.15871e+08	9.68763e+08	1.86882	0.00139288		Yes
Tb927.11.11160		Low-affinity phosphate transporter PHO91 (fragment)	81.4534	1	2	2	2	5.97357e+06	6.10136e+06	5.52335e+06	5.36223e+06	2.34015e+06	4.86436e+06	1.68754e+06	444463	1.69319e+06	4.85016e+06	1.86863	0.0998903	Yes
Tb927.4.3940		Calpain-like protein 2	89.8263	0.999	1	1	1	6.17665e+06	1.03127e+07	7.52292e+06	7.07836e+06	7.38908e+06	4.65021e+06	355739	7.0555e+06	5.77783e+06	2.81565e+06	1.86298	0.11329
Tb927.7.2510		endoplasmatic reticulum retrieval protein, putative	21.3041	1	1	1	1	3.26659e+07	5.16183e+06	2.42585e+07	3.9184e+07	2.45666e+07	1.56976e+07	1.33173e+07	1.38797e+07	1.57053e+07	9.13118e+06	1.85789	0.263752
Tb927.10.9990		non-canonical purine NTP pyrophosphatase, RdgB/HAM1 family, putative	21.6528	1	2	2	2	1.24039e+08	1.00645e+08	1.03347e+08	1.11212e+08	1.16682e+08	4.11799e+07	4.53527e+07	5.25842e+07	7.49546e+07	8.54686e+07	1.85593	0.00210565
Tb927.11.13900		centrin, putative	20.7112	1	2	2	2	7.1908e+07	6.04844e+07	7.04694e+07	7.57798e+07	6.30726e+07	5.8431e+06	1.07845e+07	2.42763e+07	5.52657e+07	8.83857e+07	1.85155	0.0692012
Tb927.11.5370		hypothetical protein, conserved	76.638	1	2	2	2	9.56043e+07	1.34666e+08	1.21357e+08	1.27645e+08	1.04935e+08	6.54375e+07	6.0278e+07	5.29677e+07	6.76375e+07	7.0055e+07	1.84656	6.6126e-05
Tb927.9.5960		succinate dehydrogenase, putative	21.2811	1	2	2	2	1.72632e+07	2.08148e+07	2.16445e+07	1.98034e+07	1.61759e+07	4.18473e+06	9.5807e+06	1.13565e+07	1.36202e+07	1.31102e+07	1.84566	0.0155282
Tb927.9.5710		general transcription factor IIB	37.6518	1	1	1	1	5.09608e+08	3.87143e+08	3.48703e+08	4.37363e+08	3.75209e+08	1.65333e+08	1.18049e+08	8.86226e+07	2.38886e+08	5.04422e+08	1.84524	0.0326393
Tb927.5.820		hypothetical protein, conserved	36.9463	1	3	3	3	7.01782e+07	9.21771e+07	6.71195e+07	6.37891e+07	7.62302e+07	3.01294e+07	2.4015e+07	3.32397e+07	4.18203e+07	7.12179e+07	1.84358	0.00862747
Tb927.11.3430		hypothetical protein, conserved	21.8414	0.95	1	1	1	1.28168e+07	2.93321e+07	1.52683e+07	2.00322e+07	1.66299e+07	7.54259e+06	4.07024e+06	7.10118e+06	1.14574e+07	2.09346e+07	1.84087	0.0470004
Tb927.5.1410		64 kDa invariant surface glycoprotein	46.8963	1	3	3	3	2.014e+08	2.11172e+08	2.2264e+08	2.17954e+08	2.36949e+08	9.06431e+07	1.09762e+08	1.12409e+08	1.21863e+08	1.59064e+08	1.83601	0.00017984
Tb927.11.16710		hypothetical protein, conserved	13.6117	0.954	1	1	1	1.48032e+06	8.47018e+06	981479	2.29525e+06	2.57477e+06	2.95671e+06	327160	1.9853e+06	366053	2.98268e+06	1.83362	0.283635
Tb927.3.3630		Elongation factor Ts, mitochondrial, putative	29.7312	0.997	1	1	1	1.47472e+07	1.11484e+07	2.4315e+07	2.04811e+07	1.79432e+07	1.34583e+07	7.16003e+06	9.3427e+06	8.25957e+06	1.01976e+07	1.83061	0.00866908
Tb927.8.2680		hypothetical protein, conserved	69.124	0.955	1	1	1	320411	96787.8	366339	387961	222232	465570	3214.23	926.032	23463.8	268332	1.83023	0.096737
Tb927.7.3570		hypothetical protein, conserved	79.9331	1	1	1	1	1.68519e+07	2.20201e+07	2.08522e+07	1.7589e+07	1.93277e+07	1.77684e+06	5.45281e+06	8.35107e+06	1.94129e+07	1.81133e+07	1.81974	0.0748676	Yes
Tb927.5.3290		Protein of unknown function, putative	130.008	0.997	1	1	1	1.4502e+06	651284	1.2132e+06	1.21127e+06	1.28224e+06	230007	4230.37	1002.75	1.86262e+06	1.10892e+06	1.81122	0.108955
Tb927.9.7380	Tb927.9.7430	variant surface glycoprotein (VSG)-related, putative	40.7872	0.997	1	1	1	1.48954e+07	1.0084e+07	1.7626e+07	1.60113e+07	1.57889e+07	6.68372e+06	1.01367e+07	8.78459e+06	5.81044e+06	9.69958e+06	1.80969	0.00337854
Tb927.10.2910		splicing factor PTSR1 interacting protein	43.6541	1	1	1	1	7.93792e+07	1.22892e+08	8.20202e+07	9.48933e+07	9.70906e+07	4.90563e+07	3.27376e+07	3.94651e+07	4.85585e+07	9.35577e+07	1.80835	0.0100256		Yes
Tb927.7.510		hypothetical protein, conserved	39.9957	1	2	2	2	8.76343e+07	1.36369e+08	1.76463e+08	1.19703e+08	1.48568e+08	5.37699e+07	5.53323e+07	5.72363e+07	1.15836e+08	8.8129e+07	1.80592	0.0130549
Tb927.11.11390		2OG-Fe(II) oxygenase superfamily, putative	30.9646	1	1	1	1	6.57198e+06	2.85719e+06	7.81109e+06	7.6344e+06	6.8074e+06	3.43607e+06	521866	2.32051e+06	5.48341e+06	5.89413e+06	1.79441	0.130561
Tb927.11.16580		hypothetical protein, conserved	64.2027	0.95	1	1	1	4.04242e+06	2.18157e+06	3.15846e+06	3.49527e+06	4.22825e+06	1.44997e+06	431262	2.00175e+06	2.20218e+06	3.45139e+06	1.79373	0.0765538
Tb927.11.14165		hypothetical protein	13.8817	0.95	1	1	1	1.25843e+07	8.81713e+06	9.6972e+06	1.26908e+07	1.38745e+07	3.87645e+06	4.7177e+06	7.5799e+06	7.37545e+06	8.87599e+06	1.77835	0.0096362
Tb10.v4.0041		PUB domain containing protein, putative	40.3736	0.95	1	1	1	2.69619e+07	4.26186e+07	2.66727e+07	2.52622e+07	1.88572e+07	1.946e+06	297960	2.31146e+07	2.63878e+07	2.73997e+07	1.77359	0.150389
Tb927.11.15030		small GTPase	22.7826	1	3	3	3	4.21142e+08	3.94291e+08	4.04501e+08	4.11675e+08	4.0112e+08	1.26972e+08	1.58281e+08	2.40304e+08	2.22272e+08	3.9889e+08	1.77265	0.0105236
Tb927.9.5900		glutamate dehydrogenase	112.116	1	21	25	26	2.55613e+09	2.39995e+09	2.53889e+09	2.78973e+09	2.6402e+09	2.09989e+09	1.39478e+09	1.27973e+09	1.2193e+09	1.32714e+09	1.7655	0.000393425
Tb927.4.1670		cytochrome b5-like Heme/Steroid binding domain containing protein, putative	17.3887	1	1	1	1	5.43624e+07	5.0413e+07	5.92372e+07	6.1705e+07	6.49987e+07	1.64727e+07	2.49784e+07	4.13727e+07	3.78269e+07	4.41577e+07	1.76397	0.0114368
Tb927.9.9450		zinc finger protein family member, putative	114.741	1	10	13	14	5.49108e+08	5.66538e+08	5.71838e+08	6.50721e+08	6.03419e+08	4.07227e+08	2.69968e+08	3.00152e+08	2.52344e+08	4.38215e+08	1.76366	0.000873314
Tb927.3.4100		Nodulin-like, putative	64.4305	0.95	1	1	1	4.53642e+06	2.3686e+07	8.53614e+06	1.36143e+07	1.29235e+07	1.44894e+07	8.14302e+06	2.26043e+06	7.17729e+06	3.82738e+06	1.76325	0.181161
Tb927.10.3580		hypothetical protein, conserved	35.6124	0.999	1	1	1	3.68821e+06	5.47251e+06	3.3143e+06	2.42873e+06	3.39835e+06	203394	1.38298e+06	2.83199e+06	3.08566e+06	2.88288e+06	1.76204	0.141018
Tb927.11.4330		hypothetical protein, conserved	21.0198	0.95	1	1	1	5.03349e+06	7.45173e+06	6.20488e+06	3.18391e+06	5.71189e+06	7.45324e+06	2.93107e+06	386353	2.21502e+06	2.69402e+06	1.75934	0.115692
Tb927.10.5310		SNF1-related protein kinases, putative	80.6202	1	1	1	1	1.5809e+07	1.37151e+07	1.3294e+07	1.58064e+07	1.58406e+07	9.98205e+06	8.23247e+06	6.33615e+06	7.46979e+06	1.06126e+07	1.74665	0.000508553
Tb927.11.16120		hypothetical protein, conserved	67.9279	1	4	4	4	9.19086e+07	8.83897e+07	1.15977e+08	8.86121e+07	1.02161e+08	4.08505e+07	2.6711e+07	4.5817e+07	8.10237e+07	8.572e+07	1.7387	0.0218484
Tb927.3.4940		5-histidylcysteine sulfoxide synthase, putative	85.7723	0.95	1	1	1	3.4392e+06	5.77462e+06	4.73224e+06	3.96678e+06	4.25557e+06	161270	246422	2.63517e+06	5.0685e+06	4.64404e+06	1.73796	0.122338
Tb927.9.6090		PTP1-interacting protein, 39 kDa	39.4995	1	6	8	9	2.07408e+08	1.56111e+08	2.0494e+08	2.48686e+08	2.36729e+08	3.0477e+08	7.10875e+07	6.48813e+07	5.03417e+07	1.17282e+08	1.73231	0.047367
Tb927.9.1520		hypothetical protein, conserved	9.7598	1	2	3	3	1.46589e+08	1.65906e+08	1.68498e+08	1.95739e+08	1.96914e+08	8.65583e+07	7.76824e+07	1.0413e+08	8.29636e+07	1.53466e+08	1.73068	0.00275076
Tb927.3.680		cytochrome P450, putative	66.1235	1	2	2	2	2.86343e+07	2.00703e+07	2.66837e+07	2.33055e+07	2.87998e+07	1.74286e+07	1.4632e+07	9.94133e+06	1.19212e+07	1.97557e+07	1.7304	0.00393292
Tb927.7.2410		Dynamin family, putative	66.3812	1	1	1	1	3.00972e+07	2.87891e+07	3.16718e+07	3.25058e+07	3.10735e+07	7.77735e+06	1.37615e+07	2.19732e+07	1.99761e+07	2.58534e+07	1.72526	0.0197591
Tb927.6.4230		hypothetical protein, conserved	55.2116	1	2	2	2	3.41903e+07	9.1632e+07	4.02828e+07	4.63588e+07	4.86358e+07	3.3963e+07	2.61214e+07	2.63357e+07	2.69747e+07	3.84316e+07	1.71972	0.028869	Yes
Tb927.9.10660		hypothetical protein, conserved	19.5259	0.95	1	1	1	2.35117e+07	1.91206e+07	1.95812e+07	2.48463e+07	2.07616e+07	2.69759e+06	4.45203e+06	1.66665e+07	1.75404e+07	2.14126e+07	1.71774	0.08795
Tb927.1.1130		glycerol-3-phosphate dehydrogenase (FAD-dependent), putative	66.1746	1	1	1	1	2.69744e+07	1.11052e+07	1.62131e+07	2.6425e+07	2.33748e+07	1.17131e+06	1.66986e+06	1.11947e+07	2.44552e+07	2.2128e+07	1.71716	0.135973
Tb927.2.2340		Glycerophosphoryl diester phosphodiesterase family, putative	132.503	1	5	5	5	6.47074e+07	5.99195e+07	7.4967e+07	8.18201e+07	6.32904e+07	6.00757e+07	3.74833e+07	3.22253e+07	3.13818e+07	4.00126e+07	1.71342	0.00260092
Tb927.9.2320		methyltransferase domain containing protein, putative	41.4986	1	2	2	2	4.38312e+07	4.99442e+07	6.13238e+07	4.84667e+07	5.30504e+07	3.37433e+07	2.91623e+07	2.96459e+07	2.42964e+07	3.33059e+07	1.70902	0.000166563
Tb927.7.4390		threonine synthase, putative	73.8739	1	3	3	3	4.75098e+07	4.68593e+07	4.09021e+07	4.4528e+07	4.81328e+07	1.93672e+07	1.95854e+07	2.38352e+07	4.10249e+07	2.96516e+07	1.70781	0.00402379
Tb927.9.12150		transport protein particle (TRAPP) subunit, putative	23.0105	1	1	1	1	7.00324e+07	5.05396e+07	6.28547e+07	6.5692e+07	6.34403e+07	3.69049e+07	2.81629e+07	1.879e+07	2.13107e+07	7.81093e+07	1.70538	0.032271
Tb927.7.3250		expression site-associated gene 6 (ESAG6) protein, putative	43.5884	0.998	1	1	1	1.22171e+08	8.44424e+07	1.4671e+08	1.45757e+08	1.09902e+08	1.18882e+08	9.46963e+07	4.92137e+07	4.95518e+07	4.49644e+07	1.70437	0.0287657
Tb927.7.4180		fatty acid elongase, putative	33.8712	1	6	8	10	1.71082e+09	2.5341e+09	2.43159e+09	1.99168e+09	2.18298e+09	1.42301e+09	1.3573e+09	1.12204e+09	1.28876e+09	1.20481e+09	1.69658	0.000224886
Tb927.6.1460		cyclin 3	46.5241	0.997	1	1	1	2.89589e+07	3.79303e+07	3.28164e+07	3.2936e+07	4.38872e+07	4.63978e+06	1.21984e+07	2.97748e+07	2.2929e+07	3.4513e+07	1.69649	0.0858563
Tb927.9.14290		Cytokinesis initiation factor 2	49.8332	1	3	3	3	4.18172e+07	1.34425e+08	4.80268e+07	5.9195e+07	7.48639e+07	4.13326e+07	3.97301e+07	4.52748e+07	3.86644e+07	4.62677e+07	1.69607	0.0679593	Yes
Tb927.11.12260		hypothetical protein, conserved	66.8008	0.95	1	1	1	3.80234e+06	3.85624e+07	2.33776e+06	3.31542e+06	4.99012e+06	1.19091e+07	6.66017e+06	5.63651e+06	3.54205e+06	3.50674e+06	1.69601	0.994037
Tb927.9.15810		retrotransposon hot spot protein 3 (RHS3), putative	67.8776	0.95	1	1	1	2.59884e+07	1.49694e+07	2.26446e+07	2.17405e+07	1.99588e+07	9.10071e+06	7.93901e+06	8.35535e+06	1.86898e+07	1.80952e+07	1.6935	0.0248241
Tb927.7.6340		hypothetical protein, conserved	48.0925	0.966	1	1	1	6.12248e+07	5.69934e+07	5.82254e+07	8.03049e+07	7.67984e+07	4.57532e+07	4.34265e+07	3.72466e+07	2.9893e+07	4.09224e+07	1.69106	0.000988492
Tb927.1.4100		cytochrome oxidase subunit IV	40.5345	1	1	1	1	1.01446e+07	2.08205e+07	1.74013e+07	1.71047e+07	1.66973e+07	1.2361e+07	8.53327e+06	8.98637e+06	1.04263e+07	8.44177e+06	1.68555	0.00697491		Yes
Tb927.8.6520		hypothetical protein, conserved	46.2477	0.95	1	1	1	646688	542289	930569	810884	2.15104e+06	482380	1.18744e+06	965850	209923	172117	1.68388	0.18059
Tb927.7.6680		protein kinase, putative	97.3775	1	1	1	1	8.21683e+07	9.23493e+07	7.50018e+07	7.20563e+07	8.39322e+07	1.73868e+07	3.21976e+07	5.29017e+07	6.57801e+07	7.25729e+07	1.68373	0.0445353
Tb927.4.100		retrotransposon hot spot protein 1 (RHS1), interrupted	55.108	0.95	1	1	1	6.20761e+07	6.77848e+07	6.00848e+07	5.92159e+07	5.31861e+07	1.09146e+07	1.69086e+07	4.15574e+07	5.35938e+07	5.66135e+07	1.68356	0.0671224
Tb927.8.3700		hypothetical protein, conserved	161.959	0.999	1	1	1	1.34373e+06	1.65167e+06	3.55965e+06	1.25418e+06	2.14475e+06	230487	4765.08	1.55335e+06	2.06947e+06	2.09297e+06	1.67264	0.214443	Yes
Tb927.5.3330		hypothetical protein, conserved	521.756	1	1	1	1	1.72502e+06	1.28899e+06	2.47734e+06	1.57757e+06	1.91643e+06	1.01273e+06	4545	1.28348e+06	1.5773e+06	1.50475e+06	1.66927	0.250465	Yes
Tb927.11.3320		ras-like small GTPase, putative	40.3905	0.998	1	1	1	7.07866e+07	6.70861e+07	8.40594e+07	7.07683e+07	7.19781e+07	3.21712e+07	4.24238e+07	3.86236e+07	5.07234e+07	5.47001e+07	1.66792	0.000890173
Tb927.2.4830		TFIIF-stimulated CTD phosphatase, putative	38.8092	1	3	3	3	4.67891e+08	3.43433e+08	4.93996e+08	4.95532e+08	3.80862e+08	2.37621e+08	2.3721e+08	2.18545e+08	3.00997e+08	3.13891e+08	1.66764	0.00115484
Tb927.5.1870		metalloprotease, putative	96.729	1	1	1	1	3.29631e+07	4.20738e+07	3.60027e+07	4.05511e+07	4.52526e+07	3.757e+07	1.60593e+07	1.95016e+07	2.3422e+07	2.1867e+07	1.66225	0.00721815
Tb927.9.11660		hypothetical protein, conserved	26.6483	0.997	1	1	1	4.07945e+06	3.41979e+06	5.85139e+06	5.87673e+06	5.01652e+06	2.91546e+06	1.30469e+06	1.64041e+06	3.80732e+06	4.91966e+06	1.66196	0.0565481
Tb927.9.6910		hypothetical protein, conserved	17.8059	0.997	1	1	1	8.75949e+06	3.12178e+07	2.63288e+07	2.37191e+07	2.63501e+07	1.59474e+07	1.29374e+07	9.01533e+06	1.51027e+07	1.71075e+07	1.65989	0.117106	Yes
Tb927.4.1360		aldose 1-epimerase, putative	32.5472	1	1	1	1	6.11002e+07	5.23417e+07	7.5547e+07	6.01919e+07	5.09484e+07	4.80317e+07	3.25672e+07	3.19607e+07	2.93012e+07	3.90315e+07	1.65916	0.0018834
Tb927.10.3310		hypothetical protein, conserved	110.242	1	1	1	1	1.72076e+07	1.39332e+07	1.29982e+07	1.51455e+07	1.73571e+07	1.02295e+07	7.04511e+06	9.22963e+06	8.51416e+06	1.11767e+07	1.65909	0.000784121	Yes
Tb927.2.5530		Present in the outer mitochondrial membrane proteome 22-1	162.482	1	1	1	1	3.4907e+06	7.14794e+06	4.09487e+06	3.96199e+06	6.46954e+06	3.78208e+06	2.26039e+06	3.23032e+06	1.35156e+06	4.55001e+06	1.65839	0.0669649
Tb927.2.3620		GTP-binding elongation factor Tu family, putative	87.1898	1	1	1	1	2.96162e+07	3.52923e+07	3.13535e+07	3.33466e+07	4.95542e+07	2.117e+07	1.97462e+07	2.35947e+07	2.01185e+07	2.35714e+07	1.65583	0.00105501	Yes
Tb927.11.9360		prenyltransferase, putative	54.5165	1	2	2	3	1.29567e+08	1.05625e+08	1.47245e+08	1.26642e+08	1.17865e+08	5.39905e+07	6.17502e+07	5.43783e+07	1.01251e+08	1.07266e+08	1.65579	0.00963765
Tb927.9.2260		PQ loop repeat, putative	43.5149	0.956	1	1	1	2.24286e+07	1.74885e+07	2.15524e+07	2.0883e+07	2.5985e+07	1.6769e+07	1.51697e+07	1.56218e+07	8.46352e+06	9.43338e+06	1.65508	0.00897565
Tb927.6.2700		small nuclear ribonucleoprotein Sm-E	9.6549	1	2	2	2	4.05289e+08	5.9073e+08	4.22588e+08	4.90404e+08	4.37899e+08	2.22541e+08	2.27074e+08	2.61988e+08	3.44763e+08	3.66463e+08	1.64947	0.00329826
Tb927.9.9600		DNA replication licensing factor MCM9, putative	84.5732	0.997	1	1	1	3.64069e+06	6.29594e+06	3.49525e+06	6.0107e+06	3.57315e+06	1.64379e+06	4.54126e+06	1.82377e+06	3.74074e+06	2.26304e+06	1.6425	0.0546553
Tb927.8.4280		nuclear transport factor 2, putative	13.9068	1	2	2	2	1.49265e+09	7.16389e+08	1.53355e+09	1.60432e+09	1.30119e+09	1.01966e+09	9.81044e+08	6.8873e+08	7.9772e+08	5.9099e+08	1.63017	0.0318723
Tb927.6.2490		hypothetical protein, conserved	28.032	1	1	1	1	4.25563e+07	4.57387e+07	4.64711e+07	5.12195e+07	4.43511e+07	3.37631e+07	2.87563e+07	2.75599e+07	3.04887e+07	2.09644e+07	1.62745	0.000396706
Tb927.4.1350		glyoxalase II	52.5792	0.963	1	1	1	6.13204e+06	4.49933e+06	3.51577e+06	4.99763e+06	2.49462e+06	2.87796e+06	774740	813559	3.78248e+06	5.15878e+06	1.61398	0.135621
Tb11.1410	Tb927.11.1810	Ring finger domain containing protein, putative	33.7155	0.958	1	1	1	1.69302e+07	3.248e+07	2.01069e+07	2.49697e+07	2.31453e+07	2.11084e+07	1.1003e+07	1.60904e+07	1.04956e+07	1.41864e+07	1.61397	0.0198934
Tb927.2.4240		GTP binding protein, putative	40.6866	0.95	1	1	1	8.9547e+06	1.19656e+07	1.02265e+07	6.41136e+06	1.07606e+07	4.94342e+06	5.25634e+06	6.22034e+06	6.70428e+06	6.91769e+06	1.60837	0.00650154
Tb927.11.5850		RNA-binding protein 38, putative	51.6306	1	2	2	2	1.51093e+08	9.5316e+07	7.18602e+07	1.30709e+08	1.31792e+08	1.18734e+08	6.81981e+07	4.74704e+07	5.54091e+07	7.15232e+07	1.60729	0.0437946
Tb927.8.2180		hypothetical protein, conserved	18.6763	0.95	1	1	1	8.8301e+06	1.10516e+07	1.01949e+07	1.33114e+07	1.03335e+07	6.37989e+06	4.59643e+06	8.54722e+06	4.64075e+06	9.26851e+06	1.60685	0.0137339
Tb927.11.6600		conserved protein, unknown function	56.8756	0.953	1	1	1	2.13504e+07	2.24455e+07	2.26457e+07	2.35413e+07	2.08653e+07	2.04586e+06	1.61728e+07	1.54821e+07	1.76592e+07	1.81125e+07	1.59557	0.138198
Tb927.10.12420		predicted S. cerevisiae Got1 homologue	15.606	1	1	1	1	2.18754e+07	1.277e+07	2.82017e+07	2.82675e+07	1.58951e+07	1.62217e+07	1.09047e+07	9.63513e+06	1.55899e+07	1.47379e+07	1.59503	0.048335
Tb11.v5.0624		retrotransposon hot spot protein (PHS), putative	62.4939	0.95	1	1	1	6.36902e+08	6.27207e+08	6.55213e+08	6.32886e+08	6.19559e+08	3.06738e+08	2.86513e+08	4.10721e+08	4.46621e+08	5.38943e+08	1.59422	0.00310399
Tb927.11.6640		cytochrome b5, putative	14.7546	0.95	1	1	1	7.13489e+07	8.35195e+07	8.45642e+07	9.74412e+07	9.51292e+07	4.02404e+06	2.66896e+07	7.04553e+07	8.6466e+07	8.38839e+07	1.59106	0.168287
Tb11.v5.0594		retrotransposon hot spot (RHS) protein, putative	68.7853	1	1	1	1	1.70244e+09	1.23121e+09	1.67026e+09	1.66686e+09	1.52595e+09	9.8576e+08	1.09081e+09	8.81355e+08	1.02527e+09	9.20762e+08	1.58988	0.000198689
Tb927.9.15230		hypothetical protein, conserved	46.6218	0.957	1	1	1	2.70933e+07	2.03624e+07	1.80668e+07	2.1906e+07	1.79874e+07	9.26256e+06	1.2728e+07	1.22014e+07	1.3717e+07	1.84125e+07	1.58947	0.00737728	Yes
Tb927.10.5590		protein phosphatase 2C, putative	66.7514	1	2	2	2	3.10424e+07	1.86672e+07	2.7954e+07	2.37793e+07	2.50193e+07	2.11495e+07	1.37921e+07	1.43682e+07	1.24854e+07	1.79308e+07	1.58621	0.0067506
Tb927.9.3130		hypothetical protein, conserved	62.8783	0.95	1	1	1	2.96441e+07	3.63316e+07	2.70021e+07	2.7734e+07	3.46099e+07	2.49665e+07	1.34775e+07	1.58238e+07	1.62161e+07	2.74735e+07	1.5856	0.0115172
Tb927.5.2580		hypothetical protein, conserved	33.521	0.96	1	1	1	3.84867e+06	5.62209e+06	4.21282e+06	7.46689e+06	5.57054e+06	5.1786e+06	3.23382e+06	1.58975e+06	3.48497e+06	3.36964e+06	1.58518	0.0567842	Yes
Tb927.8.3920		Dos2-interacting transcription regulator of RNA-Pol-II, putative	104.029	0.998	1	1	1	9.25224e+06	7.24826e+06	1.07798e+07	1.27343e+07	1.05997e+07	3.40813e+06	7.34712e+06	4.19358e+06	8.04443e+06	8.93773e+06	1.58512	0.0432833
Tb927.11.9980		2-oxoglutarate dehydrogenase E1 component, putative	112.951	1	26	32	33	4.20661e+09	4.11167e+09	4.36257e+09	4.46967e+09	4.553e+09	4.03119e+09	2.36558e+09	2.27369e+09	2.44912e+09	2.63939e+09	1.57741	0.00195675
Tb927.10.8850		A distinct subfamily of CDD/CDA-like deaminases, putative	65.8889	1	3	3	3	1.33099e+08	1.54029e+08	1.61437e+08	1.52383e+08	1.59021e+08	9.40817e+07	6.77551e+07	8.58076e+07	1.01935e+08	1.35427e+08	1.56692	0.00393167
Tb927.11.8165		hypothetical protein	10.9754	0.996	1	1	1	5.90071e+07	6.86078e+07	4.66997e+07	3.60544e+07	4.15735e+07	4.18848e+07	4.35461e+07	2.50032e+07	2.06538e+07	2.97507e+07	1.56643	0.0374448
Tb927.8.7610		amino acid transporter 1, putative	50.1724	1	2	3	3	1.92048e+08	1.03424e+08	1.86992e+08	2.36072e+08	1.53119e+08	1.34057e+08	1.15098e+08	8.80783e+07	8.77966e+07	1.31916e+08	1.56506	0.0339396
Tb927.8.5480		hypothetical protein, conserved	36.9065	0.955	1	1	1	1.01259e+07	1.45144e+07	1.326e+07	1.03977e+07	1.34074e+07	1.07538e+07	7.24547e+06	3.95151e+06	6.87054e+06	1.06979e+07	1.5614	0.0360953
Tb927.4.4120		hypothetical protein, conserved	14.6486	0.95	1	1	1	9.43614e+06	1.46325e+07	1.25198e+07	1.26543e+07	1.43538e+07	65990.1	4296.02	6.75479e+06	1.93554e+07	1.46895e+07	1.55607	0.154039
Tb927.4.4350		emp24/gp25L/p24 family/GOLD, putative	23.3209	1	2	2	2	2.70462e+07	4.27893e+07	3.56213e+07	3.54989e+07	3.5747e+07	3.71513e+07	2.43566e+07	1.6864e+07	1.54433e+07	1.97675e+07	1.55572	0.0232914
Tb927.10.2660		hypothetical protein, conserved	20.7875	1	2	2	2	4.70497e+06	7.42821e+06	4.35495e+06	6.26339e+06	5.35434e+06	4.74598e+06	2.71795e+06	4.11091e+06	2.22788e+06	4.28296e+06	1.55404	0.0297785
Tb927.11.11660		conserved protein	39.79	1	2	2	2	4.4197e+07	2.57999e+07	3.01631e+07	3.10107e+07	2.89474e+07	2.27372e+07	1.10658e+07	1.54109e+07	2.27919e+07	3.12862e+07	1.55015	0.0434643	Yes
Tb927.11.4810		hypothetical protein, conserved	19.4312	1	1	1	1	8.10571e+07	9.66113e+07	8.83933e+07	8.38883e+07	8.29075e+07	2.40316e+07	4.51999e+07	7.4407e+07	6.27275e+07	7.30686e+07	1.54905	0.0432369
Tb10.v4.0052		microtubule-associated protein 2	561.191	1	3	4	4	1.7113e+10	3.32862e+10	3.0847e+10	3.51787e+10	3.11408e+10	1.7686e+10	2.30766e+10	2.037e+10	1.74749e+10	1.67958e+10	1.54676	0.0206295	Yes	Yes
Tb927.10.3510		tRNA pseudouridine synthase D (TruD), putative	197.815	0.999	1	1	1	4.33692e+06	9.9882e+06	6.08661e+06	7.49885e+06	7.32365e+06	4.66522e+06	3.64854e+06	5.06009e+06	4.82426e+06	4.58853e+06	1.54627	0.0258821	Yes
Tb927.3.1230		Ribonuclease 3, putative	104.526	0.996	1	1	1	3.91359e+07	4.29404e+07	4.07496e+07	3.68657e+07	5.44879e+07	2.83084e+07	2.05354e+07	2.20915e+07	2.67465e+07	4.14599e+07	1.53929	0.0118835	Yes
Tb927.1.1080		TFIIH basal transcription factor subunit, putative	53.6111	0.997	1	1	1	5.15468e+06	1.37839e+07	3.18311e+06	2.66964e+06	8.79901e+06	1.0605e+07	1.34263e+06	585238	4.47388e+06	4.82033e+06	1.53893	0.290687
Tb927.4.4050		glycosomal transporter (GAT1)	76.0525	0.997	1	1	1	7.7597e+06	1.26129e+07	1.01973e+07	1.40187e+07	1.1124e+07	5.39012e+06	6.79809e+06	4.44288e+06	9.93537e+06	9.65375e+06	1.53816	0.0400448
Tb927.4.2820		hypothetical protein, conserved	108.924	1	3	3	3	3.86258e+07	3.7731e+07	3.91234e+07	5.21159e+07	5.19565e+07	1.35026e+07	2.88423e+07	3.06845e+07	3.29711e+07	3.69519e+07	1.53585	0.0405482
Tb927.9.3630		BSD domain containing protein, putative	61.8287	1	5	7	8	2.95715e+08	3.38067e+08	3.24078e+08	3.54287e+08	3.01152e+08	1.71114e+08	1.52459e+08	2.08718e+08	2.59324e+08	2.60452e+08	1.53346	0.00419192
Tb927.10.3650		NADH-dependent fumarate reductase	133.53	1	1	1	1	4.97947e+07	5.42064e+07	4.83364e+07	6.07138e+07	5.4691e+07	2.85529e+07	2.66543e+07	3.34482e+07	4.35495e+07	4.24143e+07	1.53329	0.00332807
Tb927.10.11220		procyclic form surface phosphoprotein	46.0397	1	3	3	3	6.23812e+07	6.60269e+07	6.72364e+07	8.87886e+07	7.22409e+07	6.33425e+07	5.00639e+07	4.5174e+07	4.08037e+07	3.32813e+07	1.53299	0.00707887
Tb927.10.6910		Sterol methyltransferase, putative	40.1283	1	5	5	5	2.12895e+08	2.08114e+08	1.85721e+08	1.84824e+08	2.00129e+08	1.42947e+08	9.59014e+07	1.17854e+08	1.3858e+08	1.53562e+08	1.52838	0.00119561
Tb927.4.5000		TerD domain containing protein, putative	96.3937	1	9	9	9	1.28432e+09	1.2271e+09	1.28474e+09	1.20643e+09	1.40489e+09	5.04578e+08	5.15174e+08	5.52116e+08	1.1757e+09	1.44521e+09	1.52822	0.048827
Tb927.11.4670		hypothetical protein, conserved	12.7025	0.95	1	1	1	2.19093e+06	4.56871e+06	2.07727e+06	2.40999e+06	2.41793e+06	1.76689e+06	438892	327348	2.82469e+06	3.58805e+06	1.5275	0.168873
Tb927.9.12890		hypothetical protein, conserved	16.3413	0.95	1	1	1	5.84e+07	6.38022e+07	4.57904e+07	5.27879e+07	5.92006e+07	1.60606e+07	1.91022e+07	3.63002e+07	5.47827e+07	5.73428e+07	1.52505	0.0778198		Yes
Tb927.10.11970		glutamine aminotransferase (GlnAT)	48.3351	1	1	1	1	2.98074e+07	4.15875e+07	3.95411e+07	2.9086e+07	3.37151e+07	3.58956e+07	2.09806e+07	1.88522e+07	1.63117e+07	2.20363e+07	1.52299	0.0181917		Yes
Tb927.10.3760		vacuolar ATP synthase subunit d, putative	31.2864	1	3	3	3	2.32752e+08	1.19313e+08	1.53459e+08	1.7257e+08	1.32482e+08	1.22468e+08	1.00986e+08	9.67106e+07	1.04738e+08	1.07402e+08	1.52277	0.0120507
Tb927.7.2780		hypothetical protein, conserved	12.7233	1	4	4	4	1.87054e+09	2.91934e+09	2.4659e+09	2.77698e+09	2.12235e+09	8.67547e+08	9.63023e+08	1.59445e+09	1.89354e+09	2.6716e+09	1.52126	0.060696
Tb927.2.1860		mitochondrial RNA binding complex 1 subunit	96.5543	1	1	1	1	4.22665e+06	6.73105e+06	3.61196e+06	5.60186e+06	4.72273e+06	4.29899e+06	3.23729e+06	3.0418e+06	2.61961e+06	3.1839e+06	1.51965	0.0164158
Tb927.2.4700		hypothetical protein, conserved	17.0856	0.95	1	1	1	6.51468e+07	6.21045e+07	5.51128e+07	5.80643e+07	6.46242e+07	2.9346e+07	2.61211e+07	4.0353e+07	4.70692e+07	5.83655e+07	1.51575	0.0167068
Tb927.9.1540		protein phosphatase 2B, putative	48.1281	0.95	1	1	1	7.42787e+06	4.60033e+06	4.46941e+06	6.4054e+06	7.68018e+06	4.99816e+06	2.68916e+06	3.81997e+06	5.18685e+06	3.53618e+06	1.51175	0.0377976
Tb927.11.3350		phospholipid-transporting ATPase 1-like protein, putative	126.552	1	2	2	3	1.3433e+08	1.55425e+08	1.49132e+08	1.36866e+08	1.39802e+08	8.27633e+07	8.81704e+07	8.73274e+07	1.0232e+08	1.13496e+08	1.50937	0.000196867	Yes
Tb927.10.10090		hypothetical protein, conserved	121.48	0.999	1	1	1	3.25414e+07	2.02948e+07	2.75315e+07	3.35936e+07	2.36928e+07	1.2531e+07	9.74762e+06	1.13226e+07	2.01805e+07	3.74362e+07	1.50907	0.0806284
Tb927.10.5660		heat shock protein, putative	37.8738	0.999	1	1	1	3.79214e+06	7.31709e+06	5.00946e+06	3.37763e+06	6.26969e+06	171116	5.13141e+06	2.42082e+06	4.32952e+06	5.05269e+06	1.50629	0.246944
Tb927.11.3760		hypothetical protein	25.3229	1	1	1	1	6.59128e+07	6.66228e+07	9.02607e+07	9.25754e+07	7.8962e+07	5.20348e+07	5.35249e+07	4.61936e+07	4.8797e+07	6.12476e+07	1.50625	0.00160463
Tb927.11.7350		Histone H2B variant V	15.7869	1	3	3	4	2.79051e+09	2.27583e+09	2.76805e+09	2.89984e+09	2.54157e+09	1.86983e+09	1.77334e+09	1.44896e+09	1.65354e+09	2.07011e+09	1.50591	0.000518446
Tb927.11.12300		hypothetical protein, conserved	21.1906	0.95	1	1	1	1.32027e+07	1.8941e+07	1.6645e+07	1.4045e+07	1.57719e+07	7.2259e+06	5.39769e+06	9.9751e+06	1.37546e+07	1.59983e+07	1.50149	0.0536628
Tb927.11.13610		rhodanese-like domain containing protein, putative	15.689	1	2	2	2	1.14985e+08	1.23508e+08	1.29155e+08	1.0001e+08	1.30079e+08	6.86815e+07	7.00555e+07	6.52249e+07	9.22586e+07	1.01988e+08	1.50106	0.00340748
Tb927.11.14580		Bifunctional Monophosphate RNA Kinase/RNA guanylyltransferase	66.9429	1	2	2	3	1.26578e+08	1.48816e+08	1.50368e+08	1.11863e+08	1.42487e+08	8.35971e+07	6.10883e+07	7.47326e+07	8.44675e+07	1.49491e+08	1.5001	0.0228198
Tb927.11.14560		Cleavage and polyadenylation specificity factor CPSF160, putative	159.06	1	6	6	6	4.84607e+08	5.51387e+08	4.72999e+08	4.92059e+08	4.81965e+08	2.35421e+08	2.40157e+08	2.78473e+08	4.37914e+08	4.65611e+08	1.49798	0.0175901
Tb927.9.12750		hypothetical protein, conserved	38.6248	1	2	2	2	1.18157e+08	1.45243e+08	1.46858e+08	1.59877e+08	1.48708e+08	6.64952e+07	6.99291e+07	7.18223e+07	1.11454e+08	1.60927e+08	1.49564	0.0329791	Yes
Tb927.10.5050		Mitochondrial ATP synthase epsilon chain, putative	8.691	1	1	2	2	1.6766e+08	1.71832e+08	1.92575e+08	2.10591e+08	2.02417e+08	6.07789e+07	1.50658e+08	1.40067e+08	1.36814e+08	1.43743e+08	1.49523	0.0354974
Tb927.9.10580		3-demethylubiquinone-9 3-methyltransferase, putative	31.2059	0.954	1	1	1	7.0566e+06	7.98317e+06	8.21202e+06	9.57758e+06	9.47882e+06	4.38075e+06	7.20464e+06	6.00206e+06	7.02668e+06	3.68614e+06	1.49497	0.017823
Tb927.2.3320		65 kDa invariant surface glycoprotein	48.1543	1	3	3	3	8.29475e+07	9.17851e+07	7.94654e+07	7.08026e+07	6.82651e+07	4.72098e+07	4.00121e+07	4.13876e+07	3.88277e+07	9.57689e+07	1.49414	0.0317271
Tb927.3.4890		ubiquinone biosynthesis protein COQ7 homolog, putative	22.8739	0.95	1	1	1	4.71312e+06	5.17471e+06	4.47716e+06	5.31224e+06	4.73867e+06	1.21307e+06	353429	3.97191e+06	6.1158e+06	4.7094e+06	1.49209	0.169611
Tb927.10.15540		predicted VPS53-like domain protein	93.6327	1	5	5	5	3.27739e+08	1.15597e+08	1.90877e+08	3.81632e+08	2.09323e+08	1.2848e+08	1.05293e+08	1.2835e+08	2.50577e+08	2.08873e+08	1.49125	0.204847
Tb11.v5.0422	Tb927.10.4600	SET domain containing protein, putative	52.6228	1	1	1	1	5.50004e+07	8.262e+07	5.84928e+07	5.39028e+07	6.79387e+07	3.33495e+07	2.73084e+07	3.38215e+07	6.20836e+07	5.66585e+07	1.49119	0.0406198
Tb927.5.4110		hypothetical protein, conserved	95.7294	0.999	1	1	1	4.66744e+06	6.64748e+06	5.33357e+06	5.9067e+06	5.79188e+06	1.62335e+06	5.47559e+06	3.77469e+06	3.83639e+06	4.31898e+06	1.48968	0.0620456	Yes
Tb927.3.3180		Nucleoporin	98.1453	1	7	7	7	4.06126e+08	6.15068e+08	4.59901e+08	6.02802e+08	4.91485e+08	3.31188e+08	3.11433e+08	3.40834e+08	3.46442e+08	3.99274e+08	1.48937	0.00246822
Tb927.2.2060		variant surface glycoprotein (VSG)-related, putative	48.2024	1	2	3	3	1.10001e+07	1.88499e+07	1.13133e+07	1.1481e+07	8.97575e+06	1.20682e+07	5.41137e+06	4.26249e+06	3.69136e+06	1.59523e+07	1.48892	0.126998
Tb927.1.3270		hypothetical protein, conserved	98.5099	1	3	3	3	4.90819e+07	5.40959e+07	5.3575e+07	5.16376e+07	5.55742e+07	8.29894e+06	1.54819e+07	4.92213e+07	5.65112e+07	4.77841e+07	1.48882	0.136155	Yes
Tb927.4.3010		hypothetical protein, conserved	24.3307	0.95	1	1	1	2.90562e+06	5.84403e+06	3.326e+06	3.74478e+06	2.86127e+06	202537	3.27519e+06	3.37191e+06	1.05262e+06	4.64923e+06	1.48841	0.211836
Tb927.6.3180		hypothetical protein, conserved	53.8845	0.999	1	1	1	6.37625e+06	8.51658e+06	7.0049e+06	9.48626e+06	6.74098e+06	3.7451e+06	3.64184e+06	4.84797e+06	5.33213e+06	8.06028e+06	1.48767	0.0296859	Yes
Tb927.2.510		retrotransposon hot spot protein 4 (RHS4), putative	95.1655	1	2	2	2	3.66167e+08	3.4277e+08	3.69741e+08	4.41207e+08	3.55024e+08	2.76177e+08	2.48416e+08	2.25164e+08	2.75842e+08	2.35755e+08	1.48643	0.000170415
Tb927.7.5240		hypothetical protein, conserved	53.4901	0.999	1	1	1	4.5504e+06	6.78777e+06	6.46225e+06	8.7569e+06	6.73971e+06	5.50481e+06	4.00553e+06	6.02698e+06	4.02061e+06	2.87636e+06	1.4842	0.0416215
Tb927.10.12260		cytosolic nonspecific dipeptidase, putative	51.5786	1	11	13	14	2.15557e+09	2.29548e+09	2.26006e+09	2.31575e+09	2.3405e+09	2.57658e+09	1.32392e+09	1.28085e+09	1.24974e+09	1.22898e+09	1.48398	0.0150203
Tb927.11.13220		phospholipid:diacylglycerol acyltransferase-like protein	71.4043	1	1	1	1	1.23979e+07	1.78923e+07	1.29308e+07	1.13189e+07	1.02336e+07	9.68321e+06	1.06965e+07	9.61833e+06	6.75051e+06	6.92418e+06	1.48316	0.018787
Tb927.11.11680		2-oxoglutarate dehydrogenase E2 component, putative	41.1437	1	12	15	17	4.61577e+09	3.99018e+09	4.96555e+09	4.95986e+09	5.14232e+09	2.7674e+09	3.16423e+09	3.57136e+09	3.06198e+09	3.44578e+09	1.47861	0.000283459	Yes
Tb927.10.12050		hypothetical protein, conserved	33.5712	1	2	2	2	1.96649e+07	1.06054e+07	1.67385e+07	2.03644e+07	1.8845e+07	2.70805e+06	1.68212e+06	1.29433e+07	1.81744e+07	2.28427e+07	1.47759	0.17811
Tb927.4.4700		hypothetical protein, conserved	30.7714	1	11	12	12	2.64152e+09	2.93535e+09	2.85965e+09	2.52082e+09	2.65708e+09	1.54541e+09	1.61115e+09	1.6786e+09	1.94758e+09	2.4312e+09	1.47759	0.00170342	Yes
Tb927.9.10100		hypothetical protein, conserved	160.654	1	25	33	33	2.50186e+09	2.8252e+09	2.48633e+09	2.43184e+09	2.42158e+09	2.16797e+09	1.54216e+09	1.62774e+09	1.61491e+09	1.62866e+09	1.47607	0.00037695
Tb927.11.7600		hypothetical protein, conserved	29.3173	1	2	2	2	9.26583e+07	6.55288e+07	9.47147e+07	1.06707e+08	8.71244e+07	7.68116e+07	5.45719e+07	4.79437e+07	3.84906e+07	8.50227e+07	1.47514	0.0373867
Tb927.11.8140		ER lumen retaining receptor protein, putative	25.9569	0.997	1	1	1	2.54101e+07	3.13788e+07	2.74836e+07	2.52307e+07	1.92687e+07	2.62197e+07	1.97589e+07	1.31981e+07	1.31499e+07	1.51327e+07	1.47236	0.0290505
Tb11.0820		retrotransposon hot spot protein 4 (RHS4, pseudogene), putative	90.4717	0.996	1	1	1	2.55431e+09	2.25124e+09	2.50525e+09	2.32704e+09	2.1902e+09	1.83539e+09	1.18286e+09	1.44098e+09	1.73836e+09	1.84295e+09	1.47105	0.00234654
Tb927.4.530		hypothetical protein, conserved	55.119	0.999	1	1	1	1.01306e+07	6.97896e+06	7.56338e+06	8.6888e+06	7.51425e+06	2.73789e+06	5.90774e+06	6.21762e+06	6.14884e+06	6.77688e+06	1.47094	0.0456944	Yes
Tb927.6.5490		expression site-associated gene 3 (ESAG3), degenerate	40.0073	1	1	1	1	1.46419e+07	1.7584e+07	1.61437e+07	1.73186e+07	1.58771e+07	6.53503e+06	3.09147e+06	5.51873e+06	2.29067e+07	1.74153e+07	1.47051	0.120783
Tb927.11.1010		chaperone protein DnaJ, putative	41.7406	1	1	1	1	4.32548e+07	7.84719e+07	4.9979e+07	5.10866e+07	5.32264e+07	2.75867e+07	2.52851e+07	2.70781e+07	4.27957e+07	6.55354e+07	1.46599	0.0703403
Tb927.5.1020		disulfide isomerase, putative	65.7213	0.997	1	1	1	5.94009e+06	7.10033e+06	5.06173e+06	5.55291e+06	7.05461e+06	313825	595744	1.53378e+06	1.02421e+07	8.26795e+06	1.46562	0.132324	Yes
Tb927.5.320		receptor-type adenylate cyclase GRESAG 4, putative	136.565	1	2	2	2	1.24734e+07	2.73862e+07	1.68456e+07	2.23533e+07	2.11675e+07	2.742e+07	1.42321e+07	9.72596e+06	6.96982e+06	1.01644e+07	1.46289	0.122616
Tb927.5.4350		Nudix hydrolase 2, putative	19.6397	1	2	2	2	1.66484e+08	8.23612e+07	1.51058e+08	1.89828e+08	1.55823e+08	7.53105e+07	6.95552e+07	1.0103e+08	1.36124e+08	1.28276e+08	1.46102	0.0927997
Tb927.6.2890		single strand-specific nuclease, putative	31.3626	0.954	1	1	1	9.53753e+06	9.26993e+06	1.00784e+07	1.17952e+07	9.45132e+06	1.1048e+07	6.86927e+06	6.09223e+06	5.63789e+06	4.73213e+06	1.45821	0.0235741
Tb927.3.3740		Zinc-finger double-stranded RNA-binding, putative	69.1751	1	1	1	2	8.98635e+06	3.4145e+07	1.82087e+07	1.44228e+07	1.89113e+07	1.29955e+07	9.81946e+06	1.22616e+07	1.39941e+07	1.58787e+07	1.45766	0.235476
Tb927.3.2980		mitochondrial carrier protein	31.128	1	1	1	2	1.8536e+07	1.79872e+07	2.0593e+07	2.54366e+07	1.54742e+07	1.03541e+07	1.08586e+07	1.36926e+07	1.73799e+07	1.49712e+07	1.45751	0.0172923
Tb927.11.13340		hypothetical protein, conserved	88.5539	1	2	2	2	4.60311e+07	3.987e+07	4.44278e+07	5.0917e+07	4.46642e+07	2.14526e+07	2.34086e+07	3.09185e+07	3.74743e+07	4.19785e+07	1.4553	0.0173577	Yes
Tb927.8.8340		CRAL/TRIO domain containing protein, putative	31.903	1	3	4	4	3.17944e+08	3.73036e+08	3.34407e+08	3.36882e+08	3.18096e+08	3.1437e+08	2.27349e+08	2.15182e+08	2.03737e+08	1.97301e+08	1.45117	0.00244427
Tb927.8.6730		hypothetical protein, conserved	65.4366	1	2	2	2	2.50979e+07	2.69088e+07	3.01777e+07	2.20298e+07	1.88536e+07	1.78616e+07	1.85645e+07	1.09256e+07	1.44092e+07	2.32256e+07	1.44809	0.0331784
Tb927.8.5640		hypothetical protein, conserved	37.0903	1	2	2	2	8.31596e+07	9.11222e+07	8.92823e+07	9.79944e+07	8.70916e+07	5.75735e+07	5.8153e+07	6.21534e+07	5.37998e+07	7.8915e+07	1.44449	0.000775149
Tb927.1.1100		Basal body protein	108.811	0.967	1	1	1	2.3057e+06	5.68428e+06	5.70375e+06	4.46738e+06	4.36341e+06	3.68682e+06	2.98844e+06	2.60629e+06	2.30066e+06	4.02491e+06	1.44322	0.120174
Tb927.11.1450		2-oxoglutarate dehydrogenase E1 component, putative	113.386	1	28	37	40	3.96754e+09	3.40024e+09	4.13437e+09	4.27095e+09	4.15732e+09	4.30955e+09	2.28272e+09	2.27529e+09	2.35565e+09	2.60632e+09	1.44115	0.015092	Yes
Tb927.11.10270		Golgi SNAP receptor complex member 1, putative	30.5546	1	2	2	2	7.87799e+07	8.97134e+07	9.0466e+07	1.04614e+08	9.23707e+07	7.13442e+07	6.98348e+07	5.00004e+07	4.88418e+07	7.65669e+07	1.44018	0.00708574
Tb927.9.6710		flavoprotein monooxygenase, putative	66.2344	0.999	1	1	1	3.44144e+07	4.61681e+07	3.16005e+07	2.97619e+07	2.38074e+07	2.17051e+07	1.72035e+07	1.35939e+07	2.64457e+07	3.6288e+07	1.43837	0.0832439	Yes
Tb927.11.2030		hypothetical protein, conserved	65.096	1	2	2	2	2.77783e+08	2.15361e+08	2.53998e+08	2.20454e+08	2.36166e+08	1.39032e+08	1.29455e+08	1.26829e+08	2.26464e+08	2.16643e+08	1.43575	0.0211826	Yes
Tb927.8.4590		hypothetical protein, conserved	22.3372	0.969	1	1	1	3.31682e+06	6.53626e+06	4.97709e+06	8.5349e+06	6.36065e+06	4.08071e+06	3.13848e+06	3.03324e+06	5.52086e+06	4.93976e+06	1.43512	0.123405
Tb927.5.3110		hypothetical protein, conserved	24.47	1	1	2	2	3.21504e+07	1.23002e+07	2.36343e+07	2.14643e+07	2.39894e+07	1.48695e+07	1.54136e+07	1.72462e+07	1.70671e+07	1.45579e+07	1.43439	0.0839075
Tb927.10.8440		glucose transporter 1B	56.48	1	3	3	3	1.89802e+08	2.00445e+08	1.7813e+08	1.92099e+08	1.54901e+08	1.12502e+08	1.17433e+08	1.68048e+08	1.32866e+08	1.08216e+08	1.43237	0.00377244
Tb927.5.3230		hypothetical protein, conserved	240.995	1	3	3	3	1.74719e+08	8.80376e+07	1.53795e+08	1.54072e+08	1.57981e+08	1.08694e+08	9.27015e+07	8.67558e+07	8.99758e+07	1.30655e+08	1.43206	0.0429478
Tb927.7.580		GTP-binding protein, putative	76.9096	1	1	1	1	3.11862e+07	2.14736e+07	3.53464e+07	3.67889e+07	2.73865e+07	2.94421e+07	2.45402e+07	1.87891e+07	1.82348e+07	1.52783e+07	1.43183	0.0414415
Tb927.9.5700		hypothetical protein, conserved	238.843	1	2	2	2	2.3386e+07	3.66161e+07	3.01588e+07	2.61413e+07	3.05837e+07	3.349e+07	1.99393e+07	1.50136e+07	1.42092e+07	2.0052e+07	1.43019	0.0483981	Yes
Tb927.8.1370		hypothetical protein, conserved	18.0195	0.953	1	1	1	8.32012e+07	7.46442e+07	8.73063e+07	6.88242e+07	8.48953e+07	3.05592e+07	4.50905e+07	5.29285e+07	6.84035e+07	8.19802e+07	1.42984	0.0491403
Tb927.2.470		retrotransposon hot spot protein 4 (RHS4), putative	98.3192	1	11	12	17	3.53279e+08	3.86365e+08	4.11628e+08	3.84257e+08	2.84549e+08	3.48407e+08	3.00585e+08	1.99477e+08	2.24981e+08	1.99616e+08	1.42968	0.0203493
Tb927.11.15930		Sybindin-like family, putative	17.511	0.95	1	1	1	2.44131e+07	2.03948e+07	2.60188e+07	2.56315e+07	1.76382e+07	2.88326e+07	1.75942e+07	7.86172e+06	1.17869e+07	1.37573e+07	1.42919	0.0898624
Tb927.7.6740		ATPase family associated with various cellular activities (AAA), putative	109.892	1	1	1	1	4.6485e+06	7.82901e+06	4.6156e+06	4.27642e+06	4.50021e+06	856716	3.03582e+06	3.8449e+06	4.5615e+06	5.80759e+06	1.42875	0.194018
Tb927.11.10870		32 kDa ER-associated protein	27.3186	0.95	1	1	1	6.30715e+07	5.04277e+07	6.87056e+07	6.03728e+07	5.94207e+07	2.99283e+07	2.99691e+07	3.55865e+07	5.6141e+07	5.98023e+07	1.42838	0.0371836
Tb927.11.14780		phosphomannose isomerase, putative	46.4837	1	8	9	9	2.9795e+08	3.52747e+08	3.47973e+08	3.38395e+08	3.199e+08	2.61225e+08	2.25104e+08	1.94745e+08	2.31403e+08	2.48408e+08	1.42733	0.000293366	Yes
Tb927.10.9330		hypothetical protein, conserved	66.0318	1	4	4	4	3.49419e+08	4.41788e+08	3.95702e+08	4.12519e+08	4.36752e+08	1.85782e+08	2.06171e+08	2.64349e+08	3.76779e+08	3.94275e+08	1.42654	0.0363542
Tb927.9.2400		hypothetical protein, conserved	21.6613	0.95	1	1	1	2.3517e+07	1.48247e+07	2.45098e+07	2.65901e+07	2.39928e+07	1.07526e+07	1.20545e+07	2.17308e+07	1.4108e+07	2.10132e+07	1.424	0.0667875
Tb927.8.6710		hypothetical protein, conserved	64.6548	1	1	1	1	8.15221e+07	9.80431e+07	9.2034e+07	8.66696e+07	7.01121e+07	5.89199e+07	6.22252e+07	5.62451e+07	6.19782e+07	6.15273e+07	1.42369	0.000435169
Tb927.10.2410		MSP-C, putative	65.6887	0.95	1	1	1	9.21808e+06	4.95009e+06	4.23056e+06	8.20091e+06	8.79462e+06	8.73516e+06	7.2677e+06	3.98989e+06	977743	3.95467e+06	1.42002	0.238297
Tb927.4.630		hypothetical protein, conserved	33.8808	1	2	2	2	5.33836e+07	6.64273e+07	5.66669e+07	6.30126e+07	7.57577e+07	3.3619e+07	3.23945e+07	4.35569e+07	4.79566e+07	6.47606e+07	1.4182	0.028641
Tb927.11.8940		protein lipid droplet kinase (LDK)	61.8585	0.957	1	1	1	6.39585e+06	1.16608e+07	8.74444e+06	7.22321e+06	6.1641e+06	5.06104e+06	4.49991e+06	6.93289e+06	7.04495e+06	4.82505e+06	1.41689	0.0552954	Yes
Tb927.8.5070		hypothetical protein, conserved	14.6778	1	2	2	2	1.96739e+08	2.00091e+08	2.18148e+08	2.22784e+08	1.86706e+08	1.3381e+08	1.13994e+08	1.59397e+08	1.41675e+08	1.743e+08	1.41662	0.00214625
Tb927.11.16320		hypothetical protein, conserved	17.0085	0.95	1	1	1	7.96358e+07	2.24458e+07	7.60715e+07	7.2129e+07	7.75136e+07	4.00741e+06	1.06956e+07	5.64803e+07	7.50905e+07	8.52853e+07	1.4156	0.269501	Yes
Tb927.11.5500		Mitochondrial SSU ribosomal protein, putative	94.9619	1	1	1	1	1.90714e+07	2.44527e+07	1.72872e+07	1.99548e+07	2.18543e+07	1.92417e+07	8.48739e+06	1.43787e+07	1.32039e+07	1.7234e+07	1.41456	0.039277
Tb11.v5.0232	Tb927.10.5250	hypothetical protein, conserved	69.3843	1	8	9	10	2.6389e+09	1.0075e+09	2.37867e+09	2.19554e+09	1.77271e+09	5.29669e+08	7.56814e+08	1.64155e+09	1.73952e+09	2.39721e+09	1.41453	0.220572
Tb927.11.16870		NADH dehydrogenase subunit NI8M, putative	18.8057	0.95	1	1	1	2.2848e+07	2.8889e+07	2.39381e+07	3.67261e+07	2.6453e+07	3.90563e+06	1.85484e+07	2.01282e+07	2.6655e+07	2.89539e+07	1.41412	0.201142
Tb927.10.4290		hypothetical protein, conserved	31.7758	0.997	1	1	1	9.78665e+06	9.29159e+06	8.17224e+06	1.07357e+07	1.31758e+07	3.23617e+06	1.2107e+06	1.02666e+07	8.71016e+06	1.28024e+07	1.4123	0.196611	Yes
Tb927.10.15410		glycosomal malate dehydrogenase	33.7103	1	2	2	2	1.87418e+08	1.30904e+08	1.8732e+08	1.96654e+08	1.67592e+08	1.5899e+08	1.3119e+08	1.26873e+08	1.13523e+08	8.60465e+07	1.41073	0.0220241		Yes
Tb927.4.3970		hypothetical protein, conserved	53.6373	0.95	1	1	1	3.33936e+06	3.97097e+06	4.30151e+06	4.24681e+06	4.03288e+06	5.10741e+06	3.7959e+06	2.42548e+06	1.30877e+06	1.47837e+06	1.40915	0.112734
Tb927.8.2310		(H+)-ATPase G subunit, putative	12.7493	1	3	4	5	4.34263e+08	4.14393e+08	4.30218e+08	5.34714e+08	4.19813e+08	8.80755e+07	1.17407e+08	4.9204e+08	4.69295e+08	4.19538e+08	1.40788	0.167472
Tb11.v5.0219		methyltransferase, putative	99.9516	0.997	1	1	1	3.4025e+07	3.40208e+07	5.13758e+07	2.8163e+07	2.80972e+07	2.26693e+07	2.16535e+07	1.97932e+07	1.85359e+07	4.22284e+07	1.4068	0.0831816
Tb927.9.4450		hypothetical protein	70.7531	1	1	1	1	7.31059e+06	1.17152e+07	7.2148e+06	5.86415e+06	6.52661e+06	4.56244e+06	6.89559e+06	5.82227e+06	3.92452e+06	6.32178e+06	1.40342	0.0707448	Yes
Tb927.10.8150		Bromodomain factor 1	35.1757	0.954	1	1	1	7.15271e+06	9.60769e+06	7.85411e+06	9.30794e+06	4.13705e+06	8.46494e+06	2.59731e+06	5.53757e+06	4.64861e+06	5.87279e+06	1.40331	0.174394
Tb927.8.3280		Beta-lactamase superfamily domain containing protein, putative	40.2531	1	2	2	2	5.95364e+07	4.25239e+07	6.43743e+07	6.35939e+07	6.29598e+07	3.40929e+07	3.23361e+07	3.61661e+07	4.79974e+07	5.82811e+07	1.40271	0.0330336
Tb927.11.2500		Metallocarboxypeptidase 1	57.6843	1	19	24	26	5.4326e+09	5.62337e+09	5.38234e+09	5.33831e+09	5.22745e+09	4.27585e+09	3.757e+09	3.53643e+09	3.78563e+09	3.89869e+09	1.40255	7.20877e-06		Yes
Tb927.10.8960		hypothetical protein, conserved	26.8717	1	1	1	1	1.59895e+08	1.32483e+08	1.81627e+08	1.84252e+08	1.7879e+08	7.36618e+07	8.61314e+07	1.03139e+08	1.51084e+08	1.8281e+08	1.4025	0.0639475
Tb927.7.4340		Protein of unknown function (DUF1253), putative	98.1327	1	4	4	4	1.259e+08	8.99292e+07	1.03687e+08	1.21949e+08	1.2236e+08	5.93325e+07	6.86689e+07	6.55916e+07	9.45955e+07	1.14634e+08	1.39968	0.032677
Tb927.2.6100		hypothetical protein, conserved	53.2787	1	2	2	2	1.90553e+07	3.62173e+07	2.32095e+07	2.4191e+07	3.02911e+07	1.89422e+07	1.38068e+07	2.19783e+07	1.8453e+07	2.18921e+07	1.39856	0.0491124
Tb927.4.2240		Aminotransferase class IV, putative	44.1883	1	7	7	7	5.38732e+08	5.54362e+08	5.5304e+08	5.78386e+08	4.97443e+08	3.64411e+08	3.3248e+08	3.54885e+08	4.55991e+08	4.39422e+08	1.39789	0.000930316	Yes
Tb927.11.8240		TPR repeat, putative	81.3914	0.957	1	1	2	5.84191e+06	1.05514e+07	8.46676e+06	6.35889e+06	8.6163e+06	6.16251e+06	3.81816e+06	4.41538e+06	6.61014e+06	7.51952e+06	1.39647	0.0748136
Tb927.4.4060		hypothetical protein, conserved	104.058	1	1	1	1	2.0649e+07	2.23774e+07	2.27849e+07	2.53612e+07	2.29626e+07	1.90951e+07	9.47472e+06	1.63763e+07	1.67228e+07	2.01053e+07	1.39573	0.0301035
Tb927.5.1950		hypothetical protein, conserved	66.9727	0.959	1	1	1	3.45719e+06	5.50186e+06	3.49099e+06	4.2902e+06	5.48167e+06	5.24647e+06	1.38875e+06	3.86371e+06	2.74063e+06	2.70151e+06	1.394	0.137887
Tb927.8.6960		hypothetical protein, conserved	42.528	0.95	1	1	1	5.05413e+07	5.34113e+07	6.25028e+07	5.67062e+07	5.28017e+07	4.41939e+07	3.64432e+07	4.74893e+07	3.52159e+07	3.48279e+07	1.39256	0.00184076
Tb927.3.3840		Family of unknown function (DUF572), putative	39.3407	0.95	1	1	1	1.73537e+06	542792	1.67964e+06	1.21808e+06	1.32614e+06	287496	4720.01	918283	2.09824e+06	1.3665e+06	1.39073	0.277311
Tb927.8.4130		class I transcription factor A, subunit 5b	23.5296	0.95	1	1	1	5.27175e+06	1.60872e+07	4.05449e+06	6.64536e+06	5.06867e+06	6.03527e+06	4.00335e+06	3.10958e+06	7.10381e+06	6.5326e+06	1.38615	0.427856
Tb927.3.1000		frataxin-like, mitochondrial precursor, putative	19.4073	0.999	1	1	1	3.4543e+06	3.78365e+06	3.57778e+06	3.14302e+06	3.49926e+06	4.14172e+06	641318	1.2475e+06	2.98926e+06	3.58077e+06	1.38549	0.173538
Tb927.7.4750		hypothetical protein, conserved	45.3962	1	2	2	2	2.49865e+07	2.77823e+07	1.84874e+07	2.01623e+07	1.91063e+07	1.7949e+07	1.3725e+07	1.5452e+07	1.46256e+07	1.80672e+07	1.3847	0.0111836
Tb927.10.4770		phosphatidylinositol-4-phosphate 5-kinase, putative	51.1753	1	2	2	2	1.71889e+08	1.08717e+08	1.46077e+08	1.80234e+08	1.57774e+08	7.28293e+07	7.96189e+07	1.10335e+08	1.26607e+08	1.63596e+08	1.38284	0.0761828
Tb927.2.1180		retrotransposon hot spot protein 3 (RHS3), putative	67.8391	1	1	1	2	3.92647e+08	3.2624e+08	3.87209e+08	4.37666e+08	4.00966e+08	2.4566e+08	2.76026e+08	2.62221e+08	2.85126e+08	3.38242e+08	1.38191	0.00195547
Tb927.5.2100		RNA-binding protein, putative	49.6642	0.959	1	1	1	1.72353e+07	2.76275e+07	1.70713e+07	2.39932e+07	1.69134e+07	1.54269e+07	1.93858e+07	1.24954e+07	1.21353e+07	1.49792e+07	1.38185	0.0450936	Yes	Yes
Tb927.1.560		WD domain, G-beta repeat, putative	48.0263	1	1	1	1	1.0346e+07	1.04202e+07	4.0369e+06	8.83004e+06	7.45469e+06	1.11688e+06	3.38944e+06	7.67447e+06	1.02347e+07	7.3402e+06	1.38084	0.273219
Tb927.9.9660		Mitochondrial import receptor subunit ATOM40	38.2956	1	3	3	3	3.88022e+08	4.95432e+08	4.55187e+08	4.35247e+08	4.73453e+08	3.21046e+08	2.76356e+08	2.74217e+08	3.71675e+08	3.86514e+08	1.3789	0.00423432	Yes
Tb927.10.730		ATP synthase, putative	52.901	1	5	8	8	7.13535e+08	5.67353e+08	6.88418e+08	6.85168e+08	6.25649e+08	3.03683e+08	2.9453e+08	4.65266e+08	6.49093e+08	6.70767e+08	1.37627	0.0721051
Tb927.6.3140		Ubiquitin family, putative	10.6217	1	3	4	4	1.28271e+08	9.28673e+07	1.29032e+08	1.77033e+08	1.38554e+08	1.00154e+08	9.63734e+07	1.06076e+08	9.6484e+07	8.4859e+07	1.37568	0.0251648
Tb927.10.220		60S ribosomal protein L37a, putative	10.4582	1	1	1	1	1.12228e+09	1.89194e+09	1.38087e+09	1.47903e+09	1.59487e+09	1.03391e+09	1.03561e+09	9.70861e+08	1.08042e+09	1.31468e+09	1.37412	0.0150648
Tb927.11.9650		hypothetical protein, conserved	53.1719	0.961	1	1	1	2.95268e+07	3.05491e+07	2.8279e+07	2.90161e+07	2.8431e+07	2.92028e+07	1.57233e+07	1.43835e+07	2.5207e+07	2.16209e+07	1.37371	0.0318971
Tb927.6.3680		Present in the outer mitochondrial membrane proteome 31	27.8762	0.961	1	1	1	1.01359e+07	9.8139e+06	1.40629e+07	1.48857e+07	9.23773e+06	1.79008e+07	9.15507e+06	5.62547e+06	6.8093e+06	2.88978e+06	1.37177	0.171734
Tb927.6.5080		Protein of unknown function (DUF3808), putative	65.0049	1	3	3	3	2.47849e+08	2.74016e+08	2.83156e+08	2.78042e+08	2.29084e+08	2.15066e+08	1.88455e+08	1.84295e+08	1.94992e+08	1.76803e+08	1.36737	0.000333901
Tb927.9.2390		hypothetical protein, conserved	22.3095	0.95	1	1	1	1.36304e+07	2.14042e+07	1.45084e+07	2.19644e+07	1.60086e+07	1.22462e+07	8.45437e+06	1.16426e+07	1.83392e+07	1.33237e+07	1.36731	0.0757779
Tb927.2.4400		hypothetical protein, conserved	136.9	0.999	1	1	2	9.69965e+06	1.73047e+07	1.17913e+07	1.20748e+07	1.23014e+07	1.41516e+07	7.57161e+06	5.71341e+06	9.23189e+06	9.57814e+06	1.36598	0.0905916
Tb927.9.3460		zinc finger protein family member, putative	87.9409	0.997	1	1	1	6.10674e+06	5.43247e+06	3.56283e+06	4.41319e+06	4.07613e+06	6.41573e+06	1.58798e+06	735945	2.81025e+06	5.72264e+06	1.36583	0.205513
Tb927.3.3260		hypothetical protein, conserved	34.3172	0.95	1	1	1	1.09541e+06	8.69814e+06	4.21758e+06	3.1954e+06	2.75362e+06	4.21036e+06	3.09313e+06	2.31291e+06	1.38189e+06	3.63245e+06	1.36426	0.673667
Tb927.5.340		expression site-associated gene 5 (ESAG5) protein, putative	52.629	0.953	1	1	1	3.31161e+06	3.03592e+06	3.73746e+06	3.33447e+06	3.33877e+06	3.5137e+06	2.36608e+06	1.51106e+06	2.91942e+06	2.0049e+06	1.36078	0.0492337
Tb927.11.6410		hypothetical protein, conserved	162.5	1	1	1	1	2.44518e+07	4.10275e+07	2.2811e+07	3.10675e+07	2.94837e+07	1.44329e+07	1.7899e+07	1.64194e+07	3.47953e+07	2.58975e+07	1.35998	0.114101	Yes
Tb927.5.4530		fatty acid elongase, putative	28.9819	0.95	1	1	1	8.32744e+06	1.03178e+07	1.25469e+07	9.48026e+06	7.92628e+06	1.17343e+07	8.06921e+06	4.67566e+06	6.8831e+06	4.50846e+06	1.35483	0.108048
Tb11.v5.0326		retrotransposon hot spot (RHS) protein, putative	34.8841	0.95	1	1	1	3.5927e+08	3.45037e+08	3.68004e+08	3.82445e+08	3.11956e+08	2.90061e+08	2.64901e+08	2.35893e+08	2.4575e+08	2.67632e+08	1.35459	0.000298875
Tb927.8.3840		hypothetical protein, conserved	80.0504	1	10	10	12	8.61918e+08	8.45823e+08	8.74258e+08	8.66979e+08	8.8058e+08	6.04501e+08	6.32308e+08	6.0227e+08	6.75296e+08	6.82772e+08	1.35419	3.90351e-06
Tb927.4.3390		tuzin, putative	74.1798	0.998	1	1	1	1.02877e+06	390737	1.03778e+06	862168	945104	1.03319e+06	306593	72610.6	876133	861958	1.35362	0.297909
Tb927.6.2820		hypothetical protein, conserved	27.7667	0.999	1	1	1	2.99123e+06	3.19543e+06	1.74623e+06	3.80626e+06	2.43072e+06	3.49933e+06	4376.14	3.00742e+06	1.83141e+06	2.13076e+06	1.35295	0.323498
Tb927.11.3520		Acyl CoA binding protein, putative	27.3512	0.956	1	1	1	1.78155e+07	3.91568e+07	2.10075e+07	3.10041e+07	2.60224e+07	2.065e+07	1.75007e+07	1.8704e+07	2.40313e+07	1.89881e+07	1.35177	0.109774
Tb927.1.4500		SNARE associated Golgi protein, putative	32.5264	1	3	3	3	1.60149e+08	9.29408e+07	1.63262e+08	1.51453e+08	1.33546e+08	1.27327e+08	1.01583e+08	7.84809e+07	9.82844e+07	1.13583e+08	1.35068	0.0565017
Tb927.11.4930		Phosducin, putative	27.8779	0.95	1	1	1	3.15159e+06	4.61156e+06	3.80459e+06	4.2848e+06	4.34969e+06	3.0077e+06	8830.18	1.07261e+06	5.90903e+06	4.98043e+06	1.34874	0.274373
Tb927.4.2030		ALBA-Domain Protein	22.7043	1	3	7	7	3.76774e+09	3.8164e+09	3.81718e+09	3.84801e+09	3.48445e+09	2.54911e+09	2.26256e+09	2.59792e+09	2.89907e+09	3.59448e+09	1.34745	0.00472535	Yes
Tb927.10.15260		leucine-rich repeat protein (LRRP), putative	81.9092	0.999	1	1	1	4.90405e+06	8.49867e+06	4.81787e+06	7.98995e+06	6.24869e+06	4.05692e+06	3.02985e+06	3.96169e+06	7.49747e+06	5.54391e+06	1.34742	0.140818
Tb927.10.6130		hypothetical protein, conserved	43.9877	1	1	1	1	7.43231e+06	1.06492e+07	6.93245e+06	6.96874e+06	7.32722e+06	4.46704e+06	6.28983e+06	7.1169e+06	6.39117e+06	4.91107e+06	1.34734	0.0360558
Tb927.6.4930		thiosulfate sulfurtransferase, mitochondrial, putative	30.0513	0.95	1	1	1	1.59055e+07	9.18297e+06	9.62592e+06	1.05212e+07	9.29724e+06	7.46922e+06	3.7558e+06	7.52182e+06	1.00219e+07	1.17243e+07	1.34672	0.158956
Tb927.8.3770		Mitogen-activated protein kinase 10, putative	46.9376	1	11	12	12	1.52096e+09	1.34696e+09	1.62981e+09	1.55757e+09	1.44936e+09	1.42285e+09	1.04723e+09	9.92426e+08	1.0582e+09	1.05758e+09	1.34534	0.00292563
Tb927.9.7230		ADP-ribosylation factor-like protein, putative	21.0935	1	1	1	1	1.10659e+08	1.05572e+08	1.1435e+08	1.16473e+08	9.32681e+07	7.49458e+07	7.64102e+07	7.11326e+07	8.75591e+07	9.16651e+07	1.34504	0.00142536
Tb927.9.12040		poly A polymerase regulatory subunit, putative	57.4631	1	1	1	1	2.95611e+07	3.35174e+07	2.29713e+07	2.6061e+07	3.65061e+07	1.56562e+07	1.79001e+07	2.23408e+07	1.89093e+07	3.57227e+07	1.3446	0.0839246
Tb927.9.14080		vesicle-associated membrane protein, putative	23.1679	1	5	5	5	4.04732e+08	3.04658e+08	3.61422e+08	3.3765e+08	3.66308e+08	1.85365e+08	1.68603e+08	2.66419e+08	3.40355e+08	3.60161e+08	1.3436	0.0700579
Tb927.2.2510		Mitochondrial outer membrane protein porin 1	29.1892	1	8	10	11	2.33932e+09	2.05733e+09	2.43741e+09	2.09368e+09	2.22482e+09	1.75677e+09	1.68328e+09	1.57006e+09	1.68622e+09	1.60548e+09	1.34339	5.32498e-05
Tb927.11.15690		U5 snRNP-associated 102 kDa protein, putative	111.076	1	5	5	5	1.77183e+08	1.67176e+08	1.43338e+08	1.73747e+08	1.59408e+08	1.05999e+08	1.24674e+08	1.19066e+08	1.27905e+08	1.33453e+08	1.34324	0.000642069
Tb927.7.5580		cell cycle associated protein MOB1-B	26.6892	1	1	1	1	1.12387e+08	1.21065e+08	1.30452e+08	1.2832e+08	8.20584e+07	1.03779e+08	9.02902e+07	7.35037e+07	9.7089e+07	6.35955e+07	1.34098	0.0446667
Tb927.10.5500		hypothetical protein, conserved	41.4198	0.999	1	1	2	1.46527e+07	1.79457e+07	1.77434e+07	1.59869e+07	1.29821e+07	8.09765e+06	6.28708e+06	1.14873e+07	1.2303e+07	2.10127e+07	1.33999	0.120402
Tb11.v5.0767	Tb927.10.4430	pumillo RNA binding protein PUF1, putative	55.777	1	4	4	4	2.18294e+08	2.59779e+08	2.25496e+08	2.12412e+08	2.2886e+08	2.0545e+08	1.63587e+08	1.27853e+08	1.49524e+08	2.10017e+08	1.33676	0.0162907
Tb927.10.11530		hypothetical protein, conserved	11.0325	1	2	2	2	6.89212e+07	1.5112e+08	5.82345e+07	8.99689e+07	9.02762e+07	7.37528e+07	7.86515e+07	6.51856e+07	6.82726e+07	5.72751e+07	1.33626	0.195837
Tb927.7.3050		hypothetical protein, conserved	131.582	1	1	1	1	2.66235e+07	2.89791e+07	2.46873e+07	2.52903e+07	2.8182e+07	1.8142e+07	1.1133e+07	2.01284e+07	2.56143e+07	2.5092e+07	1.33616	0.0651376
Tb927.4.640		GRIP domain containing protein, putative	52.0561	1	1	1	1	1.537e+07	1.18431e+07	1.66004e+07	1.49214e+07	1.32518e+07	1.72309e+07	1.12299e+07	5.6139e+06	9.50836e+06	1.03111e+07	1.33571	0.105798	Yes
Tb927.6.1410		hypothetical protein, conserved	27.1542	0.957	1	1	2	3.43665e+07	3.61294e+07	3.3634e+07	3.8186e+07	4.39318e+07	3.33429e+07	2.66174e+07	2.55117e+07	2.63806e+07	2.7606e+07	1.3355	0.00262768
Tb927.8.8120		hypothetical protein, conserved	30.0849	1	4	4	4	1.40091e+09	1.54339e+09	1.53183e+09	1.41906e+09	1.46826e+09	4.43308e+08	6.07474e+08	1.34018e+09	1.41279e+09	1.7133e+09	1.33467	0.158035
Tb927.9.2270		hypothetical protein, conserved	78.3554	0.998	1	1	1	5.88011e+06	4.13493e+06	5.7926e+06	4.94001e+06	5.71995e+06	7.83444e+06	1.64556e+06	1.49939e+06	3.08626e+06	5.79428e+06	1.33271	0.184342
Tb927.11.12030		hypothetical protein, conserved	39.2966	0.962	1	1	1	2.16966e+06	2.97298e+06	2.56398e+06	1.98104e+06	1.88825e+06	199619	4803.38	2.44038e+06	3.0527e+06	2.99022e+06	1.33244	0.239802
Tb927.11.440		conserved protein	33.1077	1	4	4	5	1.51745e+08	1.64152e+08	1.61915e+08	1.70434e+08	1.61551e+08	9.12149e+07	1.24523e+08	1.16776e+08	1.32421e+08	1.43447e+08	1.33107	0.00571138
Tb927.11.6250		hypothetical protein, conserved	27.5984	1	4	5	6	5.52783e+08	6.25463e+08	5.96411e+08	6.29684e+08	6.88312e+08	5.02292e+08	4.89997e+08	4.3525e+08	3.64271e+08	5.35435e+08	1.32889	0.00536024		Yes
Tb927.4.2530		hypothetical protein, conserved	16.836	1	3	3	6	4.28553e+09	3.3521e+09	4.21484e+09	4.29449e+09	3.37451e+09	3.66212e+09	2.87428e+09	2.13407e+09	2.81574e+09	3.2079e+09	1.32852	0.0252199
Tb927.3.3330		heat shock protein 20, putative	15.8426	1	3	4	5	1.58042e+09	1.40548e+09	1.61819e+09	1.57307e+09	1.47357e+09	8.45209e+08	1.09535e+09	1.18401e+09	1.22357e+09	1.41423e+09	1.3277	0.0103101
Tb927.10.900		hypothetical protein, conserved	19.1576	0.95	1	1	1	2.19658e+07	2.01766e+07	1.83231e+07	1.95801e+07	2.0412e+07	1.12406e+07	1.749e+07	1.02604e+07	1.74417e+07	1.93036e+07	1.32641	0.0461617
Tb11.v5.0325		retrotransposon hot spot (RHS) protein, putative	36.9866	0.997	1	1	1	9.44194e+08	8.59243e+08	9.97516e+08	9.9537e+08	9.16229e+08	8.17327e+08	8.00637e+08	7.00708e+08	6.18246e+08	6.18431e+08	1.32548	0.00249983
Tb927.7.5230		lanosterol synthase	103.034	1	7	8	9	4.43414e+08	3.44066e+08	4.63744e+08	4.45416e+08	4.13585e+08	3.22069e+08	2.9296e+08	2.87077e+08	3.46e+08	3.45057e+08	1.32455	0.00292329	Yes
Tb927.10.3660		aspartate aminotransferase	44.7879	1	16	20	21	5.78979e+09	5.85162e+09	5.21696e+09	5.19968e+09	5.22859e+09	3.81559e+09	3.60279e+09	4.01868e+09	4.55542e+09	4.61068e+09	1.32439	0.000911221
Tb927.10.1770		hypothetical protein	28.1886	1	2	2	2	3.05483e+07	6.15385e+07	4.00858e+07	5.71334e+07	5.16485e+07	4.59139e+07	2.77327e+07	4.88503e+07	2.77919e+07	3.18048e+07	1.32325	0.15437
Tb927.1.2430		histone H3, putative	14.7505	1	2	3	3	9.01297e+08	4.28553e+08	5.70154e+08	8.27152e+08	6.91744e+08	3.15736e+08	4.9137e+08	4.84282e+08	7.05416e+08	5.89455e+08	1.32195	0.178764
Tb927.10.6240		ras-like small GTPase, putative	44.0259	1	1	1	1	7.60516e+07	3.47881e+07	3.95713e+07	5.24549e+07	4.44111e+07	3.13982e+07	2.30523e+07	2.76035e+07	5.17928e+07	5.32413e+07	1.32171	0.206706
Tb927.8.4540		PAB1-binding protein , putative	59.5981	1	9	9	10	3.57594e+09	1.56964e+09	2.59521e+09	3.822e+09	2.89503e+09	2.05724e+09	1.52381e+09	1.82345e+09	2.51222e+09	3.02375e+09	1.3215	0.222118	Yes
Tb927.5.310		invariant surface glycoprotein, putative	44.5343	1	2	2	2	4.31647e+08	5.64001e+08	5.06233e+08	3.84024e+08	3.17925e+08	2.72245e+08	2.96604e+08	3.12841e+08	3.87641e+08	3.98522e+08	1.32136	0.0643397
Tb927.4.5010		calreticulin, putative	45.0442	1	22	30	36	2.41258e+10	2.43747e+10	2.64087e+10	2.57183e+10	2.50866e+10	1.91032e+10	1.96352e+10	1.76491e+10	1.93197e+10	1.9467e+10	1.32088	4.38678e-06
Tb927.3.4670		cdc2-related kinase 10, putative	47.9541	1	3	3	3	6.35867e+07	6.11351e+07	6.03579e+07	5.15145e+07	5.56555e+07	4.04711e+07	5.3906e+07	4.91571e+07	3.74089e+07	4.05925e+07	1.3192	0.00662804
Tb927.7.7360		cdc2-related kinase 2	39.2388	1	2	2	2	4.26631e+07	4.433e+07	4.08092e+07	3.97089e+07	4.19078e+07	2.95084e+07	2.33148e+07	3.21456e+07	2.88731e+07	4.51847e+07	1.31688	0.0257649
Tb927.10.5400		hypothetical protein, conserved	63.3986	1	3	5	5	4.25276e+08	3.75615e+08	4.39938e+08	3.8902e+08	4.4926e+08	3.57779e+08	3.7973e+08	2.66489e+08	2.69602e+08	3.05716e+08	1.31646	0.00770527	Yes
Tb927.11.5820		Inhibitor of apoptosis-promoting Bax1, putative	32.2676	0.95	1	1	1	9.47862e+07	1.10418e+08	1.1761e+08	1.39426e+08	1.14918e+08	9.76849e+07	1.00115e+08	8.00232e+07	7.56798e+07	8.51408e+07	1.31578	0.010839
Tb927.9.9710		Histidine phosphatase superfamily (branch 1), putative	36.7859	1	2	2	2	2.95078e+07	2.24937e+07	3.15945e+07	2.27638e+07	2.21518e+07	2.94669e+07	2.06482e+07	1.48193e+07	9.63118e+06	2.31305e+07	1.31542	0.149554
Tb927.10.5760		adenylate kinase, putative	24.3112	0.95	1	1	1	3.26059e+07	4.54349e+07	3.27255e+07	5.21306e+07	4.62478e+07	3.26769e+07	2.79097e+07	3.0059e+07	3.15121e+07	3.69394e+07	1.31457	0.0415674		Yes
Tb927.10.14890		C-terminal motor kinesin, putative	90.8018	1	35	56	78	4.40636e+10	3.77347e+10	4.47618e+10	4.19925e+10	4.28833e+10	3.15677e+10	3.15631e+10	3.16133e+10	3.29159e+10	3.33456e+10	1.31322	3.1503e-05
Tb927.10.9950		hypothetical protein, conserved	44.0605	0.999	1	1	1	1.62741e+07	1.7529e+07	1.91167e+07	1.90549e+07	2.08319e+07	1.12504e+07	1.43764e+07	1.07947e+07	1.81801e+07	1.60918e+07	1.3128	0.0295192
Tb927.10.4180		TFIIF-stimulated CTD phosphatase, putative	28.1892	1	7	9	10	8.08863e+09	6.95878e+09	8.13618e+09	7.99555e+09	7.95361e+09	4.08729e+09	5.39989e+09	5.72979e+09	6.95752e+09	7.64277e+09	1.31242	0.0315424
Tb927.10.14810		multiprotein-bridging factor 1, putative	17.9741	1	3	4	4	7.07878e+08	6.36544e+08	6.92202e+08	7.48025e+08	6.74224e+08	4.19028e+08	4.7916e+08	5.22375e+08	5.58984e+08	6.56981e+08	1.3119	0.00777839
Tb11.v5.0152	Tb927.7.4670	ribosomal RNA processing protein 4, putative	36.3535	0.95	1	1	2	5.85763e+07	4.2935e+07	5.53968e+07	5.19254e+07	5.20618e+07	2.76924e+07	2.66294e+07	3.89335e+07	5.21346e+07	5.3545e+07	1.31146	0.0859092
Tb927.1.1550		tubulin-tyrosine ligase, putative	76.839	0.999	1	1	1	3.78277e+07	3.35538e+07	3.36135e+07	4.01386e+07	3.74175e+07	2.56682e+07	2.23383e+07	2.74874e+07	3.15176e+07	3.22271e+07	1.31107	0.00663111
Tb927.9.11640		hypothetical protein, conserved	26.959	1	1	1	1	5.65591e+07	4.961e+07	5.21302e+07	5.71734e+07	4.00063e+07	4.78354e+07	4.57346e+07	2.71786e+07	4.36653e+07	3.04945e+07	1.31076	0.0613015
Tb927.10.2090		elongation factor 1-alpha	49.106	1	25	55	129	3.14494e+11	3.48969e+11	3.30123e+11	3.39834e+11	3.46547e+11	2.31136e+11	2.32376e+11	2.55597e+11	2.70513e+11	2.93271e+11	1.30952	0.000544141	Yes	Yes
Tb927.11.2830		hypothetical protein, conserved	115.187	0.999	1	1	1	3.81442e+06	4.91141e+06	3.89659e+06	3.54957e+06	4.43735e+06	1.40614e+06	273561	2.05856e+06	6.36831e+06	5.64066e+06	1.30876	0.232588	Yes
Tb927.11.9390		Octanoyltransferase, putative	29.6398	0.954	1	1	1	386634	9720.88	266540	381261	217389	638576	3281.65	947.846	144535	176817	1.30844	0.333825	Yes
Tb927.3.4820		acyltransferase, putative	34.6301	1	5	6	6	7.34434e+08	5.37945e+08	7.61939e+08	7.21128e+08	7.18612e+08	3.65381e+08	4.56715e+08	5.61608e+08	6.54845e+08	6.17321e+08	1.30807	0.0523535
Tb927.8.3650		folate transporter, putative	69.9299	1	3	4	4	5.15933e+06	3.9979e+06	5.1227e+06	4.74549e+06	6.6197e+06	4.71648e+06	5.03954e+06	3.25061e+06	2.48478e+06	4.13894e+06	1.3064	0.0993995
Tb927.8.8050		Nucleoporin	74.8236	0.999	1	1	1	7.68616e+06	9.38131e+06	6.8678e+06	1.1451e+07	1.2798e+07	9.10382e+06	6.31557e+06	6.42606e+06	6.04792e+06	8.99191e+06	1.30633	0.120792
Tb927.10.12700		pyruvate dehydrogenase E1 alpha subunit, putative	42.5121	1	20	25	25	3.69374e+09	3.64473e+09	4.02718e+09	4.19064e+09	4.09742e+09	2.52729e+09	2.66801e+09	3.06395e+09	3.45324e+09	3.33861e+09	1.3058	0.00369536	Yes	Yes
Tb927.6.815		hypothetical protein	13.4224	1	2	2	2	6.51988e+07	7.99218e+07	7.10945e+07	7.42342e+07	6.74181e+07	5.36375e+07	5.46806e+07	5.25686e+07	5.67715e+07	5.68078e+07	1.30387	0.000146921
Tb927.7.4170		fatty acid elongase, putative	30.4937	1	2	2	2	2.23045e+08	1.11154e+08	1.84883e+08	1.92332e+08	1.54201e+08	1.15737e+08	7.63868e+07	1.19241e+08	1.64951e+08	1.87961e+08	1.30309	0.186563
Tb927.7.7420		ATP synthase F1, alpha subunit	63.5042	1	10	14	15	7.32644e+09	7.33412e+09	8.2446e+09	8.1463e+09	7.44275e+09	7.59371e+09	6.70278e+09	5.26605e+09	4.89768e+09	5.11187e+09	1.30171	0.014883
Tb927.9.12990		hypothetical protein, conserved	143.909	1	3	3	4	3.63539e+08	3.13326e+08	3.71548e+08	3.37032e+08	3.42663e+08	2.20744e+08	2.40689e+08	2.27856e+08	3.01568e+08	3.37853e+08	1.30059	0.0148325
Tb927.6.2000		spliceosome-associated protein, putative	50.0293	1	2	2	2	1.20564e+08	6.95355e+07	9.87559e+07	1.00434e+08	1.11648e+08	6.67532e+07	5.41126e+07	6.73779e+07	9.45205e+07	1.0248e+08	1.30031	0.108543
Tb927.10.14390		Histone chaperone Rttp106-like, putative	60.76	1	5	5	5	4.34472e+08	5.42695e+08	4.63592e+08	4.45708e+08	4.63145e+08	3.17681e+08	3.28562e+08	3.72486e+08	4.03197e+08	3.85446e+08	1.30002	0.00237671	Yes
Tb927.10.8980		hypothetical protein, conserved	17.598	1	4	5	5	6.29852e+08	7.58399e+08	6.13407e+08	7.21464e+08	7.08738e+08	3.44929e+08	3.9101e+08	5.36532e+08	6.38179e+08	7.30502e+08	1.29938	0.0788961	Yes	Yes
Tb927.11.9040		conserved protein	13.0335	1	3	4	4	7.28244e+08	9.02687e+08	7.85049e+08	9.10207e+08	8.17596e+08	6.42117e+08	6.60417e+08	6.32527e+08	5.85611e+08	6.70646e+08	1.29846	0.000696823
Tb927.11.16980		chaperone protein DnaJ, putative	35.242	1	1	1	1	5.50631e+07	7.43775e+07	4.00061e+07	5.21017e+07	4.85541e+07	3.15342e+07	4.04108e+07	4.01426e+07	4.91887e+07	4.67586e+07	1.29835	0.082931
Tb927.6.5150		hypothetical protein, conserved	329.485	1	1	1	1	3.24648e+06	5.64343e+06	2.18606e+06	3.49761e+06	2.72718e+06	3.2554e+06	2.0756e+06	1.99657e+06	2.45074e+06	3.54872e+06	1.29817	0.26286	Yes
Tb927.6.4990		ATP synthase, epsilon chain, putative	20.147	1	5	6	6	8.60611e+08	1.23648e+09	9.99418e+08	1.25314e+09	1.03215e+09	8.04997e+08	8.49457e+08	8.26634e+08	8.2886e+08	8.42562e+08	1.29603	0.00790111		Yes
Tb927.5.1250		GAF domain/TIP41-like family, putative	63.9214	1	4	4	4	1.10311e+08	9.48239e+07	1.24182e+08	1.21775e+08	1.08727e+08	7.71927e+07	8.1394e+07	9.43525e+07	9.65634e+07	8.28026e+07	1.29496	0.0041463
Tb927.11.3920		hypothetical protein, conserved	74.7477	0.999	1	1	1	376419	393.959	464048	403363	582556	704535	3652.58	35247.2	329562	338307	1.29439	0.957585	Yes
Tb927.10.8630		Sucrase/ferredoxin-like, putative	27.968	1	2	2	2	1.00752e+08	8.9329e+07	8.17135e+07	1.02561e+08	8.59174e+07	7.1419e+07	4.84386e+07	5.77013e+07	7.05121e+07	1.0758e+08	1.29417	0.0724716
Tb927.8.840		hypothetical protein, conserved	119.326	1	1	1	1	2.19393e+06	2.11147e+06	2.08221e+06	2.0023e+06	1.95492e+06	3.64229e+06	4220.16	98459.8	1.80823e+06	2.44153e+06	1.29396	0.215963
Tb927.11.16390		cyclin dependent kinases regulatory subunit, putative	11.919	0.95	1	1	1	8.05455e+07	9.51699e+07	8.46977e+07	8.48005e+07	1.01525e+08	1.8163e+07	2.9383e+07	9.3001e+07	1.04521e+08	1.00208e+08	1.29386	0.232541
Tb927.9.3590		monothiol glutaredoxin, putative	20.4314	1	2	2	2	5.26969e+07	3.74487e+07	4.7465e+07	4.94286e+07	4.92983e+07	2.96951e+07	2.11014e+07	4.90132e+07	4.29189e+07	4.03994e+07	1.29056	0.111049
Tb927.6.1920		hypothetical protein, conserved	42.4214	1	4	4	4	1.39046e+08	1.35459e+08	1.39744e+08	1.49672e+08	1.47435e+08	8.70501e+07	1.10119e+08	1.09643e+08	1.11459e+08	1.32997e+08	1.2904	0.00552539
Tb927.5.2325		hypothetical protein	8.0822	0.95	1	1	1	1.56387e+07	1.35103e+07	1.47624e+07	1.55602e+07	1.63309e+07	1.49523e+07	8.42118e+06	1.28526e+07	1.23235e+07	1.02263e+07	1.28969	0.0316113
Tb927.10.12670		hypothetical protein, conserved	58.4658	1	2	2	2	9.63155e+06	2.39118e+07	1.32947e+07	1.27281e+07	1.18052e+07	5.97564e+06	1.25089e+07	1.24291e+07	1.10038e+07	1.34321e+07	1.28947	0.287545
Tb927.11.7850		hypothetical protein, conserved	19.4497	0.95	1	1	1	8.07615e+07	4.84404e+07	8.78222e+07	1.06921e+08	8.1523e+07	3.98217e+07	5.48829e+07	6.74363e+07	7.54468e+07	7.68755e+07	1.2894	0.200199
Tb927.2.4840		Vitamin K epoxide reductase family, putative	16.6183	0.95	1	1	1	6.28185e+06	1.18208e+07	7.94119e+06	8.52377e+06	6.82169e+06	9.99132e+06	7.48902e+06	5.16342e+06	4.44227e+06	5.05539e+06	1.28773	0.176943
Tb927.7.5560		glucosamine-fructose-6-phosphate aminotransferase, putative	71.5243	1	7	7	7	2.05928e+08	2.4501e+08	2.36568e+08	2.14698e+08	2.30486e+08	1.56611e+08	1.82135e+08	1.80089e+08	1.75541e+08	1.85425e+08	1.28744	0.000420855
Tb927.11.12420		kinetoplastid kinetochore protein 19	54.9213	0.958	1	1	1	5.29164e+06	6.88668e+06	4.51395e+06	4.59378e+06	4.40449e+06	411769	9551.29	7.08844e+06	6.29766e+06	6.15618e+06	1.28687	0.246937
Tb927.10.13090		PhoD-like phosphatase, putative	65.9225	0.999	1	1	1	4.06002e+06	3.61457e+06	3.44307e+06	6.79255e+06	6.53721e+06	3.21046e+06	2.84967e+06	4.06129e+06	4.64195e+06	4.2381e+06	1.28661	0.230715	Yes
Tb927.6.2840		Rio2, N-terminal/RIO1 family, putative	54.9325	1	2	2	2	6.17391e+07	5.33546e+07	5.85928e+07	5.54367e+07	5.44106e+07	4.79013e+07	3.50275e+07	3.45701e+07	4.41502e+07	5.88308e+07	1.28599	0.0310682
Tb927.2.4380		hypothetical protein, conserved	45.9725	0.95	1	1	1	5.98036e+06	1.09582e+07	1.14243e+07	7.18358e+06	1.09854e+07	1.97181e+06	5.1957e+06	1.19085e+07	6.416e+06	1.07103e+07	1.28533	0.294256	Yes
Tb927.4.3670		CBF/Mak21 family, putative	51.6584	1	1	1	1	3.31036e+06	9.19037e+06	3.09907e+06	3.47941e+06	3.98e+06	4.18864e+06	3.14693e+06	3.0129e+06	4.06915e+06	3.53581e+06	1.28439	0.455423
Tb927.10.15290		tubulin binding cofactor c, putative	181.961	1	4	4	4	1.42219e+08	1.31586e+08	1.37196e+08	1.25249e+08	1.22429e+08	1.00054e+08	8.00106e+07	1.1554e+08	1.03014e+08	1.1441e+08	1.2839	0.00729807
Tb927.11.6720		mRNA cap guanine-N7 methyltransferase, putative	117.564	1	4	4	4	2.27635e+08	2.1169e+08	2.28838e+08	2.25979e+08	2.15159e+08	2.14056e+08	1.63738e+08	1.63067e+08	1.63213e+08	1.60214e+08	1.28349	0.00214556
Tb927.7.5440		hypothetical protein, conserved	217.491	1	1	1	1	6.05459e+06	8.11786e+06	7.39657e+06	7.2401e+06	6.29794e+06	8.26569e+06	5.64249e+06	4.33742e+06	4.40358e+06	4.7049e+06	1.28343	0.0707236
Tb927.7.640		hypothetical protein, conserved	37.3661	1	3	3	3	8.2192e+07	9.81756e+07	8.14042e+07	6.86358e+07	8.57225e+07	4.51202e+07	6.5489e+07	8.36662e+07	5.76052e+07	7.25331e+07	1.28271	0.0586217
Tb927.3.3560		U-box domain containing protein, putative	69.0886	1	22	27	28	5.86693e+09	6.10769e+09	5.86299e+09	6.00872e+09	5.68919e+09	4.82196e+09	5.02075e+09	4.25013e+09	4.44294e+09	4.49046e+09	1.28269	5.44267e-05		Yes
Tb927.10.3210		delta-1-pyrroline-5-carboxylate dehydrogenase, putative	62.0381	1	24	35	39	1.16989e+10	1.02836e+10	1.28443e+10	1.14906e+10	1.17235e+10	9.73718e+09	9.27992e+09	8.73898e+09	8.94966e+09	8.58186e+09	1.28161	0.000374
Tb927.9.12490		hypothetical protein, conserved	142.439	1	1	1	1	1.89441e+06	1.34059e+06	1.76394e+06	1.02569e+06	886744	1.86399e+06	3944.31	852.44	2.40666e+06	1.11822e+06	1.28139	0.183704
Tb927.11.9470		ADP-ribosylation factor GTPase activating protein, putative	37.1131	1	3	3	3	1.93133e+08	1.47236e+08	1.90995e+08	1.94942e+08	1.6827e+08	1.16778e+08	1.19151e+08	1.32614e+08	1.67875e+08	1.62262e+08	1.28038	0.0267512
Tb927.8.6260		hypothetical protein, conserved	108.26	0.997	1	1	1	1.17739e+07	1.6275e+07	1.3761e+07	1.07475e+07	1.16656e+07	1.08928e+07	1.15776e+07	7.19171e+06	7.97911e+06	1.2519e+07	1.28036	0.0844465	Yes
Tb927.10.180		ATP synthase F1 subunit gamma protein, putative	34.3713	1	5	6	6	1.17629e+09	1.24823e+09	1.21943e+09	1.26652e+09	1.2546e+09	8.99243e+08	1.00526e+09	1.00945e+09	9.24988e+08	9.78349e+08	1.27978	1.44896e-05	Yes
Tb927.8.3630		folate transporter, putative	69.8096	1	1	1	1	2.84622e+08	3.61663e+08	2.99477e+08	2.91627e+08	3.23769e+08	1.83793e+08	2.34831e+08	2.74874e+08	2.71221e+08	2.55277e+08	1.27964	0.0182359
Tb927.4.3480		hypothetical protein	19.995	0.95	1	1	1	2.46404e+07	1.0599e+07	2.60132e+07	3.23343e+07	2.16535e+07	2.34716e+07	2.13014e+07	1.47458e+07	1.86564e+07	1.19002e+07	1.27938	0.374317
Tb927.10.6260		ATP-dependent DEAD/H RNA helicase, putative	68.6801	1	2	2	2	1.0968e+08	7.45809e+07	1.06712e+08	8.7076e+07	9.69931e+07	7.53817e+07	6.28638e+07	7.15255e+07	8.57602e+07	7.58018e+07	1.27929	0.0238237
Tb927.8.2860		hypothetical protein, conserved	99.3265	1	7	8	8	1.97595e+08	1.84314e+08	1.999e+08	2.26501e+08	1.82053e+08	1.63009e+08	1.27252e+08	1.42162e+08	1.58334e+08	1.83672e+08	1.27883	0.0092552
Tb927.1.410		retrotransposon hot spot protein (RHS, pseudogene), putative	64.932	0.954	1	1	1	2.35017e+08	2.59247e+08	2.16446e+08	2.30313e+08	2.41045e+08	2.30535e+08	2.09306e+08	1.49181e+08	1.45974e+08	1.90654e+08	1.27701	0.0267172
Tb927.5.1470		NADH-cytochrome b5 reductase, putative	32.7577	1	5	6	7	4.44595e+08	5.24253e+08	5.03592e+08	4.9438e+08	4.72538e+08	2.865e+08	3.45441e+08	4.23024e+08	4.20393e+08	4.35969e+08	1.27626	0.0173579
Tb927.11.15580		hypothetical protein, conserved	45.894	1	2	3	3	5.30162e+07	7.38016e+07	4.78552e+07	5.75636e+07	5.37015e+07	2.79828e+07	1.67729e+07	4.73484e+07	5.706e+07	7.48882e+07	1.27621	0.228312
Tb927.9.9120		tRNA (guanine-N(7)-)-methyltransferase, putative	28	1	2	2	2	4.47224e+07	3.82201e+07	4.18863e+07	4.51139e+07	3.52643e+07	4.28001e+07	2.47001e+07	2.56092e+07	3.56131e+07	3.21842e+07	1.27532	0.0506522
Tb927.6.3130		queuine tRNA-ribosyltransferase, putative	49.1876	1	2	2	2	2.95263e+08	1.98099e+08	2.78774e+08	2.78468e+08	2.52516e+08	2.47828e+08	1.99019e+08	1.86674e+08	2.13163e+08	1.75343e+08	1.27503	0.0315958
Tb927.4.540		hypothetical protein, conserved	58.632	1	1	1	1	6.70937e+06	1.21637e+07	6.70384e+06	7.67853e+06	8.33469e+06	5.82897e+06	6.55557e+06	8.22023e+06	6.00236e+06	6.01896e+06	1.27475	0.112458
Tb927.11.16030		proteasome regulatory non-ATP-ase subunit 7	45.5504	1	9	11	11	6.12358e+08	5.18683e+08	5.86917e+08	5.57866e+08	4.81479e+08	4.1855e+08	4.64431e+08	4.34886e+08	4.34835e+08	4.13635e+08	1.27279	0.00104059	Yes
Tb927.1.2990		PPR repeat family, putative	115.954	0.999	1	1	1	2.00995e+06	2.32361e+06	1.78276e+06	1.46833e+06	1.77396e+06	270353	415987	1.10954e+06	3.3078e+06	2.2531e+06	1.27211	0.229859	Yes
Tb927.11.3880		actin, putative	47.5594	1	6	8	8	2.84368e+08	2.88224e+08	2.91051e+08	2.86678e+08	3.01271e+08	1.77213e+08	1.80636e+08	2.27812e+08	2.54032e+08	3.01819e+08	1.27164	0.0338317
Tb927.10.13740		synaptotagmin, putative	67.3109	1	5	5	5	3.75761e+08	3.47291e+08	3.79769e+08	4.16076e+08	3.61906e+08	4.45999e+08	2.62602e+08	2.78348e+08	2.559e+08	2.37249e+08	1.27073	0.0519155
Tb927.3.1720		hypothetical protein, conserved	11.1719	1	1	1	1	6.10716e+06	8.78711e+06	5.82643e+06	5.87763e+06	5.50002e+06	5.28806e+06	5.7013e+06	3.87599e+06	3.09573e+06	7.3084e+06	1.27024	0.158401
Tb927.11.16930		ABC transporter of the mitochondrion, putative	79.1046	1	3	3	3	3.54327e+07	3.50023e+07	3.11021e+07	4.38595e+07	3.87819e+07	1.89957e+07	2.90885e+07	2.50201e+07	2.62563e+07	4.57457e+07	1.26927	0.112449	Yes
Tb927.11.10570		hypothetical protein, conserved	39.5139	1	2	2	2	2.08682e+07	2.17802e+07	1.92005e+07	1.79571e+07	1.26871e+07	1.68006e+07	1.7516e+07	1.00404e+07	1.53378e+07	1.31971e+07	1.26891	0.122716
Tb927.10.15590		macrophage infectivity potentiator, precursor, putative	21.3946	1	3	5	5	6.66929e+08	5.43285e+08	6.79332e+08	6.30185e+08	6.44409e+08	3.50979e+08	3.49149e+08	4.26246e+08	6.23264e+08	7.45641e+08	1.26805	0.113179
Tb927.8.6080		Glycerophosphoryl diester phosphodiesterase family, putative	38.0804	1	2	3	3	1.5534e+08	1.91915e+08	1.74473e+08	1.74119e+08	1.74866e+08	1.22732e+08	1.32263e+08	1.60207e+08	1.34678e+08	1.36897e+08	1.26782	0.00247434
Tb927.8.6030		60S ribosomal protein L12, putative	17.5646	1	4	10	15	3.40313e+09	3.78507e+09	3.20538e+09	3.32379e+09	3.37653e+09	2.58335e+09	2.72905e+09	2.51877e+09	2.59794e+09	3.05666e+09	1.26755	0.000664963	Yes	Yes
Tb927.6.3170		hypothetical protein, conserved	53.5028	1	2	2	2	2.14631e+07	3.49647e+07	2.97859e+07	2.62646e+07	2.43729e+07	1.56641e+07	1.77511e+07	2.78329e+07	2.20263e+07	2.46905e+07	1.26755	0.106482
Tb927.5.3350		iron superoxide dismutase A, mitochondrial	26.8241	1	5	6	7	1.74989e+09	1.15954e+09	1.70405e+09	2.07806e+09	1.74409e+09	2.09706e+09	1.17756e+09	9.6677e+08	1.03657e+09	1.38093e+09	1.26682	0.160574
Tb927.11.4510		Sister chromatid cohesion C-terminus, putative	197.146	0.999	1	1	1	3.72981e+06	3.31652e+06	3.41154e+06	4.03605e+06	2.82545e+06	4.02779e+06	3.39889e+06	1.48224e+06	2.87932e+06	1.8837e+06	1.26678	0.169677
Tb927.1.3070		hypothetical protein, conserved	44.9887	1	3	3	3	1.15995e+08	1.41108e+08	1.41841e+08	1.36235e+08	1.37942e+08	1.19184e+08	9.43408e+07	1.11457e+08	9.12353e+07	1.15295e+08	1.26643	0.00672862	Yes	Yes
Tb927.3.1190		hypothetical protein, conserved	256.09	1	3	3	3	1.0741e+08	1.19844e+08	1.08958e+08	1.15519e+08	1.16032e+08	7.7491e+07	7.55078e+07	8.36538e+07	1.03505e+08	1.08251e+08	1.26617	0.0128724	Yes
Tb927.11.12640		PH domain containing protein, putative	106.756	1	4	5	5	1.83809e+08	2.28187e+08	1.90359e+08	1.99103e+08	2.02464e+08	1.58358e+08	1.60394e+08	1.4437e+08	1.59592e+08	1.70549e+08	1.26556	0.000877102	Yes
Tb927.1.1910		MORN repeat-containing protein	136.796	1	2	2	2	1.68197e+07	3.16204e+07	1.93699e+07	2.73089e+07	2.68679e+07	4.03051e+07	1.40912e+07	1.44044e+07	1.2047e+07	1.5716e+07	1.26328	0.233164	Yes
Tb927.3.1380		ATP synthase subunit beta, mitochondrial	55.776	1	18	24	32	1.3507e+10	1.38835e+10	1.37781e+10	1.39783e+10	1.41801e+10	1.24244e+10	1.07524e+10	1.02231e+10	1.06814e+10	1.0835e+10	1.26241	0.000120945	Yes
Tb927.11.11530		histone acetyltransferase, putative	67.6684	0.999	1	1	1	1.25738e+07	1.48281e+07	1.36484e+07	1.26201e+07	1.29763e+07	1.46292e+07	1.04507e+07	7.63368e+06	1.07922e+07	9.29225e+06	1.2623	0.0508272
Tb927.9.9670		proteasome alpha 1 subunit, putative	27.5433	1	7	8	9	1.08533e+09	1.06651e+09	1.09155e+09	1.05693e+09	1.15378e+09	8.93664e+08	7.47355e+08	8.04792e+08	9.43421e+08	9.32612e+08	1.26198	0.00110966
Tb927.4.930		50S ribosomal protein L14, putative	21.5398	0.998	1	1	1	9.09556e+06	1.19607e+07	9.46258e+06	1.06112e+07	8.2629e+06	4.65803e+06	8.25953e+06	6.93238e+06	9.20413e+06	1.0122e+07	1.26079	0.125802
Tb927.9.14160		rieske iron-sulfur protein, mitochondrial precursor	33.656	1	2	2	3	1.23105e+08	1.4164e+08	1.39523e+08	1.61092e+08	1.54208e+08	1.10397e+08	1.10369e+08	1.08695e+08	1.14733e+08	1.26939e+08	1.25989	0.00296745	Yes
Tb927.4.2680		Zeta toxin, putative	80.0251	1	1	1	1	1.5531e+07	1.48637e+07	1.36691e+07	1.94325e+07	2.37514e+07	1.41676e+07	1.02131e+07	1.351e+07	1.50755e+07	1.62959e+07	1.25967	0.122464	Yes
Tb927.11.2840		magnesium-dependent phosphatase-1/HAD phosphatase, family IIIC, putative	22.3553	1	3	3	3	9.83102e+07	7.78618e+07	8.18398e+07	9.00598e+07	9.54433e+07	6.6721e+07	1.06827e+08	5.89013e+07	6.48776e+07	5.48542e+07	1.25934	0.0744758
Tb927.11.2580		Present in the outer mitochondrial membrane proteome 11	41.554	0.998	1	1	1	1.10591e+07	1.35946e+07	1.17075e+07	1.29769e+07	1.25883e+07	1.27421e+07	1.07834e+07	5.12734e+06	9.04773e+06	1.14977e+07	1.25871	0.137193
Tb927.11.1540		isovaleryl-coA dehydrogenase, putative	44.8	0.95	1	1	1	4.02321e+07	2.36348e+07	3.56663e+07	3.50686e+07	4.14886e+07	1.86345e+07	2.67838e+07	3.15582e+07	3.34099e+07	2.95274e+07	1.25856	0.147777
Tb927.3.820		hypothetical protein, conserved	22.1742	1	1	1	1	2.94065e+07	2.96258e+07	2.88078e+07	3.08918e+07	2.84858e+07	2.10534e+07	1.90123e+07	2.03127e+07	2.94031e+07	2.72132e+07	1.25833	0.0230643
Tb927.10.2200		hypothetical protein, conserved	37.9684	1	3	4	4	3.23762e+07	3.23492e+07	3.97113e+07	3.44999e+07	4.09928e+07	1.94981e+07	1.90103e+07	3.4422e+07	3.64114e+07	3.36724e+07	1.25812	0.124168
Tb927.8.990		RNA-binding protein 33 (RNA-binding motif protein 33)	33.963	1	3	3	3	1.2882e+08	1.9905e+08	1.35783e+08	1.71651e+08	1.69007e+08	9.77649e+07	1.06372e+08	1.39449e+08	1.35904e+08	1.60118e+08	1.25751	0.0920461	Yes	Yes
Tb927.11.12600		ATP-dependent DNA helicase, putative	93.8148	1	4	4	4	9.88103e+07	1.18099e+08	1.06284e+08	1.14721e+08	1.08844e+08	8.81656e+07	8.31928e+07	8.39789e+07	8.61823e+07	9.37042e+07	1.25627	0.000311188
Tb927.11.6590		metallo-peptidase, Clan MF, Family M17	55.3588	1	18	26	33	1.16021e+10	1.09135e+10	1.16686e+10	1.16774e+10	1.1994e+10	1.21561e+10	8.69097e+09	8.62607e+09	8.15666e+09	8.45261e+09	1.25548	0.0126427		Yes
Tb927.2.4510		cdc2-related kinase 9	85.591	1	1	2	2	4.02717e+07	2.04356e+07	3.80372e+07	4.18979e+07	3.49287e+07	2.33307e+07	2.37747e+07	2.69303e+07	3.34129e+07	3.24094e+07	1.25535	0.206234	Yes
Tb927.11.3840		hypothetical protein, conserved	51.4126	0.95	1	1	1	3.20487e+07	4.21347e+07	4.38154e+07	4.5804e+07	4.2092e+07	2.40748e+07	2.9345e+07	3.87287e+07	3.30157e+07	3.91045e+07	1.2534	0.0666879		Yes
Tb927.11.11490		2,3-bisphosphoglycerate-independent phosphoglycerate mutase-like protein, putative	81.6762	0.95	1	1	1	1.66526e+06	4.92371e+06	3.03936e+06	1.5954e+06	2.50253e+06	1.22011e+06	1.53669e+06	3.09548e+06	2.1371e+06	2.97565e+06	1.25182	0.493301
Tb927.11.5640		hypothetical protein, conserved	106.651	1	1	1	1	1.06786e+07	7.55911e+06	8.97561e+06	1.11128e+07	9.42064e+06	9.21082e+06	7.74805e+06	6.51528e+06	6.43844e+06	8.23261e+06	1.25171	0.0492325
Tb927.7.1890		hypothetical protein, conserved	30.9947	1	1	1	1	1.89976e+07	1.04259e+07	1.27261e+07	1.17291e+07	1.11944e+07	1.88024e+07	5.49166e+06	9.87692e+06	8.78435e+06	9.11799e+06	1.24965	0.245823
Tb927.10.14230		hypothetical protein, conserved	151.192	0.997	1	1	1	6.50982e+06	3.92495e+06	7.31858e+06	4.99241e+06	6.44402e+06	2.53179e+06	4.98582e+06	5.18066e+06	4.73245e+06	5.93258e+06	1.24939	0.237744	Yes
Tb927.10.920		Ribosomal protein L1p/L10e family, putative	32.5306	1	1	1	1	4.27815e+07	8.45575e+07	4.6252e+07	5.31635e+07	5.72606e+07	6.55159e+07	5.16217e+07	3.59577e+07	4.04059e+07	3.39407e+07	1.24874	0.226247		Yes
Tb927.9.10310		mitochondrial carrier protein 11	34.2968	1	9	13	16	3.56792e+09	3.73069e+09	3.75627e+09	3.65248e+09	3.48752e+09	2.92104e+09	2.79542e+09	2.83829e+09	3.0104e+09	3.03752e+09	1.246	6.52201e-06		Yes
Tb927.4.3910		Kinesin-13 4a, putative	87.1787	0.95	1	1	1	2.49077e+07	2.90324e+07	3.09338e+07	3.12117e+07	3.07244e+07	2.34385e+07	2.14234e+07	1.83057e+07	2.38226e+07	3.08731e+07	1.2456	0.0411753
Tb927.2.1100		retrotransposon hot spot protein 3 (RHS3), degenerate	66.4617	1	2	2	2	4.91531e+07	1.97734e+07	3.73615e+07	4.8673e+07	4.17731e+07	2.66341e+07	3.28025e+07	3.19118e+07	3.45967e+07	3.20169e+07	1.24545	0.344244
Tb927.4.2700		Hydroxymethylglutaryl-CoA lyase, mitochondrial, putative	47.2729	1	3	3	3	3.91547e+08	3.25216e+08	3.88612e+08	4.02664e+08	3.47064e+08	2.21224e+08	2.51307e+08	2.68734e+08	2.97561e+08	4.51989e+08	1.24435	0.0907571
Tb927.2.2670		histone H4 variant	11.2533	1	1	1	1	1.17124e+10	1.28724e+10	1.4063e+10	1.25982e+10	1.28287e+10	9.78924e+09	1.01371e+10	9.82384e+09	1.01183e+10	1.16653e+10	1.24335	0.00103596	Yes
Tb927.11.8380		NADPH--cytochrome P450 reductase, putative	70.2745	1	11	11	11	2.84304e+08	2.9137e+08	3.02683e+08	2.77248e+08	3.14938e+08	2.51514e+08	2.48562e+08	2.55467e+08	1.89338e+08	2.38047e+08	1.24314	0.00593099
Tb927.6.1500		alkyl-dihydroxyacetone phosphate synthase	69.0687	1	5	6	6	1.03797e+09	1.09216e+09	1.03427e+09	1.04106e+09	1.1109e+09	8.1632e+08	7.64458e+08	8.61218e+08	9.37373e+08	8.98663e+08	1.24271	0.000477246		Yes
Tb927.4.440		NADH:ubiquinone oxidoreductase, ESSS subunit, putative	13.7675	0.95	1	1	1	8.00156e+06	1.21988e+07	1.48526e+07	9.66637e+06	1.39767e+07	4.33515e+06	1.16913e+07	1.10445e+07	7.70156e+06	1.24612e+07	1.24267	0.28959
Tb927.9.12980		Alpha/beta hydrolase family, putative	46.8922	1	2	2	2	9.17031e+07	8.52685e+07	9.95493e+07	9.25827e+07	8.30241e+07	8.10858e+07	7.38815e+07	6.48221e+07	6.69799e+07	7.71381e+07	1.24242	0.00334001
Tb927.10.5120		KREPA6	18.0895	1	2	2	2	5.81195e+07	6.0355e+07	5.92134e+07	6.97339e+07	7.62845e+07	4.07352e+07	4.36875e+07	5.28974e+07	5.69987e+07	6.64675e+07	1.24127	0.0606948
Tb927.3.4070		Nodulin-like, putative	65.5051	1	6	7	7	5.34341e+09	4.78266e+09	4.51242e+09	5.20018e+09	4.03697e+09	7.5103e+09	3.55189e+09	2.45284e+09	3.17249e+09	2.55428e+09	1.24082	0.183339
Tb927.8.4930		hypothetical protein, conserved	33.8957	1	2	2	2	8.1181e+07	7.45962e+07	9.38344e+07	8.68796e+07	8.13236e+07	5.82861e+07	7.40997e+07	7.14309e+07	7.16604e+07	6.13765e+07	1.24035	0.007648
Tb927.8.2330		hypothetical protein, conserved	27.0285	0.95	1	1	1	5.72033e+06	7.15908e+06	4.87051e+06	6.83185e+06	8.76546e+06	1.0336e+07	5.23119e+06	688117	5.71262e+06	4.92644e+06	1.23993	0.331804
Tb927.5.3090		hypothetical protein, conserved	11.6555	1	2	2	2	2.40702e+08	1.2292e+08	2.34127e+08	2.5625e+08	1.93093e+08	1.26231e+08	1.6272e+08	1.74507e+08	1.97628e+08	1.83581e+08	1.23965	0.244446
Tb927.11.16130		nucleoside diphosphate kinase	16.8573	1	4	7	8	2.65158e+10	3.29582e+10	2.82158e+10	3.09734e+10	2.74888e+10	2.51736e+10	2.31555e+10	2.54869e+10	2.31209e+10	2.09648e+10	1.23961	0.00391461
Tb927.11.16070		TFIIH basal transcription factor subunit	35.4901	0.95	1	1	1	1.58565e+07	1.40539e+07	1.77412e+07	1.84377e+07	2.38607e+07	1.71921e+07	1.12658e+07	1.54097e+07	1.38129e+07	1.4913e+07	1.23909	0.102944
Tb927.7.3090		Galactose oxidase, central domain containing protein, putative	111.961	1	1	1	1	4.6331e+07	3.55347e+07	3.82577e+07	3.87238e+07	4.08584e+07	4.74039e+07	2.38069e+07	2.00186e+07	3.25663e+07	3.74576e+07	1.23846	0.148917
Tb927.11.5290		mitochondrial carrier protein	29.8841	1	3	3	3	3.58352e+08	3.66506e+08	3.44059e+08	3.54043e+08	3.41905e+08	3.03612e+08	2.24999e+08	2.42898e+08	3.17481e+08	3.36309e+08	1.23824	0.0222073
Tb927.5.1490		Eukaryotic translation initiation factor 4 gamma 1	122.106	1	3	3	3	1.03889e+08	9.81271e+07	9.44077e+07	9.70926e+07	8.74751e+07	1.08018e+08	6.65635e+07	6.70365e+07	7.30894e+07	7.38746e+07	1.23781	0.0400727
Tb927.2.400		retrotransposon hot spot protein 2 (RHS2), putative	90.325	1	8	9	10	2.29843e+08	1.77206e+08	2.17994e+08	2.05751e+08	2.27312e+08	1.91898e+08	1.83765e+08	1.76305e+08	1.64444e+08	1.38618e+08	1.23751	0.0198508
Tb927.7.3970		hypothetical protein, conserved	35.3344	0.95	1	1	2	3.00655e+07	3.58247e+07	3.88981e+07	2.89635e+07	3.18898e+07	2.76527e+07	1.98174e+07	2.45884e+07	2.88781e+07	3.31509e+07	1.23533	0.0643434	Yes
Tb927.10.6790		Gamma-tubulin complex component 3-like protein	188.656	1	1	1	1	430152	615741	388086	390136	322665	542072	4057.06	106676	639447	446272	1.23483	0.303266
Tb927.7.3610		hypothetical protein, conserved	47.5683	0.999	1	1	1	1.15256e+07	9.42341e+06	1.27052e+07	9.67111e+06	1.14608e+07	1.22002e+07	8.38126e+06	8.4105e+06	7.52235e+06	7.8905e+06	1.23379	0.0656443
Tb927.8.6720		hypothetical protein, conserved	67.7157	1	5	6	6	1.60522e+08	1.51595e+08	1.48228e+08	1.44209e+08	1.40612e+08	1.37694e+08	1.33576e+08	1.20157e+08	9.30586e+07	1.19937e+08	1.23286	0.0171883
Tb927.6.2730		hypothetical protein, conserved	202.213	1	1	1	1	1.96103e+07	2.39113e+07	1.7787e+07	1.88141e+07	2.06311e+07	1.7877e+07	1.8039e+07	1.39814e+07	1.47131e+07	1.71138e+07	1.23285	0.0205056	Yes
Tb927.9.14410		RNA re-capping enzyme, cytoplasmic	39.228	1	2	2	2	5.18049e+07	2.817e+07	4.67986e+07	4.13117e+07	4.20941e+07	3.67394e+07	3.13126e+07	3.22378e+07	3.53071e+07	3.49171e+07	1.23262	0.113862
Tb927.10.1990		major vault protein, putative	95.0608	1	7	7	7	4.80849e+08	5.18284e+08	4.70825e+08	4.55243e+08	4.72841e+08	3.42341e+08	3.48222e+08	3.76502e+08	4.42473e+08	4.36435e+08	1.23231	0.00647421
Tb927.6.1030		cysteine peptidase, Clan CA, family C1, Cathepsin L-like	48.3581	0.95	1	1	1	9.15427e+08	9.81396e+08	9.73978e+08	1.09095e+09	1.06614e+09	7.15467e+08	8.02329e+08	8.00949e+08	8.83589e+08	8.80079e+08	1.2316	0.00313365
Tb927.11.5230		hypothetical protein, conserved	25.9681	1	1	1	2	4.09083e+08	4.59222e+08	4.16914e+08	4.05229e+08	4.45507e+08	3.31368e+08	3.04741e+08	3.18647e+08	3.72257e+08	4.07601e+08	1.23137	0.00681641		Yes
Tb927.3.1550		Rab3 GTPase-activating protein catalytic subunit, putative	114.023	1	2	2	2	2.80739e+07	4.02273e+07	2.80788e+07	2.46881e+07	3.06387e+07	2.68783e+07	2.10973e+07	1.28691e+07	2.63958e+07	3.60654e+07	1.23033	0.228464
Tb927.10.8110		Protein of unknown function (DUF2453), putative	30.4109	0.997	1	1	1	8.97603e+06	3.67378e+06	8.83792e+06	9.20115e+06	8.30033e+06	7.40851e+06	7.9626e+06	5.4012e+06	4.32083e+06	6.60169e+06	1.23014	0.414747
Tb927.3.3780		tryparedoxin 1a, putative	15.8914	1	7	9	17	2.17854e+10	2.12803e+10	2.27908e+10	2.27224e+10	2.06858e+10	1.83565e+10	1.73964e+10	1.61453e+10	1.77875e+10	1.91726e+10	1.22965	0.000302015
Tb927.3.620		ATP-dependent DEAD/H RNA helicase, putative	90.4409	1	2	2	2	1.1512e+07	9.12122e+06	1.16301e+07	1.06424e+07	1.21267e+07	9.02885e+06	6.10379e+06	7.71344e+06	1.00668e+07	1.18844e+07	1.22848	0.107087
Tb927.4.1460		Zn-finger in ubiquitin-hydrolases and other protein, putative	56.7597	0.997	1	1	1	1.78706e+07	1.29864e+07	1.67154e+07	1.71775e+07	1.57032e+07	1.08464e+07	1.21219e+07	1.35195e+07	1.11286e+07	1.78804e+07	1.22835	0.0764366
Tb927.1.420		retrotransposon hot spot protein 5 (RHS5), putative	76.2904	1	1	1	1	1.82202e+09	1.00498e+09	1.79197e+09	1.74547e+09	1.7288e+09	1.495e+09	1.43284e+09	1.46877e+09	1.13707e+09	1.05535e+09	1.22829	0.190841
Tb927.10.6840		hypothetical protein, conserved	34.2559	1	2	2	2	9.85773e+07	1.34691e+08	1.05176e+08	1.198e+08	1.20204e+08	1.49637e+08	1.18495e+08	7.08938e+07	5.51926e+07	7.76343e+07	1.22591	0.199735
Tb927.6.3650		ADP-ribosylation factor, putative	20.0719	1	8	10	11	3.8098e+09	4.07198e+09	4.09426e+09	3.70464e+09	4.08551e+09	2.68597e+09	2.852e+09	3.15513e+09	3.46866e+09	3.96448e+09	1.22572	0.0190553
Tb927.6.3600		hypothetical protein, conserved	49.2128	1	1	1	1	8.24999e+06	6.1709e+06	9.60624e+06	8.92006e+06	8.1776e+06	1.25378e+07	5.49021e+06	5.11397e+06	4.97755e+06	5.44146e+06	1.22538	0.203249
Tb927.4.1410		hypothetical protein, conserved	65.1131	1	2	2	2	1.7915e+07	2.33228e+07	1.92832e+07	1.68453e+07	1.80359e+07	2.38054e+07	1.23455e+07	1.15201e+07	1.64349e+07	1.37772e+07	1.22494	0.138953
Tb927.8.4550		hypothetical protein, conserved	21.5859	0.955	1	1	1	4.39219e+07	6.22848e+07	4.17373e+07	4.21197e+07	4.24655e+07	4.10764e+07	2.43183e+07	2.88913e+07	3.5057e+07	6.0488e+07	1.22493	0.203971
Tb11.v5.0861		hypothetical protein, conserved	25.7746	0.95	1	1	1	3.06699e+07	2.54368e+07	2.87814e+07	2.78621e+07	2.54887e+07	2.23333e+07	2.08988e+07	1.75415e+07	2.4427e+07	2.77289e+07	1.22412	0.0373247
Tb927.10.10280		microtubule-associated protein, putative	267.593	1	8	12	15	1.48518e+08	2.04976e+08	1.67299e+08	1.89356e+08	1.69422e+08	1.51578e+08	1.44815e+08	1.45524e+08	1.40187e+08	1.3683e+08	1.22344	0.00961508	Yes
Tb927.10.12000		iron-sulfur cluster assembly protein, putative	11.7725	0.955	1	1	1	3.1745e+07	4.36643e+07	3.86815e+07	3.92004e+07	4.19546e+07	3.38527e+07	3.31833e+07	2.80413e+07	2.97868e+07	3.47932e+07	1.22291	0.0200987		Yes
Tb11.v5.0713		retrotransposon hot spot (RHS) protein, putative	78.3445	1	22	28	28	7.01074e+09	6.44287e+09	5.92246e+09	5.81353e+09	5.74884e+09	5.48703e+09	3.54559e+09	4.06528e+09	5.62672e+09	6.58079e+09	1.2226	0.0992128		Yes
Tb927.7.450		Golgi complex component 7 (COG7), putative	85.9225	1	2	2	2	2.27234e+08	1.94887e+08	2.40022e+08	2.30434e+08	2.50558e+08	1.34864e+08	1.88629e+08	1.91282e+08	1.9993e+08	2.20639e+08	1.22215	0.0547583
Tb927.9.7110		GRAM domain containing protein, putative	32.5729	1	9	13	15	3.97055e+09	3.93259e+09	3.79847e+09	3.72477e+09	3.56272e+09	2.95916e+09	2.60381e+09	3.03319e+09	3.41737e+09	3.52406e+09	1.22214	0.00735493
Tb927.8.720		Domain of unknown function DUF59, putative	18.1994	0.95	1	1	1	3.93459e+06	6.41292e+06	4.09007e+06	5.18607e+06	4.98558e+06	1.81405e+06	419018	5.19609e+06	4.90857e+06	7.82534e+06	1.22051	0.314193
Tb927.11.17010		Rab5-interacting protein (Rab5ip), putative	11.401	0.95	1	1	1	1.95069e+07	3.11808e+07	2.85654e+07	2.94027e+07	1.92824e+07	3.55284e+07	2.31251e+07	1.3018e+07	1.88976e+07	1.43029e+07	1.21994	0.273822
Tb927.11.15560		Nucleoporin	52.7861	1	3	3	3	1.85928e+08	1.70019e+08	2.06179e+08	2.00467e+08	1.86429e+08	1.72569e+08	1.7097e+08	1.35812e+08	1.22867e+08	1.75829e+08	1.21975	0.0337958
Tb927.7.990		chaperone protein DnaJ, putative	86.6019	1	2	2	2	1.33135e+08	8.3966e+07	1.15251e+08	1.328e+08	1.31599e+08	8.12945e+07	1.00486e+08	9.13119e+07	9.91322e+07	1.1726e+08	1.21914	0.112492
Tb927.4.2280		hypothetical protein, conserved	42.2846	1	2	2	2	5.1774e+07	6.7812e+07	5.90343e+07	5.50143e+07	5.36805e+07	6.37455e+07	6.00032e+07	4.86749e+07	2.36863e+07	3.96015e+07	1.21893	0.211798
Tb927.8.5570		transporter, putative	70.8394	0.997	1	1	1	3.07447e+06	1.47458e+07	8.17253e+06	7.6185e+06	9.13466e+06	4.5654e+06	4.99904e+06	9.82004e+06	7.34455e+06	8.36195e+06	1.21815	0.681088	Yes
Tb927.5.3200		hypothetical protein, conserved	28.6208	0.95	1	1	1	7.34597e+06	1.45622e+07	8.73142e+06	9.70168e+06	8.5382e+06	101449	1.29984e+06	1.64152e+07	1.06728e+07	1.1665e+07	1.21729	0.276361	Yes
Tb927.10.3110		DNA primase large subunit, putative	65.3146	1	2	2	2	6.44744e+06	5.0731e+06	8.459e+06	8.75405e+06	5.76689e+06	7.31676e+06	4.88238e+06	6.45494e+06	4.78278e+06	4.90888e+06	1.21713	0.206146
Tb927.9.2520		microtubule-associated protein	928.371	1	5	6	7	1.25491e+09	1.35372e+09	1.20381e+09	1.33446e+09	1.26317e+09	8.82562e+08	1.03665e+09	1.13318e+09	1.06591e+09	1.14982e+09	1.21676	0.00489407	Yes
Tb927.11.9140		mitochondrial RNA binding complex 1 subunit	18.6478	1	2	2	2	3.65445e+07	8.10572e+07	4.795e+07	6.38189e+07	4.96993e+07	7.85755e+07	1.68117e+07	3.46169e+07	4.54337e+07	5.41094e+07	1.21574	0.368865
Tb927.10.4310		prohibitin 2, putative	32.2158	1	5	7	8	7.98342e+08	8.13684e+08	8.82383e+08	8.59539e+08	8.00702e+08	6.15969e+08	6.88348e+08	6.84864e+08	7.35221e+08	6.93672e+08	1.21549	0.000515959
Tb927.11.2280		BRO1-like domain/ALIX V-shaped domain binding to HIV, putative	97.0798	1	7	8	9	1.0091e+08	1.03093e+08	1.01613e+08	9.49369e+07	9.39193e+07	5.06835e+07	8.02636e+07	8.69142e+07	9.10793e+07	9.8003e+07	1.21509	0.101649	Yes
Tb927.9.3990		ribosomal protein S7, putative	23.8416	1	6	9	11	5.1284e+09	2.36146e+09	5.11184e+09	5.47763e+09	3.82709e+09	3.92477e+09	3.05252e+09	2.89244e+09	4.56409e+09	3.59594e+09	1.21501	0.378771
Tb927.11.3850		AMP deaminase, putative	175.558	1	4	4	4	3.19571e+08	2.86796e+08	2.92469e+08	4.17727e+08	3.65781e+08	3.96229e+08	1.47958e+08	1.67038e+08	2.71928e+08	4.02486e+08	1.21413	0.261022	Yes
Tb927.11.10450		UDP-N-acetylglucosamine-dolichyl-phosphate N-acetylglucosaminephosphotransferase, putative	43.1149	0.996	1	1	1	9.52439e+06	1.58229e+07	1.10798e+07	1.06833e+07	1.16303e+07	1.46769e+07	1.13865e+07	8.85888e+06	6.31373e+06	7.22931e+06	1.21202	0.234476
Tb927.11.11920		molybdenum cofactor biosynthesis protein, putative	85.3724	1	2	2	2	3.86948e+07	5.92886e+07	4.39297e+07	4.89746e+07	4.56858e+07	4.37413e+07	4.14219e+07	4.19497e+07	3.20564e+07	3.60886e+07	1.21159	0.0719567
Tb927.10.2930		hypothetical protein, conserved	80.8648	1	2	2	3	3.28617e+07	5.63138e+07	3.76535e+07	4.46529e+07	3.15197e+07	3.3356e+07	4.16496e+07	3.02677e+07	3.33069e+07	2.90013e+07	1.21136	0.191949
Tb927.4.5220		hypothetical protein	35.9657	1	3	3	3	6.60061e+07	8.68883e+07	7.36533e+07	7.46087e+07	7.70215e+07	4.59135e+07	4.71333e+07	6.26915e+07	7.64287e+07	8.02842e+07	1.21036	0.125546
Tb927.7.4090		serine/threonine-protein kinase, putative	74.4888	0.999	1	1	1	1.48895e+07	1.20382e+07	1.10121e+07	1.12888e+07	1.45997e+07	6.60998e+06	1.06636e+07	1.024e+07	1.14703e+07	1.37648e+07	1.21004	0.164212	Yes
Tb927.7.3960		50S ribosomal protein L16, putative	19.1306	0.95	1	1	1	6.48282e+06	4.61534e+06	7.08344e+06	6.4765e+06	5.22244e+06	7.62835e+06	4.58502e+06	3.34883e+06	4.72206e+06	4.41468e+06	1.20979	0.201609	Yes
Tb927.2.560		retrotransposon hot spot protein 4 (RHS4), putative	95.9139	1	13	14	16	7.41154e+08	5.76575e+08	7.05925e+08	7.28432e+08	6.64034e+08	6.00817e+08	6.08882e+08	5.56817e+08	5.45674e+08	5.13128e+08	1.20911	0.00948426
Tb927.7.7080		mitochondrial glycoprotein-like protein	41.2052	1	2	2	2	9.47624e+07	1.40823e+08	1.41575e+08	1.38449e+08	1.33007e+08	8.23364e+07	9.92724e+07	1.10434e+08	1.19371e+08	1.25152e+08	1.20883	0.114275
Tb11.02.5400		cystathionine beta-synthase, putative	39.4642	1	1	1	1	2.4697e+07	2.20171e+07	2.91303e+07	2.15465e+07	3.01497e+07	1.63943e+07	1.45034e+07	2.68271e+07	2.37939e+07	2.40087e+07	1.2086	0.173166
Tb11.01.1680		polyubiquitin, putative	143.398	1	6	9	17	5.51177e+09	1.25378e+10	5.72756e+09	5.25893e+09	4.57311e+09	5.84364e+09	6.68525e+09	5.56999e+09	5.43711e+09	4.30921e+09	1.207	0.533584
Tb927.10.9070		hypothetical protein, conserved	65.928	1	1	1	1	1.03182e+06	513448	1.84333e+06	1.49843e+06	1.24163e+06	393109	1.16735e+06	1.44585e+06	1.38408e+06	687381	1.20696	0.541055
Tb927.3.1340		Nuclear cap-binding protein subunit 66	66.6467	1	2	2	2	5.71599e+07	5.58388e+07	6.73205e+07	6.13889e+07	4.61625e+07	5.60431e+07	4.6914e+07	3.81459e+07	5.3335e+07	4.43085e+07	1.20576	0.0761721
Tb927.3.5460		RNA-binding protein, putative	56.4578	0.999	1	1	1	2.23461e+07	3.43932e+07	2.44967e+07	2.89514e+07	2.92965e+07	1.44607e+07	2.25926e+07	2.12882e+07	2.54119e+07	3.1954e+07	1.20549	0.202903	Yes
Tb927.9.11720		Iron-sulfur cluster assembly protein	19.4365	1	3	4	4	1.17979e+08	1.41326e+08	1.13054e+08	1.43269e+08	1.28536e+08	1.10801e+08	9.94598e+07	9.60244e+07	1.04133e+08	1.24334e+08	1.2046	0.0219749
Tb927.2.2430		casein kinase II, alpha chain	43.2893	1	6	6	6	1.79382e+08	1.77508e+08	1.90845e+08	1.79998e+08	1.77629e+08	1.02561e+08	1.03297e+08	1.57276e+08	2.07075e+08	1.81469e+08	1.20446	0.15774
Tb927.11.12150		flagellar pocket cytoskeletal protein bilbo1	67.3259	1	8	10	10	1.64209e+09	1.58609e+09	1.59578e+09	1.78612e+09	1.89705e+09	1.79585e+09	1.49091e+09	1.26391e+09	1.17889e+09	1.33401e+09	1.20437	0.0439329
Tb927.11.12670		Methyltransferase TYW3, putative	39.2029	1	2	2	2	3.8153e+07	2.55562e+07	3.67426e+07	3.77609e+07	3.9293e+07	3.53283e+07	2.59366e+07	2.30133e+07	3.06065e+07	3.25525e+07	1.20394	0.134608	Yes
Tb927.1.2230		small myristoylated protein 1-1	13.5353	0.95	1	1	1	2.21006e+09	1.80631e+09	2.05374e+09	1.85644e+09	1.86928e+09	1.25539e+09	1.51589e+09	1.55242e+09	1.85116e+09	1.9633e+09	1.20369	0.0571442	Yes
Tb927.4.1900		Methyltransferase domain/Methyltransferase involved in Williams-Beuren syndrome, putative	42.1018	0.996	1	1	1	6.67633e+07	4.72357e+07	6.47427e+07	6.69551e+07	6.68499e+07	2.76583e+07	4.33279e+07	5.73469e+07	6.42327e+07	6.73548e+07	1.20247	0.242664
Tb927.9.10500		HAD hydrolase, TIGR01456 family/HAD hydrolase, family IIA, putative	59.4575	1	3	3	3	3.42686e+08	3.65472e+08	3.37207e+08	3.14257e+08	3.48308e+08	2.54628e+08	2.76316e+08	2.74761e+08	2.89715e+08	3.2514e+08	1.20229	0.00423426	Yes
Tb927.11.14900		coatomer subunit epsilon	34.595	1	6	7	7	8.14743e+08	9.15607e+08	8.28461e+08	9.16605e+08	8.46229e+08	6.89905e+08	7.13836e+08	6.50033e+08	7.10194e+08	8.32081e+08	1.20178	0.00465295
Tb927.4.5280		UDP-Gal or UDP-GlcNAc-dependent glycosyltransferase, putative	46.6346	0.997	1	1	1	2.41961e+07	1.4442e+07	2.30877e+07	2.41031e+07	2.35478e+07	1.76278e+07	1.65698e+07	1.65205e+07	1.95381e+07	2.08749e+07	1.20021	0.163023
Tb927.8.2540		3-ketoacyl-CoA thiolase, putative	46.2452	1	13	15	19	4.75789e+09	5.87168e+09	5.34731e+09	5.44687e+09	5.39114e+09	4.52627e+09	3.92217e+09	4.35026e+09	4.21848e+09	5.32757e+09	1.20005	0.0162464	Yes	Yes
Tb927.9.15190		ribosomal protein L15, putative	24.4017	1	2	3	4	3.7501e+09	4.01996e+09	3.62691e+09	3.25077e+09	3.32502e+09	2.4637e+09	2.64749e+09	3.15331e+09	2.85347e+09	3.85893e+09	1.20003	0.059171
Tb927.11.6210		Lanosterol 14-alpha demethylase	54.3735	1	1	1	1	6.46352e+06	6.01024e+06	5.21961e+06	5.9408e+06	8.76232e+06	7.3672e+06	5.06643e+06	4.86066e+06	4.99065e+06	4.71495e+06	1.19987	0.167828
Tb927.11.5450		malic enzyme	63.121	1	20	23	27	5.86694e+09	5.45565e+09	5.8382e+09	5.99378e+09	6.00085e+09	5.41393e+09	4.56426e+09	4.69403e+09	4.82231e+09	4.80566e+09	1.1998	0.000643864	Yes
Tb927.10.11210		hypothetical protein, conserved	50.4627	1	1	1	1	2.35675e+07	3.50647e+07	2.68948e+07	2.17048e+07	2.68385e+07	2.44783e+07	2.76698e+07	2.01312e+07	2.0303e+07	1.91632e+07	1.19978	0.134374
Tb927.3.5370		hypothetical protein, conserved	34.2551	1	7	12	12	1.56773e+09	1.74394e+09	1.47106e+09	1.78239e+09	1.60819e+09	1.07982e+09	1.12116e+09	1.37398e+09	1.4567e+09	1.78083e+09	1.19975	0.0795643	Yes
Tb927.8.3930		Gryzun, putative trafficking through Golgi, putative	72.1632	0.95	1	1	1	5.09748e+07	6.09842e+07	4.58578e+07	5.97954e+07	6.59316e+07	3.57889e+07	3.3438e+07	4.70999e+07	7.43232e+07	4.57618e+07	1.19936	0.202992
Tb927.6.2630		Hsp33 protein, putative	48.6766	0.95	1	1	1	1.32449e+07	1.83022e+07	1.46164e+07	1.31516e+07	1.18202e+07	1.33169e+07	1.12627e+07	1.0097e+07	1.30243e+07	1.16155e+07	1.19925	0.0856702	Yes
Tb927.9.11000		ras-related protein RAB7, putative	23.833	1	7	8	8	1.0522e+09	1.08682e+09	1.17569e+09	1.06638e+09	1.14727e+09	8.77034e+08	9.84482e+08	8.74345e+08	8.9947e+08	9.78617e+08	1.19818	0.000686831
Tb927.2.3160		Gar1/Naf1 RNA binding region, putative	45.9144	1	1	1	1	5.09251e+06	4.3415e+06	5.16036e+06	4.94625e+06	3.1452e+06	4.09932e+06	2.7432e+06	2.41113e+06	4.43257e+06	5.24941e+06	1.19805	0.269784
Tb927.9.6270		hypothetical protein, conserved	57.1322	0.997	1	1	1	1.68456e+07	2.56536e+07	1.74555e+07	1.93981e+07	2.14179e+07	1.58355e+07	1.42125e+07	1.74952e+07	1.79439e+07	1.86972e+07	1.19703	0.0931099
Tb927.8.8170		mitochondrial RNA binding protein 1, putative	100.405	1	2	2	2	9.18584e+07	1.0608e+08	1.01209e+08	9.55415e+07	9.32474e+07	1.00413e+08	8.57287e+07	7.36614e+07	7.57971e+07	7.23902e+07	1.19595	0.0245387
Tb927.11.13290		mitochondrial import inner membrane translocase subunit tim17	16.2966	1	1	1	1	3.39731e+07	3.83582e+07	3.9826e+07	3.53821e+07	2.70494e+07	4.0076e+07	2.99459e+07	2.44952e+07	2.89691e+07	2.25786e+07	1.19528	0.152266
Tb927.8.3100		coronin, putative	54.72	1	8	9	9	1.08615e+09	1.03985e+09	1.13865e+09	1.04613e+09	1.06292e+09	8.65416e+08	9.00158e+08	8.80333e+08	9.01794e+08	9.48655e+08	1.19512	4.78418e-05
Tb927.5.4290		hypothetical protein, conserved	40.0836	0.95	1	1	1	1.83944e+06	1.45973e+06	1.60066e+06	2.03398e+06	1.96784e+06	1.99538e+06	1.60811e+06	1.30633e+06	1.04915e+06	1.49183e+06	1.19473	0.159018
Tb927.8.4250		hypothetical protein, conserved	53.6092	0.965	1	1	1	1.18288e+07	3.44273e+06	7.28289e+06	5.27983e+06	9.03967e+06	7.29575e+06	5.29323e+06	6.64293e+06	4.70589e+06	6.93461e+06	1.1944	0.660698
Tb927.4.4160		mitochondrial RNA binding protein	100.4	1	1	1	1	4.22617e+07	4.58929e+07	4.61628e+07	4.46359e+07	3.36023e+07	4.71583e+07	3.65837e+07	2.90201e+07	3.05637e+07	3.47809e+07	1.19342	0.111675	Yes
Tb927.11.16480		enoyl-CoA hydratase/isomerase family protein, putative	40.2352	1	7	8	8	4.55171e+08	5.38673e+08	4.90302e+08	4.99373e+08	5.44257e+08	3.3406e+08	3.56556e+08	4.32902e+08	5.06579e+08	4.89841e+08	1.19238	0.0696186		Yes
Tb927.9.13225		hypothetical protein	12.8967	0.95	1	1	1	2.34655e+07	2.69326e+07	2.88522e+07	2.84159e+07	2.63755e+07	2.56484e+07	2.53558e+07	1.79129e+07	1.50315e+07	2.84892e+07	1.19214	0.152178
Tb927.5.2430		membrane transporter protein, putative	56.735	0.998	1	1	1	1.11331e+07	8.38281e+06	1.68362e+07	2.08945e+07	1.98467e+07	3.35974e+06	1.84309e+07	1.48011e+07	1.50581e+07	1.3035e+07	1.19183	0.488226
Tb927.9.8700		hypothetical protein, conserved	38.0616	0.998	1	1	1	1.96533e+07	2.30645e+07	1.73423e+07	1.89762e+07	1.95619e+07	1.11752e+07	1.71114e+07	1.70829e+07	1.81038e+07	1.92565e+07	1.19181	0.116216
Tb927.10.660		2-oxoisovalerate dehydrogenase alpha subunit, putative	46.37	1	3	4	5	1.32516e+08	1.13422e+08	1.32041e+08	1.4001e+08	1.38773e+08	1.38838e+08	1.16527e+08	9.92952e+07	9.69634e+07	9.96366e+07	1.19138	0.0482291
Tb927.6.4180		FUN14 family, putative	16.3282	1	2	2	2	3.72814e+07	2.70079e+07	3.7492e+07	3.28973e+07	2.14932e+07	3.421e+07	2.85682e+07	1.91693e+07	2.96574e+07	1.94994e+07	1.1912	0.287673
Tb09.v4.0067		retrotransposon hot spot protein, pseudogene	62.7204	0.962	1	1	1	1.95119e+09	1.7945e+09	1.94947e+09	1.75749e+09	1.72235e+09	1.4787e+09	1.48236e+09	1.55463e+09	1.61878e+09	1.57098e+09	1.19072	0.000565323
Tb927.7.1320		10 kDa heat shock protein, putative	10.6704	1	4	6	9	8.45562e+09	1.09882e+10	9.25703e+09	9.62576e+09	8.89373e+09	6.52084e+09	7.39483e+09	7.53393e+09	8.04359e+09	1.01719e+10	1.19047	0.06711		Yes
Tb927.6.4100		hypothetical protein, conserved	94.3069	1	2	2	2	3.38093e+07	3.83404e+07	3.38556e+07	3.55552e+07	4.36191e+07	3.3074e+07	2.78947e+07	2.79051e+07	3.09091e+07	3.58615e+07	1.18976	0.0345843
Tb927.8.980		phosphoacetylglucosamine mutase, putative	64.9509	1	12	13	14	1.00665e+09	9.46062e+08	9.06784e+08	9.07334e+08	9.39904e+08	7.90689e+08	6.23892e+08	7.5478e+08	8.19199e+08	9.69562e+08	1.18913	0.0379393
Tb927.9.4250		hypothetical protein, conserved	39.9674	1	3	3	3	8.20972e+07	8.71576e+07	8.51824e+07	1.01583e+08	9.60337e+07	3.27177e+07	4.66276e+07	8.85394e+07	1.05386e+08	1.06892e+08	1.1891	0.293299
Tb927.8.1120		hypothetical protein, conserved	13.9593	1	2	2	3	5.02854e+07	6.7958e+07	5.56653e+07	6.0289e+07	7.10582e+07	4.76538e+07	4.65895e+07	5.29382e+07	5.05574e+07	5.9103e+07	1.1885	0.0584303
Tb927.6.4330		hypothetical protein, conserved	20.1756	0.96	1	2	2	4.74041e+07	5.64445e+07	4.53143e+07	4.85003e+07	5.09713e+07	5.20599e+07	2.71411e+07	2.38287e+07	4.2045e+07	6.42545e+07	1.18777	0.250342	Yes
Tb927.7.3980		tc40 antigen-like	97.321	1	12	13	13	1.53815e+09	1.59317e+09	1.59062e+09	1.55543e+09	1.43515e+09	1.25843e+09	1.25799e+09	1.29216e+09	1.29336e+09	1.39215e+09	1.18762	0.000195033	Yes
Tb927.4.4210		ATP-dependent zinc metalloprotease AFG3-like, putative	96.2234	1	4	5	5	1.59664e+08	1.78214e+08	1.42831e+08	1.64458e+08	1.40932e+08	1.27777e+08	1.07509e+08	1.24054e+08	1.37719e+08	1.65228e+08	1.18695	0.0651647
Tb927.1.3880		Fusaric acid resistance protein-like, putative	188.01	0.95	1	1	1	965509	1.59323e+06	506938	1.09012e+06	443068	351428	4470.33	438953	1.22494e+06	1.85611e+06	1.18653	0.348912	Yes
Tb927.11.1270		hypothetical protein, conserved	20.268	1	2	2	2	3.27242e+08	3.37018e+08	3.33321e+08	3.60352e+08	3.46995e+08	2.5034e+08	2.70643e+08	2.47634e+08	3.2821e+08	3.40542e+08	1.18614	0.0325868	Yes
Tb927.10.14180		protein transport protein SEC13, putative	41.6738	1	5	6	7	1.33991e+09	1.33287e+09	1.38114e+09	1.35994e+09	1.31972e+09	1.29177e+09	1.17874e+09	9.58906e+08	1.11331e+09	1.13665e+09	1.18562	0.00739063	Yes
Tb927.5.1140		choline/ethanolamine kinase	70.1372	1	6	6	6	4.19669e+08	4.39843e+08	4.60615e+08	4.23079e+08	4.62072e+08	3.84835e+08	3.57754e+08	3.49581e+08	3.72051e+08	3.96266e+08	1.18532	0.000537812
Tb927.9.9410		inositol phosphorylceramide synthase	37.9647	1	2	3	4	2.6351e+08	2.61555e+08	3.04285e+08	2.68877e+08	2.48997e+08	3.51982e+08	2.10339e+08	1.90461e+08	2.01183e+08	1.83397e+08	1.18452	0.14776
Tb927.5.1760		Isoprenylcysteine alpha-carbonyl methylesterase, putative	72.636	1	2	2	2	2.38693e+07	3.16862e+07	2.46429e+07	3.05987e+07	2.83227e+07	2.18213e+07	2.01111e+07	2.07519e+07	2.74575e+07	2.73078e+07	1.18451	0.0868638
Tb927.3.4970		hypothetical protein, conserved	115.813	1	7	7	7	5.18014e+08	5.67953e+08	5.41975e+08	5.32439e+08	5.15998e+08	4.26427e+08	3.86065e+08	4.06396e+08	4.66594e+08	5.74068e+08	1.18447	0.0376781	Yes
Tb927.5.1910		hypothetical protein, conserved	126.969	1	1	1	1	1.36448e+07	1.63257e+07	1.30478e+07	1.51531e+07	1.46479e+07	1.55589e+07	6.75539e+06	1.0742e+07	1.35846e+07	1.48592e+07	1.18405	0.224695
Tb927.9.12170		leucine-rich repeat protein (LRRP), putative	32.3591	1	5	5	7	2.9276e+08	3.25297e+08	3.18267e+08	3.21697e+08	3.35508e+08	2.44788e+08	2.38459e+08	2.84391e+08	2.71755e+08	3.06448e+08	1.18404	0.0105605	Yes
Tb927.3.2440		AGC essential kinase 1	45.8124	1	4	4	4	1.85859e+08	1.38496e+08	1.68245e+08	1.78212e+08	1.69971e+08	1.52564e+08	1.5257e+08	1.26377e+08	1.36909e+08	1.42421e+08	1.1828	0.0279532
Tb927.10.13510		zinc metallopeptidase, putative	62.7807	1	3	3	3	1.08126e+08	1.68937e+08	1.23213e+08	1.26601e+08	1.31549e+08	9.09942e+07	1.06803e+08	1.212e+08	1.16276e+08	1.2186e+08	1.18181	0.11346	Yes
Tb927.9.9420		hypothetical protein, conserved	34.9294	0.96	1	1	1	9.66742e+06	1.30907e+07	1.13066e+07	1.35025e+07	1.11995e+07	8.57758e+06	1.12311e+07	1.12277e+07	7.46865e+06	1.1238e+07	1.1814	0.136248
Tb927.11.13280		mitochondrial RNA binding protein 2	25.1062	1	7	8	9	4.76772e+09	4.32177e+09	5.04553e+09	5.10168e+09	4.77911e+09	3.31772e+09	3.73144e+09	4.05697e+09	4.72844e+09	4.50273e+09	1.18088	0.039657	Yes
Tb927.11.5580		hypothetical protein, conserved	49.2369	1	1	1	1	8.92057e+06	1.10449e+07	8.81757e+06	5.57729e+06	4.00182e+06	6.97664e+06	7.13996e+06	6.02554e+06	3.46675e+06	8.89677e+06	1.18017	0.5601
Tb927.9.2290		hypothetical protein, conserved	15.9142	1	1	1	1	4.95867e+07	5.27578e+07	5.4475e+07	6.47055e+07	5.59009e+07	4.79045e+07	4.59063e+07	4.27066e+07	5.38584e+07	4.47213e+07	1.18005	0.0239082
Tb927.9.10840		hypothetical protein, conserved	52.4632	0.999	1	1	1	1.03254e+07	1.01125e+07	9.88174e+06	1.00777e+07	5.96351e+06	1.15748e+07	7.62803e+06	5.64573e+06	5.76263e+06	8.69477e+06	1.17949	0.31781
Tb927.4.1940		WD domain, G-beta repeat, putative	53.0907	1	1	1	1	2.25889e+07	1.7171e+07	2.08944e+07	2.04825e+07	2.06192e+07	6.56722e+06	1.23183e+07	2.04636e+07	2.46465e+07	2.22867e+07	1.17934	0.320814
Tb927.11.3670		hypothetical protein, conserved	50.9102	1	2	2	2	1.4473e+07	1.76797e+07	1.24963e+07	1.66462e+07	1.74947e+07	1.56311e+07	1.30923e+07	1.47146e+07	1.1849e+07	1.15387e+07	1.17904	0.103497
Tb927.11.10960		2OG-Fe(II) oxygenase superfamily, putative	71.7725	1	1	1	1	3.53904e+07	3.94537e+07	3.50063e+07	3.31616e+07	2.99476e+07	3.35478e+07	2.92615e+07	2.65371e+07	2.66599e+07	3.06895e+07	1.17904	0.0311744
Tb927.3.5280		spliceosome-associated protein 49, putative	29.823	1	2	2	3	8.68987e+07	1.06245e+08	7.67749e+07	7.78613e+07	7.72157e+07	8.21406e+07	6.09559e+07	7.46996e+07	6.36486e+07	7.90997e+07	1.17876	0.0937095
Tb927.11.13270		hypothetical protein, conserved	30.1043	1	3	3	3	1.86595e+08	2.21396e+08	2.02397e+08	2.15556e+08	1.63409e+08	1.87019e+08	1.73369e+08	1.48734e+08	1.63185e+08	1.67326e+08	1.17832	0.0418208	Yes
Tb927.6.3820		hypothetical protein, conserved	93.6617	1	3	3	3	5.56879e+07	4.34476e+07	5.39167e+07	5.78862e+07	5.43298e+07	5.96478e+07	4.90646e+07	3.26247e+07	4.63419e+07	3.74573e+07	1.17826	0.15941
Tb927.10.520		hypothetical protein, conserved	46.783	1	2	2	2	6.55372e+08	5.55521e+08	6.15264e+08	5.72238e+08	5.83094e+08	3.87359e+08	4.8464e+08	4.70991e+08	6.13935e+08	5.75947e+08	1.17712	0.0780675	Yes
Tb927.8.2630		kinesin-C	85.1914	1	13	13	15	1.5388e+09	1.62507e+09	1.56104e+09	1.52914e+09	1.57911e+09	1.35744e+09	1.34097e+09	1.26781e+09	1.31276e+09	1.37848e+09	1.1766	1.85985e-05	Yes
Tb927.11.1670		cysteine desulfurase	48.1517	1	3	3	3	1.39308e+08	1.48741e+08	1.54213e+08	1.50751e+08	1.62951e+08	1.12043e+08	1.13971e+08	1.25108e+08	1.29293e+08	1.62154e+08	1.17647	0.0430696	Yes
Tb927.7.7010		hypothetical protein, conserved	18.1212	0.955	1	1	1	4.04705e+07	4.88001e+07	4.16937e+07	3.54446e+07	4.32953e+07	2.75169e+07	3.4331e+07	3.40104e+07	4.06641e+07	4.18022e+07	1.17597	0.10301
Tb927.7.6860		expression site-associated gene 5 (ESAG5) protein, putative	52.0287	1	4	5	6	2.13419e+08	1.99137e+08	2.37588e+08	2.38175e+08	2.02429e+08	2.09564e+08	2.17811e+08	1.53994e+08	1.78549e+08	1.67896e+08	1.17561	0.0588215
Tb927.5.1100		peroxisome targeting signal 1 receptor	72.0953	1	6	7	7	3.71119e+08	2.84736e+08	3.38102e+08	3.88295e+08	3.67543e+08	3.34447e+08	2.78803e+08	2.87599e+08	2.88704e+08	2.99327e+08	1.17524	0.0375032
Tb927.6.3550		phospholipid-translocating P-type ATPase (flippase), putative	132.563	1	3	3	3	6.56699e+07	1.10808e+08	7.7791e+07	8.23883e+07	9.3944e+07	8.44438e+07	7.05062e+07	6.55881e+07	8.24428e+07	6.35108e+07	1.17493	0.1875	Yes
Tb11.v5.0176		NAD(p)-dependent steroid dehydrogenase-like protein	49.5306	0.955	1	1	1	7.33885e+06	1.16294e+07	7.69056e+06	7.0727e+06	8.47368e+06	9.37437e+06	4.0818e+06	5.78589e+06	7.78107e+06	8.90193e+06	1.17481	0.32321
Tb927.7.7400		Basal body protein	247.999	1	1	1	1	5.93868e+06	6.34548e+06	8.17087e+06	5.59786e+06	8.02762e+06	5.11676e+06	5.96329e+06	7.48328e+06	3.96842e+06	6.49336e+06	1.17417	0.236712
Tb927.10.790		vesicle-associated membrane protein, putative	26.49	1	3	4	4	1.01186e+09	5.70925e+08	1.0852e+09	1.03196e+09	8.1282e+08	6.78918e+08	6.97819e+08	6.77691e+08	9.63889e+08	8.27365e+08	1.17346	0.326389
Tb927.8.3521		hypothetical protein	11.273	1	2	2	2	2.24505e+07	2.01792e+07	2.16529e+07	2.15828e+07	2.70785e+07	1.97629e+07	1.64887e+07	1.84356e+07	1.94468e+07	2.21252e+07	1.17333	0.049828
Tb927.10.550		hypothetical protein, conserved	40.9495	0.95	1	1	1	1.14044e+07	1.36646e+07	1.13543e+07	1.33204e+07	1.47653e+07	1.51973e+07	9.44413e+06	8.63991e+06	9.32062e+06	1.23948e+07	1.17296	0.171208
Tb927.11.2470		metallo-peptidase, Clan MF, Family M17	60.5863	1	12	16	18	2.82379e+09	2.76244e+09	2.63888e+09	2.61356e+09	2.90766e+09	2.38211e+09	2.33693e+09	2.33329e+09	2.33461e+09	2.33625e+09	1.17258	5.65903e-05
Tb927.10.3710		proteasome activator protein PA26	25.2583	1	10	14	16	4.29764e+09	4.56189e+09	4.38791e+09	4.54709e+09	3.97095e+09	4.84409e+09	3.34012e+09	3.04087e+09	3.69097e+09	3.65622e+09	1.17193	0.071551		Yes
Tb927.3.4990		oxidoreductase, putative	36.4317	1	1	1	1	1.42112e+07	112973	1.60305e+07	1.26356e+07	1.45679e+07	9.54625e+06	1.29566e+07	9.21838e+06	8.84139e+06	8.58685e+06	1.17108	0.566455
Tb927.5.4170		histone H4, putative	11.1421	1	10	13	22	4.5329e+10	5.07747e+10	4.69664e+10	5.1734e+10	5.17555e+10	4.27629e+10	4.31032e+10	3.84508e+10	3.8577e+10	4.774e+10	1.17056	0.011316
Tb927.10.9390		Macrocin-O-methyltransferase (TylF), putative	36.6844	0.95	1	1	1	7.9776e+06	8.82999e+06	8.68699e+06	7.27802e+06	9.97318e+06	6.21494e+06	6.07401e+06	9.00656e+06	7.96668e+06	7.26074e+06	1.17038	0.111977
Tb927.11.14170		hypothetical protein, conserved	67.1635	1	2	2	2	9.37758e+07	9.19301e+07	9.06323e+07	9.59803e+07	9.95262e+07	8.05592e+07	8.21584e+07	8.03936e+07	7.51587e+07	8.49899e+07	1.17008	0.000307586
Tb927.10.12840		mitochondrial carrier protein	33.1315	1	5	6	7	4.51857e+08	5.39853e+08	4.87919e+08	4.82684e+08	5.33128e+08	4.12049e+08	4.49182e+08	4.37269e+08	4.02213e+08	4.32143e+08	1.17	0.0038915
Tb927.2.3720		ubiquitin-conjugating enzyme, putative	27.2152	0.95	1	1	1	5.03002e+07	6.25831e+07	5.26855e+07	4.5476e+07	5.70933e+07	4.30732e+07	5.12432e+07	4.44682e+07	4.36617e+07	4.68105e+07	1.1696	0.0413528
Tb927.3.3870		lipase domain protein, putative	138.195	0.999	1	1	1	2.83057e+06	4.42487e+06	4.5605e+06	3.65283e+06	3.11836e+06	3.77597e+06	4.25832e+06	3.83141e+06	1.67825e+06	2.34949e+06	1.16948	0.355811	Yes
Tb927.11.7240		nexin-dynein regulatory complex 2	58.6734	1	3	3	3	1.07942e+08	1.1459e+08	9.80476e+07	8.92596e+07	9.32991e+07	9.87955e+07	8.02038e+07	9.36563e+07	8.52072e+07	7.24985e+07	1.16911	0.0588544
Tb927.1.4760		Vacuolar sorting protein 39 domain 1/Vacuolar sorting protein 39 domain 2, putative	114.709	1	4	4	4	4.59501e+07	4.86596e+07	4.9679e+07	5.2249e+07	4.38471e+07	5.34812e+07	3.55795e+07	3.80657e+07	4.16442e+07	3.70133e+07	1.16814	0.0709594
Tb927.10.7120		hypothetical protein, conserved	37.2706	1	3	3	3	1.62474e+08	1.91758e+08	1.72975e+08	1.66065e+08	1.53471e+08	1.87402e+08	1.24869e+08	1.16848e+08	1.22543e+08	1.73596e+08	1.1675	0.140919
Tb11.v5.0670		retrotransposon hot spot (RHS) protein, putative	34.015	0.95	1	1	1	4.33379e+08	4.42027e+08	4.29825e+08	4.38206e+08	4.33389e+08	4.17521e+08	3.34422e+08	3.74761e+08	3.78969e+08	3.59051e+08	1.16737	0.00262135
Tb11.v5.0831		kinesin motor domain containing protein, putative	63.7594	1	2	2	2	1.03857e+08	1.02044e+08	1.06756e+08	1.1204e+08	9.73434e+07	8.23683e+07	7.20626e+07	8.42931e+07	1.1129e+08	9.72735e+07	1.16713	0.0681366
Tb927.3.2840		inorganic pyrophosphatase, putative	28.676	1	4	5	5	1.60035e+08	8.98956e+07	1.19902e+08	1.90301e+08	1.20009e+08	8.75855e+07	1.25774e+08	1.19242e+08	1.36538e+08	1.1384e+08	1.16667	0.406272
Tb927.10.2890		enolase	46.5932	1	34	53	116	1.23549e+11	1.29422e+11	1.2728e+11	1.28277e+11	1.26034e+11	1.04798e+11	1.08532e+11	1.08918e+11	1.085e+11	1.13315e+11	1.16634	6.11399e-06		Yes
Tb927.9.2020		60S ribosomal protein L38, putative	9.5005	1	2	3	3	6.31172e+07	4.59078e+07	5.76584e+07	5.18017e+07	5.72484e+07	2.2758e+07	3.92948e+07	3.32551e+07	6.33931e+07	7.7989e+07	1.16496	0.31843
Tb927.1.2330		beta tubulin	49.7042	1	29	53	223	7.86718e+11	6.60431e+11	7.65276e+11	8.11002e+11	7.82644e+11	5.78846e+11	6.33282e+11	6.55945e+11	7.09205e+11	6.91326e+11	1.16443	0.0171391	Yes	Yes
Tb927.8.7410		calreticulin, putative	45.0234	0.95	1	2	3	5.51413e+09	5.87965e+09	5.2328e+09	5.37446e+09	6.03915e+09	4.35011e+09	4.76479e+09	5.0204e+09	5.02784e+09	4.93013e+09	1.16382	0.00411988
Tb927.10.3430		hypothetical protein, conserved	68.7073	0.95	1	1	1	1.08886e+07	1.98657e+07	1.60793e+07	1.69027e+07	1.49867e+07	1.79248e+07	1.2313e+07	1.31341e+07	1.236e+07	1.19777e+07	1.16266	0.279426
Tb927.9.3640		hypothetical protein, conserved	22.6321	1	1	1	1	2.54031e+07	2.0904e+07	2.49407e+07	1.14978e+07	3.90867e+07	4.74503e+07	1.59267e+07	9.22336e+06	1.14582e+07	2.07983e+07	1.16189	0.483099
Tb927.11.13550		hypothetical protein, conserved	72.4401	0.998	1	1	1	2.06059e+07	2.68847e+07	2.15737e+07	2.17874e+07	2.13979e+07	2.35992e+07	2.03809e+07	1.71206e+07	1.61681e+07	1.93436e+07	1.16185	0.0953847
Tb927.2.5120		Vesicle-associated membrane protein 7	25.315	0.95	1	1	1	7.75874e+06	6.36675e+06	7.85816e+06	8.09171e+06	5.97454e+06	1.22345e+07	8.38041e+06	3.93482e+06	2.27046e+06	4.20947e+06	1.16179	0.327918
Tb927.10.240		peroxin 14, putative	39.9373	1	8	9	10	5.46682e+08	6.32509e+08	5.94402e+08	6.65033e+08	6.44e+08	5.39706e+08	5.22449e+08	4.98293e+08	5.19323e+08	5.7405e+08	1.16158	0.00760516
Tb927.5.4470		hypothetical protein, conserved	95.7649	1	1	1	1	5.52559e+07	6.57331e+07	5.04737e+07	5.97059e+07	5.55474e+07	4.46376e+07	4.27514e+07	4.90441e+07	5.43583e+07	5.61373e+07	1.16113	0.0601115
Tb927.11.11240		hypothetical protein, conserved	23.003	0.95	1	1	1	8.80117e+07	1.19203e+08	1.01168e+08	9.81042e+07	1.00283e+08	9.5094e+07	4.58695e+07	9.27862e+07	1.05546e+08	9.72085e+07	1.16097	0.282362
Tb927.10.7190		D-tyrosyl-tRNA deacylase, putative	16.9863	0.953	1	1	1	1.46744e+07	2.38649e+07	1.6481e+07	1.91139e+07	2.0049e+07	1.70826e+07	1.36543e+07	1.45878e+07	1.68145e+07	1.90173e+07	1.16051	0.202877
Tb927.8.2570		hypothetical protein, conserved	48.5294	1	2	2	2	6.80961e+07	4.5734e+07	6.10774e+07	5.81261e+07	6.76924e+07	3.52568e+07	4.36688e+07	5.40892e+07	6.82932e+07	5.78828e+07	1.16025	0.261636
Tb927.11.2650		heat shock protein 84, putative	84.2013	1	32	43	52	1.0488e+10	1.03076e+10	1.11478e+10	1.07644e+10	1.10053e+10	1.00479e+10	9.35978e+09	8.97948e+09	8.70595e+09	9.21767e+09	1.15984	0.000725745
Tb927.3.3710		Scavenger mRNA decapping enzyme C-term binding, putative	28.8598	0.95	1	1	1	3.16e+07	2.47287e+07	3.50714e+07	3.34479e+07	3.15813e+07	1.15738e+07	2.32107e+07	3.1905e+07	3.35593e+07	3.46273e+07	1.1598	0.349782
Tb927.9.2100		hypothetical protein, conserved	46.7156	0.95	1	1	1	4.04609e+06	6.15461e+06	9.84253e+06	5.68233e+06	1.07628e+07	8.11968e+06	5.38019e+06	3.73973e+06	8.29158e+06	5.93494e+06	1.15961	0.608128
Tb927.7.4500		PX domain containing protein, putative	58.4296	1	12	15	17	5.3966e+09	6.10585e+09	5.30431e+09	5.49178e+09	5.14925e+09	6.43932e+09	4.56271e+09	4.12688e+09	3.78613e+09	4.76644e+09	1.15904	0.124428
Tb927.11.11480		Trichohyalin, putative	78.9681	1	3	3	3	7.75175e+07	7.97377e+07	7.56158e+07	1.00966e+08	7.49797e+07	4.60257e+07	7.21804e+07	7.47531e+07	7.69468e+07	8.30141e+07	1.15838	0.211981	Yes
Tb927.7.2640		cytoskeleton associated protein, putative	50.8542	1	5	5	5	2.16232e+09	1.84911e+09	2.10146e+09	2.16812e+09	2.01204e+09	1.68314e+09	1.73026e+09	1.68819e+09	1.82967e+09	1.95635e+09	1.15814	0.00736913
Tb11.v5.0371	Tb927.1.1330	hypothetical protein, conserved	46.7781	0.95	1	1	1	4.6845e+06	4.94965e+06	5.42685e+06	6.37365e+06	3.93274e+06	8.73796e+06	5.43859e+06	1.95922e+06	4.14526e+06	1.62307e+06	1.15811	0.348576
Tb927.10.1070		cdc2-related kinase 1, putative	34.3513	1	6	6	6	2.89267e+08	2.86027e+08	2.75232e+08	2.63676e+08	2.77653e+08	1.89566e+08	2.02372e+08	2.23862e+08	2.84936e+08	3.01871e+08	1.15736	0.120689
Tb927.10.7410		succinyl-CoA ligase [GDP-forming] beta-chain, putative	44.9068	1	15	20	24	6.32762e+09	6.12454e+09	6.81016e+09	6.10653e+09	6.88767e+09	5.84619e+09	5.37473e+09	5.62103e+09	5.73048e+09	5.30682e+09	1.15701	0.00181503
Tb927.8.3460		Ring finger domain containing protein, putative	32.772	1	2	2	2	3.96026e+07	4.71154e+07	5.11382e+07	4.7628e+07	4.86113e+07	3.12498e+07	2.28313e+07	3.81664e+07	4.89479e+07	6.11427e+07	1.15695	0.292077
Tb927.7.7050		hypothetical protein, conserved	104.481	1	4	4	5	2.55717e+08	2.51364e+08	2.42663e+08	2.47559e+08	2.69576e+08	2.2972e+08	1.60252e+08	1.86162e+08	2.36919e+08	2.82218e+08	1.15668	0.140552
Tb927.10.15310		hypothetical protein, conserved	47.6541	1	2	2	2	4.5029e+08	3.33547e+08	3.80284e+08	3.94748e+08	4.12694e+08	2.90207e+08	2.87837e+08	3.50427e+08	3.65943e+08	4.10521e+08	1.15639	0.114581
Tb927.8.5280		hypothetical protein, conserved	28.6935	1	2	2	2	5.74251e+07	6.06718e+07	5.8401e+07	6.40168e+07	6.44222e+07	4.76101e+07	4.7697e+07	5.27324e+07	5.63303e+07	5.95322e+07	1.15549	0.0188223	Yes
Tb927.1.4890		expression site-associated gene 2 (ESAG2) protein, putative	50.5227	0.95	1	1	1	644761	9.38546e+06	3.23665e+06	5.10585e+06	2.66862e+06	5.53461e+06	5.39495e+06	2.26759e+06	2.43592e+06	2.57747e+06	1.15545	0.853493
Tb927.1.630		histone chaperone ASF1A	19.1205	1	2	2	2	1.79892e+08	2.57759e+08	1.60642e+08	1.64546e+08	1.73194e+08	1.58522e+08	1.46292e+08	1.94245e+08	1.65675e+08	1.45436e+08	1.15535	0.221238
Tb927.10.9250		adenylyl cyclase-associated protein, putative	29.3319	1	6	8	8	5.44736e+08	5.93363e+08	5.09524e+08	5.96469e+08	5.86372e+08	5.21051e+08	5.10438e+08	5.2956e+08	4.54511e+08	4.35628e+08	1.15473	0.0195415		Yes
Tb927.8.3550		mitogen-activated protein kinase 3, putative	42.6733	1	5	5	6	1.02617e+09	8.76301e+08	9.37291e+08	9.8305e+08	9.4641e+08	7.89126e+08	7.47558e+08	7.88155e+08	8.46395e+08	9.60146e+08	1.15439	0.0203408
Tb927.7.5160		deoxyuridine triphosphatase, putative	31.9437	1	3	4	5	4.10615e+08	3.52379e+08	3.9413e+08	3.87891e+08	4.02571e+08	3.19097e+08	3.53434e+08	3.56547e+08	3.22963e+08	3.35291e+08	1.15424	0.00342061
Tb927.7.4020		protein phosphatase 2C, putative	78.0797	1	5	6	6	2.87665e+08	2.61705e+08	2.88393e+08	2.70044e+08	2.76205e+08	2.38491e+08	1.8801e+08	1.95854e+08	2.91914e+08	2.85805e+08	1.15327	0.128718	Yes
Tb927.10.2510		hypothetical protein, conserved	58.0189	1	2	2	2	5.51904e+07	5.336e+07	4.99636e+07	4.21904e+07	3.91794e+07	4.53029e+07	4.0903e+07	3.87849e+07	3.90409e+07	4.39774e+07	1.15324	0.103704
Tb927.6.610		hypothetical protein, conserved	64.9615	1	1	1	1	1.92559e+07	1.31378e+07	1.96774e+07	2.35797e+07	2.14446e+07	3.45355e+07	1.2168e+07	6.08837e+06	9.98163e+06	2.14208e+07	1.15323	0.365167
Tb927.6.1990		hypothetical protein, conserved	37.8336	1	4	5	5	3.9238e+08	4.08335e+08	3.50815e+08	4.0026e+08	3.61949e+08	3.26431e+08	3.40895e+08	3.2117e+08	3.0359e+08	3.67504e+08	1.15314	0.0111705
Tb927.11.12450		Bardet-Biedl syndrome 8 protein	59.8413	1	2	2	2	1.57053e+07	1.74446e+07	1.57999e+07	1.32623e+07	1.70352e+07	1.38442e+07	7.37521e+06	1.24967e+07	1.8509e+07	1.6568e+07	1.15197	0.303829
Tb927.11.6280		pyruvate phosphate dikinase	100.454	1	7	7	8	5.38055e+08	6.1006e+08	5.86363e+08	6.63452e+08	6.62903e+08	9.98592e+08	4.47936e+08	4.34878e+08	3.90952e+08	3.85657e+08	1.15155	0.279677
Tb927.11.2190		Domain of unknown function (DUF543), putative	11.1754	0.95	1	1	1	3.43133e+06	1.27465e+06	3.65198e+06	3.52512e+06	3.05976e+06	4.61092e+06	2.80302e+06	1.7224e+06	1.58632e+06	2.25754e+06	1.1512	0.592357
Tb927.9.8290		hypothetical protein, conserved	25.1144	0.96	1	1	1	4.37875e+07	5.31095e+07	4.34854e+07	4.14018e+07	3.78577e+07	4.51366e+07	3.80939e+07	2.57736e+07	4.43996e+07	3.74388e+07	1.15091	0.219998
Tb927.1.5170		variant surface glycoprotein (VSG)-related, putative	51.0697	1	2	2	2	1.32219e+08	1.11676e+08	1.13104e+08	1.1571e+08	1.17177e+08	9.18423e+07	8.76816e+07	1.03835e+08	1.08846e+08	1.2043e+08	1.15069	0.0557165
Tb927.5.3300		hypothetical protein, conserved	25.5742	1	2	2	2	1.82215e+07	3.10136e+07	1.3052e+07	2.08822e+07	2.16666e+07	1.66302e+07	2.17631e+07	1.67414e+07	1.629e+07	1.96831e+07	1.15068	0.494278
Tb927.1.330		retrotransposon hot spot protein (RHS, pseudogene), putative	30.2565	1	2	3	3	2.47872e+08	3.17719e+08	2.27113e+08	2.78619e+08	3.03308e+08	1.67724e+08	2.17305e+08	2.75577e+08	2.78336e+08	2.55986e+08	1.15039	0.225177
Tb927.8.5060		small GTPase, putative	20.6328	1	3	3	3	8.23982e+07	8.23927e+07	8.65855e+07	8.27565e+07	8.26065e+07	6.45247e+07	6.64299e+07	6.93687e+07	7.42788e+07	8.78079e+07	1.14991	0.0308874
Tb927.9.4350		hypothetical protein, conserved	94.1044	1	1	1	1	3.06966e+06	7.39775e+06	5.83562e+06	7.40777e+06	7.10945e+06	2.4509e+06	5.53177e+06	6.78401e+06	5.35014e+06	6.68923e+06	1.14975	0.566618	Yes
Tb927.8.1990		peroxidoxin	25.6322	1	13	16	17	1.13355e+10	1.01853e+10	1.09442e+10	1.0185e+10	1.01117e+10	6.7651e+09	9.32062e+09	1.04596e+10	9.92272e+09	9.44102e+09	1.14926	0.0990118		Yes
Tb927.10.540		ATP-dependent RNA helicase SUB2, putative	49.2263	1	16	18	20	9.65869e+09	7.25643e+09	1.0362e+10	9.35807e+09	8.69597e+09	7.98749e+09	7.64946e+09	7.49136e+09	8.30128e+09	8.02112e+09	1.14906	0.0703712	Yes
Tb927.11.13740		procyclic-enriched flagellar receptor adenylate cyclase 5	133.787	0.118	0	0	0	7.37419e+07	9.00396e+07	7.523e+07	8.22624e+07	7.39175e+07	3.81816e+07	8.24071e+07	7.60646e+07	7.24613e+07	7.48666e+07	1.14887	0.276459
Tb11.v5.0289	Tb927.11.12770	ubiquitin ligase, putative	203.487	1	1	1	1	2.39602e+06	4.90683e+06	4.05271e+06	7.52568e+06	5.29903e+06	5.38375e+06	5.17095e+06	2.62488e+06	3.20933e+06	4.65841e+06	1.14885	0.650884
Tb927.11.11700		nucleotidyl transferase, putative	63.3704	1	5	5	5	1.69874e+08	1.96319e+08	1.64716e+08	1.81561e+08	2.01593e+08	1.49787e+08	1.44734e+08	1.45449e+08	1.58888e+08	1.96912e+08	1.14865	0.0748691
Tb927.10.3340		protein kinase, putative	98.7074	1	3	3	3	3.13947e+07	5.57825e+07	3.82355e+07	3.80485e+07	4.14283e+07	5.04254e+07	3.11684e+07	3.45864e+07	2.87643e+07	3.34558e+07	1.14848	0.327407
Tb927.11.9120		SNF2 family N-terminal domain/Ring finger domain containing protein, putative	87.2339	0.997	1	1	1	1.4657e+06	3.73445e+06	1.86624e+06	1.57687e+06	1.64592e+06	286007	1.71033e+06	2.56353e+06	2.24393e+06	2.15897e+06	1.14799	0.524087
Tb927.10.12190		RAB-interacting protein, putative	23.8197	0.95	1	1	1	2.61778e+07	3.07908e+07	2.7617e+07	2.96435e+07	3.09765e+07	2.62363e+07	2.36488e+07	2.73176e+07	2.3122e+07	2.61841e+07	1.14779	0.0171656
Tb927.3.3750		paraflagellar rod component, putative	19.8593	1	7	7	7	1.38474e+09	1.69424e+09	1.5944e+09	1.67073e+09	1.64097e+09	1.46109e+09	1.4606e+09	1.42533e+09	1.27918e+09	1.33092e+09	1.14776	0.0165473
Tb927.7.3540		hypothetical protein, conserved	29.572	0.95	1	1	1	3.83192e+07	5.69108e+07	4.06549e+07	4.95269e+07	4.13663e+07	4.81451e+07	3.95511e+07	3.48298e+07	3.02225e+07	4.49559e+07	1.14706	0.245327
Tb927.11.4450		ALBA-Domain Protein	12.7579	1	7	10	11	4.07115e+09	3.66535e+09	3.98258e+09	4.09946e+09	4.30284e+09	3.16451e+09	3.43755e+09	3.59824e+09	3.62894e+09	3.71803e+09	1.1467	0.00760476		Yes
Tb927.9.9810		hypothetical protein, conserved	16.8821	0.999	1	1	1	2.5954e+07	3.78538e+07	3.64453e+07	3.38692e+07	2.4026e+07	3.65345e+07	2.93929e+07	2.2443e+07	2.7836e+07	2.1743e+07	1.14642	0.326745
Tb927.10.4220		hypothetical protein, conserved	34.2435	1	1	1	1	6.10841e+07	6.21505e+07	6.0252e+07	5.53224e+07	6.41077e+07	5.37404e+07	4.53262e+07	4.59454e+07	5.75434e+07	6.17128e+07	1.14625	0.0620119
Tb927.9.3010		hypothetical protein, conserved	8.3383	1	2	2	2	9.40292e+07	1.12755e+08	1.04701e+08	1.03247e+08	1.17762e+08	7.4018e+07	8.64307e+07	9.17579e+07	9.65291e+07	1.15913e+08	1.14601	0.119938
Tb927.2.5150		TPR-repeat protein, putative	54.016	1	5	5	5	2.27061e+09	2.5752e+09	2.46515e+09	2.38156e+09	2.30754e+09	4.54946e+09	1.86249e+09	1.10438e+09	1.41994e+09	1.53532e+09	1.14596	0.298358	Yes
Tb927.9.13655		ADP-ribosylation factor, putative	20.6242	1	6	7	10	3.68854e+09	2.17885e+09	3.39149e+09	3.42313e+09	2.93304e+09	4.7467e+09	2.01217e+09	1.8095e+09	2.64595e+09	2.41332e+09	1.14584	0.372464
Tb927.10.10600		ARP2/3 complex 16kDa subunit, putative	12.7127	0.999	1	1	1	7.68592e+06	1.07365e+07	7.82049e+06	6.73468e+06	7.96336e+06	353830	1.60733e+06	1.59455e+07	1.10864e+07	6.74222e+06	1.14567	0.298736
Tb927.10.14820		Mitochondrial ADP/ATP carrier protein 5c	34.0758	1	10	14	14	1.06939e+10	9.21019e+09	1.02584e+10	1.11792e+10	1.06454e+10	9.78988e+09	7.92469e+09	8.36596e+09	9.66123e+09	9.64388e+09	1.14545	0.0360949
Tb927.10.7570		dihydrolipoamide acetyltransferase E2 subunit, putative	48.1062	1	6	6	7	2.37334e+09	2.52437e+09	2.41847e+09	2.57939e+09	2.96962e+09	2.02792e+09	1.84568e+09	2.33606e+09	2.53155e+09	2.49368e+09	1.14511	0.0922461
Tb927.9.14120		NLI interacting factor-like phosphatase, putative	59.0667	1	3	3	3	2.12951e+07	2.57808e+07	2.2486e+07	1.60118e+07	2.1983e+07	1.33986e+07	2.21397e+07	1.99828e+07	1.84017e+07	2.00508e+07	1.14454	0.271745	Yes
Tb927.3.2820		TFIIF-stimulated CTD phosphatase, putative	62.3374	1	1	1	1	4.67516e+06	5.74884e+06	4.92213e+06	4.76861e+06	4.42123e+06	4.88562e+06	3.12512e+06	2.66303e+06	4.75567e+06	6.01007e+06	1.14443	0.29939
Tb927.9.7550		adenylosuccinate lyase, putative	53.1211	1	6	8	8	6.09545e+08	5.33185e+08	6.01954e+08	6.0165e+08	5.54099e+08	6.51941e+08	5.16295e+08	4.25066e+08	4.6981e+08	4.73051e+08	1.14363	0.09958
Tb927.10.13130		UTP-glucose-1-phosphate uridylyltransferase	54.5073	1	2	2	2	2.46108e+07	3.052e+07	1.80952e+07	2.07799e+07	2.27016e+07	2.73366e+07	1.67894e+07	2.06129e+07	1.66034e+07	2.07953e+07	1.14265	0.315874	Yes
Tb927.5.1170		hypothetical protein, conserved	16.6741	0.956	1	1	1	1.30342e+07	1.86641e+07	1.32542e+07	1.85839e+07	1.38499e+07	9.03672e+06	1.13459e+07	2.2087e+07	1.69038e+07	8.36779e+06	1.14238	0.375651
Tb927.11.350		RNA-binding protein, putative	47.5135	0.999	1	1	1	6.37993e+06	5.58047e+06	8.0625e+06	7.50914e+06	5.95718e+06	6.98521e+06	5.31666e+06	4.50867e+06	6.02934e+06	6.47791e+06	1.14228	0.230008
Tb927.11.5440		malic enzyme	61.5089	1	11	15	18	2.47416e+09	2.54175e+09	2.49826e+09	2.16755e+09	2.6436e+09	3.37394e+09	1.89421e+09	1.8571e+09	1.78367e+09	1.88197e+09	1.1422	0.227819		Yes
Tb927.4.2760		Protein of unknown function (DUF3808), putative	75.4951	1	4	4	4	4.7128e+08	4.25142e+08	4.83325e+08	4.67917e+08	4.63543e+08	4.29429e+08	4.61458e+08	4.26763e+08	3.59325e+08	3.46566e+08	1.14216	0.0492199
Tb927.6.4000		small glutamine-rich tetratricopeptide repeat protein, putative	45.9673	1	12	15	16	3.40646e+09	3.4971e+09	3.43997e+09	3.4931e+09	3.34471e+09	2.70448e+09	2.98232e+09	3.01309e+09	2.9966e+09	3.34806e+09	1.14203	0.00469677		Yes
Tb927.6.2020		Bardet-Biedl syndrome 2 protein	81.2006	0.997	1	1	1	1.86133e+07	1.26972e+07	2.00863e+07	1.80301e+07	1.68305e+07	1.65737e+07	1.65175e+07	1.44146e+07	1.41732e+07	1.3897e+07	1.14133	0.197915	Yes
Tb927.10.10460		histone H2B, putative	12.5698	1	5	5	11	6.82932e+10	4.95001e+10	6.23642e+10	6.44887e+10	6.59296e+10	5.14207e+10	5.44814e+10	5.20622e+10	5.6276e+10	5.795e+10	1.14103	0.0731425
Tb927.8.2530		hypothetical protein, conserved	13.2995	0.997	1	1	1	1.66503e+07	2.06684e+07	1.71727e+07	1.89168e+07	1.85898e+07	1.0843e+07	9.68023e+06	2.38284e+07	1.96677e+07	1.6609e+07	1.14101	0.321031
Tb927.2.4900		hypothetical protein, conserved	34.7152	0.999	1	1	1	2.54752e+07	2.86332e+07	2.44079e+07	2.39861e+07	2.34635e+07	3.29069e+07	1.71088e+07	1.86066e+07	1.42096e+07	2.76204e+07	1.14045	0.297365
Tb927.2.3400		hypothetical protein, conserved	36.6029	0.95	1	1	1	1.22003e+07	1.0809e+07	1.11492e+07	6.80718e+06	7.79568e+06	8.14817e+06	8.15779e+06	6.83468e+06	1.13306e+07	8.28958e+06	1.14033	0.412015
Tb927.11.6840		hypothetical protein, conserved	62.8977	1	2	2	2	7.22637e+07	7.25546e+07	6.92498e+07	6.91214e+07	7.11347e+07	6.20112e+07	4.86736e+07	5.68204e+07	6.73331e+07	7.58937e+07	1.14029	0.0981247	Yes
Tb927.2.2190		histone deacetylase 3	75.2416	0.999	1	1	1	6.80528e+07	4.47806e+07	6.01654e+07	7.2699e+07	6.2778e+07	4.96087e+07	6.9464e+07	4.76781e+07	5.2165e+07	5.1618e+07	1.14025	0.26707
Tb927.7.4470		hypothetical protein, conserved	22.3982	1	2	2	2	1.97627e+08	2.02484e+08	2.2107e+08	2.33075e+08	1.85058e+08	2.10892e+08	2.10546e+08	1.55097e+08	1.71136e+08	1.6383e+08	1.14022	0.112403
Tb927.5.2140		regulator of nonsense transcripts 1	93.3259	1	7	8	8	1.2099e+09	1.5194e+09	1.4084e+09	1.59765e+09	1.65058e+09	3.51218e+09	6.28215e+08	5.42417e+08	6.43531e+08	1.1515e+09	1.14018	0.276257		Yes
Tb927.6.4440		RNA-binding protein 42 (RNA-binding motif protein 42)	37.718	1	6	11	13	2.64192e+09	2.28804e+09	2.42727e+09	2.54994e+09	2.55838e+09	1.86122e+09	2.11872e+09	2.27949e+09	2.28735e+09	2.38711e+09	1.14008	0.0294123
Tb927.3.5470		hypothetical protein, conserved	19.675	1	2	2	2	1.39274e+08	1.8632e+08	1.85911e+08	2.09531e+08	1.67607e+08	1.50292e+08	1.41196e+08	1.51531e+08	1.59897e+08	1.76852e+08	1.13962	0.150126
Tb927.10.6960		hypothetical protein, conserved	36.0564	0.95	1	1	1	1.25633e+08	1.44133e+08	1.17326e+08	1.34078e+08	1.44166e+08	1.355e+08	1.15279e+08	9.46225e+07	1.25985e+08	1.12552e+08	1.13939	0.10094
Tb927.8.1850		mitochondrial calcium uptake 1	45.7106	1	3	3	3	8.58137e+06	7.69519e+06	9.50513e+06	8.60341e+06	9.09129e+06	4.40379e+06	7.33391e+06	7.54402e+06	9.14559e+06	9.73269e+06	1.13932	0.289363
Tb927.5.2980		Exocyst complex component Sec3, putative	121.307	1	2	2	2	1.97268e+07	2.5107e+07	2.09576e+07	2.42752e+07	2.5248e+07	2.03388e+07	1.59102e+07	2.25391e+07	1.91957e+07	2.32491e+07	1.1391	0.151203
Tb927.9.12200		60S ribosomal subunit protein L31, putative	21.6935	1	6	10	11	4.6167e+09	2.09001e+09	4.40084e+09	3.99349e+09	4.58892e+09	3.41715e+09	2.9055e+09	3.81207e+09	3.42792e+09	3.72962e+09	1.13866	0.564675
Tb927.9.5020		HMG-box domain containing protein, putative	44.4334	1	2	2	2	2.19032e+07	1.78417e+07	2.17729e+07	2.18631e+07	2.40222e+07	1.78716e+07	1.57152e+07	1.93904e+07	1.86614e+07	2.27023e+07	1.13846	0.124776	Yes
Tb927.7.4030		hypothetical protein, conserved	59.7923	1	1	1	1	5.14916e+07	5.92183e+07	5.47611e+07	5.14623e+07	6.29028e+07	2.93605e+07	4.18645e+07	5.64985e+07	6.31263e+07	5.49534e+07	1.13846	0.292141
Tb927.11.13370		hypothetical protein, conserved	31.7896	0.95	1	1	1	5.85464e+06	1.18486e+07	6.00382e+06	6.23996e+06	6.72355e+06	1.02936e+07	6.80305e+06	5.62877e+06	5.03274e+06	4.45771e+06	1.13828	0.50831
Tb927.10.13110		Outer arm dynein light chain 7	12.8259	1	3	3	4	9.89962e+07	5.7375e+07	8.05527e+07	9.22573e+07	8.33195e+07	6.58495e+07	5.33819e+07	5.56813e+07	9.97302e+07	8.77632e+07	1.13823	0.381613
Tb927.4.1570		hypothetical protein, conserved	35.0141	0.95	1	1	1	5.09734e+06	1.02212e+07	6.93574e+06	8.50557e+06	6.97097e+06	4.2922e+06	7.05644e+06	6.89523e+06	7.5915e+06	7.31764e+06	1.13808	0.456051
Tb927.8.2090		cyclophilin type peptidyl-prolyl cis-trans isomerase, putative	21.6671	0.95	1	1	1	2.00669e+07	2.15657e+07	1.90693e+07	1.96165e+07	2.11795e+07	1.82307e+07	1.57929e+07	1.91762e+07	1.72116e+07	1.8783e+07	1.13794	0.0143236
Tb927.3.2100		hypothetical protein, conserved	33.9966	1	9	10	10	1.36631e+09	1.34689e+09	1.2629e+09	1.34054e+09	1.23628e+09	1.51408e+09	9.78594e+08	9.13709e+08	1.13047e+09	1.2234e+09	1.13761	0.151386	Yes
Tb11.v5.0590	b927.7.5620	SET domain containing protein, putative	48.1933	0.997	1	1	1	9.85256e+06	1.10999e+07	8.61339e+06	9.01625e+06	1.20622e+07	7.41208e+06	8.23086e+06	8.51801e+06	1.05e+07	9.85762e+06	1.1376	0.185348
Tb927.11.3190		hypothetical protein, conserved	181.842	1	1	1	1	2.17406e+07	3.52625e+07	2.74618e+07	3.02742e+07	3.69331e+07	2.84136e+07	2.41438e+07	2.86877e+07	2.84177e+07	2.37346e+07	1.137	0.303897
Tb11.v5.0222		NADH-ubiquinone oxidoreductase, mitochondrial, putative	55.352	0.999	1	1	2	1.06687e+07	7.23596e+06	7.72909e+06	8.8799e+06	7.78546e+06	5.92108e+06	8.21236e+06	7.51025e+06	7.3866e+06	8.1761e+06	1.13688	0.206418
Tb927.11.6470		hypothetical protein, conserved	15.7458	1	3	3	3	4.83072e+07	4.98868e+07	4.61862e+07	4.95261e+07	4.3126e+07	6.14369e+07	4.32934e+07	2.96128e+07	4.21416e+07	3.20257e+07	1.13679	0.256582
Tb927.11.6160		eukaryotic release factor 3, putative	76.913	1	10	13	14	1.11245e+09	1.15192e+09	1.13912e+09	1.06287e+09	1.02343e+09	1.02208e+09	8.78423e+08	8.62738e+08	9.72938e+08	1.09626e+09	1.13603	0.0319829
Tb927.6.1980		LMBR1-like membrane protein, putative	65.7519	1	3	4	4	1.84787e+08	2.07849e+08	1.99196e+08	1.85415e+08	1.66496e+08	1.5481e+08	1.54186e+08	1.50743e+08	1.84294e+08	1.8676e+08	1.13595	0.0651032
Tb927.10.6670		dynein light chain, putative	14.1007	1	4	4	5	8.82084e+07	1.06806e+08	1.18562e+08	1.04034e+08	9.14491e+07	8.42555e+07	8.99299e+07	8.30008e+07	8.38677e+07	1.0722e+08	1.1356	0.118392
Tb927.11.7540		electron-transfer-flavoprotein, alpha polypeptide, putative	33.8611	0.95	1	1	1	5.56483e+07	6.67431e+07	5.81691e+07	6.09532e+07	7.05351e+07	5.76059e+07	4.85597e+07	5.75248e+07	5.18313e+07	5.93274e+07	1.13535	0.0611311
Tb927.7.4070		cysteine peptidase, Clan CA, family C2, putative	13.5185	1	4	6	7	1.03036e+09	6.35469e+08	1.00682e+09	1.0529e+09	8.2696e+08	7.17701e+08	9.24487e+08	8.85049e+08	8.25232e+08	6.57812e+08	1.13521	0.337306		Yes
Tb927.4.2170		hypothetical protein, conserved	14.464	1	3	4	4	1.22222e+08	8.66162e+07	1.26102e+08	1.32459e+08	1.21598e+08	9.93437e+07	9.62173e+07	9.16844e+07	1.20065e+08	1.12037e+08	1.13411	0.22197
Tb927.11.7900		mitochondrial RNA binding protein 16	15.1177	1	3	4	4	4.10727e+08	4.68703e+08	4.17119e+08	5.26886e+08	4.68099e+08	3.88185e+08	3.87454e+08	4.36684e+08	3.84832e+08	4.2341e+08	1.13411	0.0470955	Yes	Yes
Tb927.5.1710		ribonucleoprotein p18, mitochondrial precursor, putative	21.2259	1	8	12	13	1.58861e+09	1.0236e+09	1.53496e+09	1.68293e+09	1.42198e+09	1.57585e+09	1.2159e+09	1.15003e+09	1.19853e+09	1.25591e+09	1.13381	0.290594
Tb927.7.1230		hypothetical protein, conserved	92.9298	1	2	2	3	3.49544e+07	5.0913e+07	4.22728e+07	4.76119e+07	3.9197e+07	3.5391e+07	3.92376e+07	3.65915e+07	3.50441e+07	4.34172e+07	1.13321	0.165059
Tb927.6.3740		heat shock 70 kDa protein, mitochondrial precursor, putative	71.4746	1	36	54	71	3.22943e+10	3.75978e+10	3.39072e+10	3.29657e+10	3.36329e+10	2.99595e+10	3.17454e+10	2.9415e+10	2.92439e+10	3.00368e+10	1.13296	0.00333632	Yes
Tb927.11.2110		Snf7, putative	24.8138	0.999	1	1	1	7.2408e+07	8.43179e+07	6.363e+07	6.4687e+07	6.11106e+07	5.71499e+07	6.0445e+07	5.53586e+07	6.92073e+07	6.3449e+07	1.13266	0.124753
Tb927.9.4080		conserved protein	142.127	1	6	7	7	3.24318e+08	3.23429e+08	3.43794e+08	2.96503e+08	3.2615e+08	2.23789e+08	2.3727e+08	3.01989e+08	3.25256e+08	3.37996e+08	1.13174	0.156707
Tb927.8.4950		kinesin, putative	165.149	0.999	1	1	1	7.78782e+06	1.09389e+07	8.36723e+06	1.02995e+07	9.68342e+06	9.04899e+06	1.12514e+07	6.06348e+06	7.22357e+06	8.02114e+06	1.13142	0.293179
Tb927.11.15870		hypothetical protein, conserved	42.4346	1	7	8	8	1.35992e+09	1.33322e+09	1.44816e+09	1.41902e+09	1.43211e+09	1.24149e+09	1.3331e+09	1.20867e+09	1.24381e+09	1.15495e+09	1.13109	0.00233345
Tb927.9.14100		hypothetical protein, conserved	34.9165	1	4	4	4	4.35988e+08	4.54056e+08	4.74868e+08	4.46814e+08	4.56903e+08	3.97314e+08	3.89076e+08	4.06105e+08	4.05378e+08	4.08311e+08	1.13082	7.86542e-05
Tb927.11.5700		hypothetical protein, conserved	191.275	1	2	2	2	4.29732e+07	5.07035e+07	4.11762e+07	4.4429e+07	4.68547e+07	4.00928e+07	4.02552e+07	4.14923e+07	3.75617e+07	4.07034e+07	1.13009	0.016517	Yes
Tb927.10.6400		chaperonin HSP60, mitochondrial precursor	59.5032	1	37	61	91	8.05245e+10	7.64494e+10	8.1022e+10	8.71981e+10	8.36767e+10	7.386e+10	7.6465e+10	7.2283e+10	6.73956e+10	7.18217e+10	1.13002	0.0036198
Tb927.9.15470		kinesin, putative	74.616	1	3	3	3	1.84173e+08	1.64609e+08	1.91298e+08	1.93108e+08	2.01982e+08	1.70425e+08	1.6491e+08	1.65729e+08	1.66983e+08	1.59588e+08	1.12993	0.0106367
Tb927.3.4680		RAB GDP dissociation inhibitor alpha, putative	49.398	1	17	22	25	3.15228e+09	2.78065e+09	3.2401e+09	3.08807e+09	3.1969e+09	2.81303e+09	2.9711e+09	2.56106e+09	2.85174e+09	2.48393e+09	1.1299	0.0223349
Tb927.7.5630		hypothetical protein, conserved	73.1577	1	1	1	1	9.57018e+06	1.19722e+07	9.43117e+06	1.02373e+07	1.07824e+07	1.06314e+07	8.37265e+06	7.73024e+06	8.67001e+06	1.06142e+07	1.12983	0.142855
Tb927.11.16730		dihydrolipoyl dehydrogenase	50.4323	1	18	27	32	5.53674e+09	4.70116e+09	5.52721e+09	5.6918e+09	5.59702e+09	4.59102e+09	4.97774e+09	4.79861e+09	5.00488e+09	4.57377e+09	1.12979	0.0165309		Yes
Tb927.10.13330		paraflagellar rod component, putative	148.052	0.999	1	1	1	1.01542e+07	1.44484e+07	7.9849e+06	8.86461e+06	1.19257e+07	1.19207e+07	7.94308e+06	8.7404e+06	9.60827e+06	9.04107e+06	1.12961	0.411124	Yes
Tb927.10.10030		hypothetical protein, conserved	11.3803	1	3	3	3	1.85066e+08	2.39115e+08	1.80247e+08	2.41672e+08	1.9437e+08	1.57881e+08	1.58416e+08	1.99826e+08	1.92888e+08	2.12782e+08	1.12875	0.20996
Tb927.10.15170		hypothetical protein, conserved	77.3484	1	3	4	4	2.22149e+08	2.59758e+08	2.59804e+08	2.29342e+08	2.5444e+08	1.70694e+08	1.6926e+08	2.31631e+08	2.42402e+08	2.72202e+08	1.12825	0.216764	Yes
Tb927.9.3350		pseudouridylate synthase, putative	46.2947	1	1	1	1	1.57404e+07	2.2504e+07	1.7675e+07	1.44268e+07	1.90909e+07	1.02814e+07	1.59144e+07	1.74462e+07	1.63549e+07	1.92754e+07	1.12823	0.355945
Tb927.7.7300		ATP-dependent DEAD/H RNA helicase, putative	108.786	1	3	4	4	6.85156e+07	5.08706e+07	6.58778e+07	7.65065e+07	7.71404e+07	5.99718e+07	4.43309e+07	5.24484e+07	6.50802e+07	7.86157e+07	1.12802	0.32687
Tb927.9.10670		bardet-biedl syndrome 1 protein	65.6406	0.95	1	1	1	8.43709e+06	1.36372e+07	9.64559e+06	9.03702e+06	8.84554e+06	1.12447e+07	8.99519e+06	6.55317e+06	8.74118e+06	8.45437e+06	1.12762	0.358137
Tb927.5.300		thymine-7-hydroxylase, putative	36.7426	0.956	1	1	1	2.75046e+07	2.51804e+07	2.95986e+07	3.1447e+07	3.59079e+07	3.12262e+07	2.42003e+07	2.31605e+07	2.62671e+07	2.80185e+07	1.12618	0.182361
Tb927.10.14700		hypothetical protein, conserved	37.7001	1	3	3	3	1.08274e+09	1.11295e+09	1.17091e+09	1.32883e+09	1.35406e+09	1.12615e+09	1.13499e+09	1.10002e+09	9.16148e+08	1.09707e+09	1.12562	0.0890075	Yes
Tb927.11.720		hypothetical protein, conserved	30.181	1	7	9	9	1.56542e+09	1.92089e+09	1.57109e+09	1.68848e+09	1.57768e+09	1.3757e+09	1.5077e+09	1.56542e+09	1.40517e+09	1.54176e+09	1.12545	0.0378054
Tb927.11.9100		Domain of unknown function (DUF4586), putative	33.3843	1	2	3	3	6.46346e+07	8.71037e+07	8.30236e+07	7.31748e+07	8.5996e+07	9.29448e+07	4.4504e+07	6.7147e+07	7.19362e+07	7.35664e+07	1.12521	0.326105
Tb927.4.4670		MYND finger, putative	54.1351	1	5	5	5	1.41671e+08	1.62367e+08	1.4706e+08	1.50007e+08	1.4016e+08	1.68829e+08	1.33787e+08	1.13575e+08	1.25426e+08	1.17207e+08	1.12513	0.129911
Tb927.5.1210		short-chain dehydrogenase, putative	33.8769	1	13	14	16	7.46249e+09	6.70523e+09	7.4607e+09	6.73525e+09	6.93226e+09	5.62273e+09	6.04888e+09	6.12653e+09	6.43976e+09	7.14528e+09	1.12468	0.0323892
Tb11.v5.0818	Tb927.3.2340	Peroxisome biogenesis protein 2, putative	42.3854	1	2	2	2	3.8548e+08	3.96638e+08	4.2402e+08	3.8802e+08	3.55791e+08	4.72505e+08	3.35089e+08	2.59143e+08	3.29391e+08	3.37729e+08	1.12463	0.214101
Tb11.02.5410		ubiquitin activating enzyme (E1) subunit Aos1, putative	32.3663	0.95	1	1	1	7.72668e+07	8.95504e+07	8.14886e+07	7.73958e+07	7.1185e+07	7.10801e+07	6.13667e+07	8.4307e+07	6.94822e+07	6.66743e+07	1.12461	0.0990907
Tb927.10.980		RNA polymerase III transcription factor (TF)IIIC subunit, putative	67.4373	0.959	1	1	1	1.18555e+06	2.09695e+06	596629	1.49935e+06	1.31741e+06	2.3933e+06	1.69837e+06	523483	547578	791676	1.12453	0.548991
Tb927.10.6780		vacuolar protein sorting-associated protein 45, putative	64.9749	1	2	2	2	1.75841e+08	1.6262e+08	1.87317e+08	1.83725e+08	1.62863e+08	1.72599e+08	1.48552e+08	1.3586e+08	1.61136e+08	1.57951e+08	1.12404	0.0454335	Yes
Tb927.8.4370		hypothetical protein, conserved	100.222	1	2	2	2	1.0525e+08	1.01331e+08	9.53946e+07	1.22607e+08	1.07096e+08	1.02489e+08	1.1555e+08	1.02484e+08	7.3759e+07	7.91069e+07	1.12313	0.218054	Yes
Tb927.7.4060		cysteine peptidase, Clan CA, family C2, putative	12.8738	1	2	2	2	5.77898e+08	7.84833e+08	6.44096e+08	8.17864e+08	6.93616e+08	6.62356e+08	5.87624e+08	7.1795e+08	5.56531e+08	6.08269e+08	1.12308	0.18833
Tb927.8.760		nucleolar RNA-binding protein	35.0435	1	3	3	3	7.03879e+08	8.64986e+08	8.48972e+08	8.10922e+08	5.44783e+08	1.20142e+09	7.12065e+08	4.63794e+08	4.96272e+08	4.86593e+08	1.12303	0.409492	Yes
Tb927.11.12410		kinetoplastid kinetochore protein 10	53.1704	1	7	7	7	4.35362e+08	4.87876e+08	4.80112e+08	4.44667e+08	4.66013e+08	4.31957e+08	4.07698e+08	3.80256e+08	4.17899e+08	4.24691e+08	1.12195	0.00608762
Tb927.2.3990		GRIP-related Arf-binding domain containing protein, putative	115.861	0.959	1	1	1	6.92925e+07	8.28337e+07	7.44161e+07	7.82555e+07	7.43894e+07	6.29507e+07	6.31434e+07	7.51106e+07	7.1956e+07	6.48893e+07	1.12169	0.0388671	Yes
Tb09.v4.0009		receptor-type adenylate cyclase, putative	137.477	1	1	1	1	7.89593e+06	2.10156e+07	1.76625e+07	1.55897e+07	1.73073e+07	1.95128e+07	1.20942e+07	1.09713e+07	1.43095e+07	1.39781e+07	1.12143	0.676559
Tb927.11.15450		Basal body protein	269.616	0.997	1	1	1	5.54779e+07	6.10698e+07	5.2905e+07	5.30014e+07	6.17131e+07	5.02942e+07	5.53879e+07	4.84553e+07	4.58376e+07	5.38536e+07	1.11952	0.0466805	Yes
Tb927.9.8950		metallo- peptidase, Clan M- Family M48	48.9072	1	7	10	11	2.4781e+09	1.65366e+09	2.47161e+09	2.34101e+09	2.02443e+09	2.84541e+09	1.97449e+09	1.43093e+09	1.81308e+09	1.73719e+09	1.11914	0.376983
Tb927.4.3800		hypothetical protein, conserved	35.8917	0.999	1	1	1	2.4927e+07	2.06345e+07	2.06473e+07	2.49862e+07	2.30154e+07	3.90018e+07	1.94616e+07	8.33981e+06	7.12209e+06	2.81353e+07	1.11905	0.377048
Tb927.10.720		PB1 domain containing protein, putative	118.086	1	4	4	4	1.36061e+08	1.59294e+08	1.53041e+08	1.57465e+08	1.49119e+08	1.17736e+08	1.13647e+08	1.46684e+08	1.49335e+08	1.47332e+08	1.11893	0.114277
Tb927.10.13030		cysteine peptidase, Clan CA, family C2, putative	83.511	0.962	1	1	1	4.926e+06	4.50465e+06	4.27612e+06	4.48052e+06	4.13447e+06	4.65249e+06	4.67917e+06	3.36047e+06	3.76286e+06	3.49832e+06	1.1187	0.153072
Tb927.3.3190		serine/threonine-protein kinase, putative	56.1538	1	12	16	17	1.97882e+09	2.32393e+09	2.25029e+09	2.09691e+09	2.07678e+09	2.02457e+09	1.87676e+09	1.96872e+09	1.88623e+09	1.83287e+09	1.11863	0.0114839
Tb927.10.4260		hypothetical protein, conserved	52.3289	0.95	1	1	1	7.40441e+06	1.14662e+07	9.25673e+06	5.91137e+06	9.14213e+06	7.26484e+06	8.76801e+06	7.95619e+06	8.45372e+06	6.18309e+06	1.11793	0.483856
Tb927.11.5120		TPR repeat/SET domain containing protein, putative	73.5504	1	1	1	1	3.5924e+06	1.66011e+06	3.03983e+06	2.57053e+06	2.16821e+06	6.22139e+06	745016	1.37006e+06	1.84885e+06	1.47232e+06	1.11781	0.371971	Yes
Tb927.10.6050		clathrin heavy chain	190.627	1	68	98	115	4.38289e+10	3.77571e+10	4.37558e+10	4.14752e+10	4.20205e+10	4.94938e+10	3.4935e+10	3.27998e+10	3.41815e+10	3.54593e+10	1.11756	0.163282		Yes
Tb927.4.2740		p25-alpha, putative	16.3281	1	4	4	7	8.25333e+09	8.76596e+09	8.24572e+09	8.39451e+09	8.72352e+09	6.49078e+09	7.19102e+09	7.72933e+09	7.85525e+09	8.66727e+09	1.11729	0.0500559		Yes
Tb927.8.6110		3-hydroxy-3-methylglutaryl-CoA synthase, putative	54.6709	1	13	16	19	2.72782e+09	2.76069e+09	2.75324e+09	2.79691e+09	2.81407e+09	2.59401e+09	2.43348e+09	2.41085e+09	2.52331e+09	2.43828e+09	1.11716	6.93851e-05
Tb927.10.8210		KREPA2	62.9104	1	2	2	2	5.36762e+07	5.3258e+07	6.93382e+07	6.41179e+07	5.79358e+07	4.06626e+07	4.61124e+07	5.56879e+07	6.23599e+07	6.23368e+07	1.11666	0.264663
Tb927.10.2570		lysosomal alpha-mannosidase precursor, putative	111.75	1	3	3	3	6.26997e+07	6.43085e+07	6.81671e+07	8.89932e+07	7.2019e+07	5.07406e+07	6.08063e+07	7.12054e+07	6.68047e+07	6.95225e+07	1.1163	0.248615
Tb927.8.6530		SET domain containing protein, putative	41.8971	1	2	2	2	1.85291e+07	1.69845e+07	2.5753e+07	2.12394e+07	1.68215e+07	2.01437e+07	1.91555e+07	1.38754e+07	1.78566e+07	1.79588e+07	1.11617	0.338096	Yes
Tb927.5.3010		MRB1 complex subunit MRB3010	57.7504	1	3	3	3	1.3381e+08	1.68688e+08	1.50872e+08	1.78026e+08	1.51445e+08	1.44716e+08	1.45515e+08	1.30651e+08	1.42857e+08	1.37814e+08	1.11587	0.0836552
Tb927.1.2340		alpha tubulin	49.7871	1	25	43	128	5.50725e+11	4.77641e+11	5.31482e+11	5.50573e+11	5.24073e+11	4.56033e+11	4.55262e+11	4.78172e+11	4.95762e+11	4.76281e+11	1.1156	0.00757271
Tb927.10.6850		Mitochondrial ribosomal protein S18, putative	36.9191	1	1	1	1	1.72517e+06	856476	1.42748e+06	620405	1.42883e+06	358342	1.98571e+06	1.40962e+06	104698	1.57241e+06	1.11556	0.436225
Tb927.4.1870		Serine/threonine-protein phosphatase 2A catalytic subunit, putative	46.9708	1	2	2	2	1.29586e+08	1.44895e+08	1.51173e+08	1.31205e+08	1.54489e+08	1.77436e+08	1.37169e+08	1.05098e+08	1.02367e+08	1.15648e+08	1.11546	0.268809
Tb927.8.6380		hypothetical protein, conserved	29.908	0.95	1	1	1	1.98871e+07	2.60675e+07	2.21449e+07	2.33306e+07	1.86395e+07	2.17024e+07	1.99436e+07	1.88087e+07	1.85622e+07	1.96626e+07	1.11542	0.149951
Tb927.9.7210		mitochondrial exoribonuclease DSS-1	83.3452	1	1	1	1	9.20696e+06	1.04149e+07	9.08938e+06	1.11696e+07	1.3022e+07	1.46655e+07	1.23768e+07	2.93624e+06	1.08396e+07	6.61906e+06	1.11522	0.444173
Tb927.3.2410		peroxisome assembly protein, putative	32.9801	1	2	2	2	8.60012e+07	1.09595e+08	8.43983e+07	8.60142e+07	7.63716e+07	1.01691e+08	8.12137e+07	6.40061e+07	7.50535e+07	7.47541e+07	1.1151	0.272993
Tb927.8.4940		hypothetical protein, conserved	61.0598	1	3	3	3	6.70399e+07	9.01937e+07	7.75073e+07	7.51014e+07	8.24967e+07	7.09978e+07	6.50216e+07	7.16231e+07	7.24511e+07	7.17715e+07	1.11503	0.0841226
Tb927.9.6920		hypothetical protein, conserved	41.3908	1	8	9	10	1.5725e+09	1.86611e+09	1.42883e+09	1.5955e+09	1.50272e+09	1.07686e+09	1.26064e+09	1.47937e+09	1.59466e+09	1.74125e+09	1.11365	0.258227	Yes	Yes
Tb927.11.9940		hypothetical protein, conserved	20.5993	0.95	1	1	1	3.02749e+07	1.60586e+07	2.95396e+07	3.2725e+07	3.10534e+07	7.081e+06	2.75473e+07	2.89199e+07	3.16879e+07	3.01959e+07	1.11337	0.545965	Yes
Tb927.9.2940		hypothetical protein, conserved	54.5703	1	2	2	2	9.94037e+07	1.13879e+08	1.01755e+08	1.10635e+08	1.03614e+08	9.28096e+07	1.12203e+08	9.89701e+07	8.09802e+07	9.04532e+07	1.11331	0.0973089
Tb927.5.1990		hypothetical protein, conserved	39.6726	1	2	2	2	1.66029e+07	3.43696e+07	2.73309e+07	2.52892e+07	2.60221e+07	2.37659e+07	2.63197e+07	2.1723e+07	2.20503e+07	2.26521e+07	1.11247	0.519833
Tb927.4.4610		hypothetical protein, conserved	34.626	0.95	1	1	1	9.66133e+06	1.95735e+07	1.39476e+07	1.2534e+07	1.21078e+07	8.06086e+06	1.22877e+07	1.33269e+07	1.28753e+07	1.44442e+07	1.11196	0.543452	Yes
Tb927.8.6980		Flagellum attachment zone protein 14	95.0585	1	4	4	4	2.99847e+08	3.74779e+08	3.0143e+08	3.27068e+08	3.4443e+08	3.12738e+08	3.41487e+08	3.12436e+08	2.60309e+08	2.55748e+08	1.11117	0.163543	Yes
Tb927.10.14150		nuclear segregation protein, putative	55.3128	1	9	15	18	4.09067e+09	4.08363e+09	3.94613e+09	4.011e+09	4.21088e+09	3.36022e+09	3.57716e+09	3.86148e+09	3.60006e+09	3.91055e+09	1.11103	0.00717476	Yes	Yes
Tb927.9.9550		conserved protein, unknown function	24.5091	1	3	6	6	9.70786e+08	1.21703e+09	1.02081e+09	1.07638e+09	1.07606e+09	9.13724e+08	8.43918e+08	8.87878e+08	9.69591e+08	1.21131e+09	1.11077	0.170507
Tb927.8.1900		hypothetical protein, conserved	42.0672	0.999	1	1	1	1.29126e+06	1.87356e+06	1.48654e+06	1.54676e+06	1.4164e+06	1.93563e+06	166159	240317	1.96864e+06	2.54664e+06	1.11041	0.335685	Yes
Tb927.11.2690		succinyl-coA:3-ketoacid-coenzyme A transferase, mitochondrial precursor, putative	53.0969	1	12	13	14	1.52796e+09	1.39331e+09	1.53961e+09	1.60044e+09	1.65319e+09	2.89088e+09	1.04329e+09	9.16931e+08	1.0217e+09	1.07507e+09	1.11034	0.354519
Tb927.8.7940		receptor-type adenylate cyclase GRESAG 4, putative	138.494	1	3	3	3	1.14954e+08	1.07151e+08	1.19223e+08	1.01246e+08	1.16752e+08	1.08368e+08	1.00965e+08	9.49362e+07	1.00542e+08	9.89474e+07	1.1103	0.0234466	Yes
Tb927.3.2660		TatD related DNase, putative	78.7436	0.999	1	1	1	3.1247e+06	3.72639e+06	2.50025e+06	2.64483e+06	2.64872e+06	210531	766586	4.67331e+06	3.84858e+06	3.69543e+06	1.10993	0.360668
Tb927.10.5810		The ARF-like 2 binding protein BART, putative	48.2589	1	20	28	30	1.03882e+10	1.1653e+10	1.08079e+10	1.06354e+10	1.0086e+10	9.56307e+09	1.00073e+10	9.63414e+09	9.22662e+09	9.84413e+09	1.10969	0.00606278		Yes
Tb927.3.2230		succinyl-CoA synthetase alpha subunit, putative	31.4645	1	11	17	18	2.65938e+09	2.82678e+09	2.69186e+09	2.68886e+09	2.66484e+09	2.44911e+09	2.12473e+09	2.62939e+09	2.58387e+09	2.40827e+09	1.10958	0.0262645
Tb927.11.8770		ATP-dependent RNA helicase FAL1, putative	45.5176	1	6	6	7	7.30253e+08	6.98293e+08	6.96675e+08	6.93525e+08	6.66413e+08	6.08164e+08	6.42313e+08	6.12937e+08	6.09235e+08	6.68479e+08	1.10953	0.00225321	Yes
Tb927.7.710		heat shock 70 kDa protein, putative	70.2114	1	24	33	39	6.90886e+09	7.09632e+09	6.8839e+09	7.02744e+09	7.33012e+09	6.12762e+09	6.97899e+09	6.06245e+09	6.19947e+09	6.39937e+09	1.10951	0.00547704	Yes	Yes
Tb927.8.1270		conserved protein	53.5456	1	3	4	4	1.87923e+08	2.63645e+08	1.8655e+08	1.89826e+08	2.04662e+08	4.11025e+08	1.22143e+08	9.75351e+07	1.06231e+08	1.93781e+08	1.10948	0.380336		Yes
Tb927.2.2770		hypothetical protein, conserved	13.4453	1	2	3	4	1.00959e+09	1.04119e+09	1.08659e+09	1.02778e+09	1.05212e+09	4.80801e+08	7.95654e+08	1.03118e+09	1.16726e+09	1.22765e+09	1.10946	0.390653
Tb927.8.5400		hypothetical protein, conserved	108.877	1	1	1	1	8.34879e+06	7.89e+06	4.88405e+06	5.55964e+06	7.68311e+06	7.34512e+06	4.39085e+06	6.38344e+06	6.65965e+06	6.20327e+06	1.1092	0.50666	Yes
Tb927.11.6390		START domain containing protein, putative	32.8517	1	8	9	9	6.32336e+08	7.46879e+08	6.45126e+08	6.49837e+08	6.75385e+08	7.21064e+08	5.60152e+08	5.63117e+08	5.65277e+08	6.10906e+08	1.10894	0.0966012
Tb927.5.3070		Zinc finger, C3HC4 type (RING finger), putative	60.3421	1	1	1	1	4.7107e+06	4.54569e+06	2.80391e+06	3.56218e+06	3.76594e+06	1.92807e+06	2.31074e+06	5.14625e+06	4.48586e+06	3.61409e+06	1.10886	0.484422
Tb927.3.3290		protein kinase, putative	52.4182	1	1	1	1	1.03006e+07	1.19285e+07	1.19273e+07	1.75006e+07	1.06013e+07	1.51505e+07	9.59139e+06	1.38801e+07	7.06647e+06	1.04684e+07	1.10865	0.490615
Tb927.11.8390		hypothetical protein, conserved	49.0281	1	2	2	2	8.77973e+07	6.88427e+07	8.1677e+07	9.46011e+07	9.02296e+07	7.32033e+07	7.35348e+07	7.63454e+07	7.45389e+07	8.41176e+07	1.10847	0.146173
Tb927.3.4760		dynamin-1-like protein	73.1513	1	3	4	4	4.3705e+08	4.56252e+08	4.14864e+08	3.96718e+08	4.14555e+08	5.68929e+08	4.19783e+08	3.40625e+08	2.88623e+08	2.94972e+08	1.10795	0.325653
Tb927.11.7045		hypothetical protein	8.5018	0.95	1	1	1	4.54245e+06	9.73944e+06	5.07432e+06	7.25093e+06	3.55051e+06	6.07437e+06	4.21246e+06	4.09341e+06	5.97779e+06	6.89722e+06	1.10649	0.785258
Tb927.2.4060		dynein intermediate chain IC 138, putative	94.635	1	3	4	4	2.23308e+08	2.45415e+08	2.22559e+08	1.96316e+08	2.29698e+08	1.97695e+08	1.84466e+08	1.91785e+08	2.09226e+08	2.2681e+08	1.10625	0.0836802
Tb927.10.1550		proteasome regulatory non-ATP-ase subunit 5	54.8972	1	12	14	15	2.00165e+09	2.3776e+09	2.05566e+09	2.09215e+09	2.09862e+09	1.94359e+09	2.02867e+09	1.84814e+09	1.92254e+09	1.86265e+09	1.1062	0.0191565
Tb927.11.4650		hypothetical protein, conserved	167.852	1	3	3	3	6.31943e+07	7.48724e+07	6.96968e+07	7.69812e+07	7.55936e+07	5.39957e+07	4.83507e+07	6.56846e+07	7.82367e+07	7.9755e+07	1.10525	0.301126
Tb927.11.7940		calmodulin, putative	17.7872	1	3	3	3	2.0996e+08	1.83883e+08	1.89778e+08	2.05805e+08	1.81164e+08	1.91109e+08	1.65454e+08	1.77221e+08	1.71012e+08	1.73705e+08	1.10483	0.0323623
Tb927.11.16610		zinc-finger of a C2HC-type, putative	66.9884	1	2	2	2	3.29776e+08	3.24542e+08	3.04221e+08	3.46212e+08	3.26644e+08	2.56374e+08	2.69491e+08	3.17321e+08	2.85547e+08	3.48038e+08	1.1047	0.11407	Yes
Tb927.8.3560		DNA repair and recombination helicase protein PIF5	102.459	1	4	4	4	2.16187e+08	2.31975e+08	2.35826e+08	2.44179e+08	2.16546e+08	2.58104e+08	2.05691e+08	1.86065e+08	1.75988e+08	2.1104e+08	1.10399	0.166366
Tb927.1.3280		septum formation protein MAF homologue, putative	27.1068	1	2	2	2	3.67305e+07	3.36388e+07	4.46271e+07	3.47444e+07	3.40177e+07	3.89377e+07	2.77146e+07	3.18673e+07	3.03146e+07	3.77441e+07	1.10314	0.260331
Tb927.9.10010		chaperone protein DnaJ, putative	56.7137	1	13	19	22	2.43224e+09	2.22197e+09	2.43871e+09	2.29501e+09	2.38752e+09	3.26935e+09	1.93079e+09	1.79582e+09	1.92683e+09	1.75247e+09	1.10306	0.309073
Tb927.10.4890		zinc-finger of a C2HC-type, putative	32.142	1	1	1	1	2.14263e+07	2.85904e+07	2.318e+07	2.65964e+07	2.34646e+07	2.55836e+07	1.68724e+07	2.12116e+07	2.24191e+07	2.56728e+07	1.10288	0.294981
Tb927.3.5610		ribosomal protein L3 mitochondrial, putative	54.9878	1	2	2	2	8.32792e+07	9.96688e+07	8.054e+07	7.02569e+07	9.17875e+07	8.97292e+07	7.43156e+07	7.61238e+07	6.42857e+07	8.14114e+07	1.1028	0.265967
Tb927.9.12290		Peroxin 19	30.8603	1	4	4	4	2.65336e+08	2.53927e+08	2.23839e+08	2.68993e+08	2.35351e+08	2.14211e+08	2.27506e+08	2.26184e+08	2.23636e+08	2.39719e+08	1.10271	0.041768
Tb927.6.400		peptidase M20/M25/M40, putative	52.1857	1	15	20	22	4.11837e+09	4.18721e+09	4.33569e+09	3.88905e+09	4.16982e+09	4.64174e+09	3.53416e+09	3.30525e+09	3.44931e+09	3.84723e+09	1.10238	0.134684
Tb927.4.4550		hypothetical protein, conserved	92.1493	0.964	0	0	0	1.25972e+08	4.58335e+07	1.03294e+08	1.07472e+08	8.62637e+07	8.32748e+07	7.37649e+07	6.30174e+07	1.13496e+08	9.17855e+07	1.10226	0.762855		Yes
Tb927.5.3910		small nuclear RNA-activating protein	42.1215	0.95	1	1	1	3.9364e+07	4.56575e+07	3.92856e+07	4.41626e+07	4.49476e+07	2.18169e+07	2.69844e+07	4.82855e+07	4.08755e+07	5.56705e+07	1.10218	0.414995
Tb927.11.16230		hypothetical protein, conserved	111.776	1	2	2	2	5.32689e+07	4.16323e+07	5.40841e+07	6.24966e+07	5.62476e+07	6.18817e+07	5.02951e+07	4.30598e+07	4.33612e+07	4.43478e+07	1.10201	0.335283
Tb927.7.1550		KRET2	56.5325	1	1	1	1	5.13246e+07	3.44432e+07	3.36754e+07	4.64687e+07	4.2163e+07	2.73978e+07	3.61847e+07	3.52076e+07	4.2224e+07	4.78618e+07	1.10165	0.44454
Tb927.9.5380		Rab-GTPase-TBC domain containing protein, putative	81.1963	1	2	2	2	9.27629e+07	1.22611e+08	9.90373e+07	1.09035e+08	1.02723e+08	1.06756e+08	8.16571e+07	8.99175e+07	9.81169e+07	1.01438e+08	1.10104	0.188754
Tb927.5.3850		XRN 5'-3' exonuclease N-terminus, putative	98.1231	0.999	1	1	1	8.9879e+06	3.0247e+07	8.24772e+06	1.11217e+07	1.02067e+07	1.64459e+07	1.78802e+07	7.12414e+06	1.07387e+07	1.03093e+07	1.10101	0.950338
Tb927.4.1220		leucine-rich repeat protein (LRRP), putative	28.9752	1	3	3	3	1.62867e+08	1.17992e+08	1.46111e+08	1.68249e+08	1.23224e+08	2.40033e+08	9.07928e+07	7.65639e+07	1.29784e+08	1.15367e+08	1.10099	0.440951
Tb927.7.2160		hypothetical protein, conserved	37.2306	1	3	3	4	2.70555e+08	2.04538e+08	2.06471e+08	2.63767e+08	2.15685e+08	1.86874e+08	1.74885e+08	2.18739e+08	2.5965e+08	2.15598e+08	1.09971	0.32216
Tb927.5.3600		ATP-dependent DEAD/H RNA helicase, putative	103.621	1	3	3	4	1.48594e+08	1.31491e+08	1.45785e+08	1.38383e+08	1.34134e+08	1.11003e+08	1.19557e+08	1.32248e+08	1.31839e+08	1.40436e+08	1.09968	0.0765766
Tb927.11.8450		Amastin surface glycoprotein, putative	32.2522	0.996	1	1	1	2.32589e+07	3.61261e+07	3.0852e+07	3.89501e+07	3.17407e+07	4.4929e+07	3.23571e+07	1.13511e+07	3.15893e+07	2.61367e+07	1.09951	0.508827
Tb927.11.13800		hypothetical protein, conserved	12.3799	0.959	1	1	1	6.71967e+06	6.79477e+06	6.63949e+06	9.34905e+06	4.01771e+06	6.4041e+06	5.78709e+06	4.71624e+06	4.2181e+06	9.36445e+06	1.0994	0.619325
Tb927.5.2960		phosphoribosylpyrophosphate synthetase, putative	41.8543	1	8	9	9	5.72499e+08	5.40851e+08	5.35482e+08	5.22036e+08	4.51466e+08	5.50775e+08	4.16403e+08	4.31641e+08	5.01623e+08	4.84903e+08	1.09935	0.171869
Tb927.10.5940		protein kinase, putative	55.1124	1	8	8	8	1.01303e+09	1.05066e+09	1.05849e+09	1.04237e+09	1.10467e+09	9.75359e+08	8.67779e+08	8.90944e+08	1.04786e+09	1.01497e+09	1.09846	0.0395532
Tb927.7.4740		hypothetical protein, conserved	36.4684	1	2	2	2	1.33346e+07	1.60646e+07	1.4624e+07	1.55394e+07	1.5033e+07	1.63118e+07	9.38056e+06	1.16371e+07	1.5356e+07	1.52255e+07	1.09843	0.333706	Yes
Tb927.11.2270		inner dynein arm I1 intermediate chain, axonemal	90.407	1	5	5	6	3.76169e+08	4.16126e+08	3.67237e+08	3.70835e+08	3.75531e+08	3.53179e+08	3.23155e+08	3.1959e+08	3.64202e+08	3.75687e+08	1.09799	0.0432043
Tb11.v5.0652		protein kinase, putative	72.2841	1	2	2	2	1.1706e+07	1.17744e+07	1.30571e+07	1.41958e+07	1.42896e+07	1.93453e+07	1.08014e+07	1.26713e+07	7.68394e+06	8.7452e+06	1.09749	0.41364
Tb927.4.2430		Endonuclease/Exonuclease/phosphatase family, putative	72.3716	1	2	2	3	5.62865e+07	7.49014e+07	6.76107e+07	6.44992e+07	6.70218e+07	3.05928e+07	6.24423e+07	6.06233e+07	6.99064e+07	7.76826e+07	1.09651	0.452018
Tb927.8.4810		prohibitin 1	31.43	1	8	8	8	7.77177e+08	9.07263e+08	8.12994e+08	7.88126e+08	8.07479e+08	5.92463e+08	6.15127e+08	8.47822e+08	8.65546e+08	8.13124e+08	1.09613	0.266961
Tb927.11.14070		Repressor of differentiation kinase 1	131.036	1	1	1	1	3.55821e+06	984404	3.01254e+06	3.12675e+06	2.42831e+06	2.74598e+06	1.43163e+06	1.80085e+06	3.26179e+06	2.72086e+06	1.09607	0.865163	Yes
Tb927.7.4770		cyclophilin-type peptidyl-prolyl cis-trans isomerase, putative	21.2253	1	7	8	8	3.35737e+09	3.81218e+09	3.62517e+09	3.9051e+09	3.82329e+09	2.511e+09	3.05485e+09	4.33595e+09	3.31786e+09	3.68811e+09	1.09554	0.297161		Yes
Tb927.10.12030		hypothetical protein, conserved	27.1907	1	5	7	7	2.96879e+08	3.28852e+08	2.84525e+08	3.02412e+08	3.00637e+08	2.59132e+08	2.76249e+08	2.64551e+08	2.81531e+08	3.00095e+08	1.09536	0.0306773
Tb927.6.2430		hypothetical protein, conserved	48.2761	1	1	1	1	8.59393e+06	5.23608e+06	4.9388e+06	5.46848e+06	7.79356e+06	9.3877e+06	7.95503e+06	4.61643e+06	5.92085e+06	1.36751e+06	1.09516	0.515532
Tb927.3.3810		Etoposide-induced protein 2.4 (EI24), putative	38.758	0.95	1	1	1	7.83048e+06	1.24968e+07	1.07423e+07	9.89727e+06	1.04233e+07	7.82592e+06	7.90714e+06	6.23452e+06	1.48278e+07	1.01334e+07	1.09507	0.471459
Tb927.10.12500		P-type H+-ATPase, putative	100.231	1	3	3	3	2.29496e+09	2.25851e+09	2.43284e+09	2.29186e+09	2.26141e+09	3.74354e+09	1.62574e+09	1.64566e+09	1.72879e+09	1.79471e+09	1.095	0.379251		Yes
Tb927.1.1720		cyclophilin 15, putative	43.9547	0.999	1	1	1	1.16607e+08	1.35348e+08	1.22247e+08	1.13536e+08	1.10481e+08	9.42582e+07	9.8722e+07	9.72307e+07	1.26394e+08	1.29731e+08	1.09497	0.244374		Yes
Tb927.8.1110		40S ribosomal protein S9, putative	22.0521	1	2	4	4	7.63251e+09	6.7433e+09	6.89779e+09	6.40518e+09	6.87854e+09	4.83388e+09	4.9411e+09	5.87242e+09	7.45909e+09	8.45764e+09	1.09483	0.34956
Tb927.11.7675		ribosomal protein S10p/S20	13.3546	1	5	6	7	5.85082e+09	6.26501e+09	5.64968e+09	5.03245e+09	4.6397e+09	3.99352e+09	4.93407e+09	4.81704e+09	5.11389e+09	6.2066e+09	1.09466	0.316759
Tb927.4.4320		divalent cation tolerance protein, putative	12.9721	1	2	2	2	1.64528e+08	1.83063e+08	1.76868e+08	1.65053e+08	1.64705e+08	1.93143e+08	1.22379e+08	1.32164e+08	1.62083e+08	1.70697e+08	1.09449	0.268348
Tb927.11.14870		NAD+ synthase, putative	32.916	1	3	3	4	2.73027e+08	2.8306e+08	2.52097e+08	2.4737e+08	2.77174e+08	2.50851e+08	2.31268e+08	2.30252e+08	2.43239e+08	2.62347e+08	1.09423	0.0391328	Yes
Tb927.2.4850		Phosducin, putative	29.0406	1	4	5	6	1.05111e+09	8.86721e+08	8.74473e+08	8.44187e+08	8.2124e+08	7.54104e+08	7.33265e+08	7.56645e+08	8.79444e+08	9.71476e+08	1.09348	0.224036
Tb927.10.4610		dolicholphosphate-mannose synthase, putative	29.0864	1	5	6	6	3.89403e+08	4.2551e+08	4.24466e+08	4.3342e+08	3.92788e+08	3.57952e+08	3.51581e+08	4.26846e+08	3.68849e+08	3.83948e+08	1.09338	0.0582077
Tb927.11.4800		clathrin coat assembly protein, putative	54.9261	1	10	10	10	5.75634e+08	5.81885e+08	6.08728e+08	6.32252e+08	6.07562e+08	7.59638e+08	5.12096e+08	4.86634e+08	4.74906e+08	5.16399e+08	1.09324	0.267896
Tb927.11.13500		par1	68.3501	1	28	36	38	7.21019e+09	7.53947e+09	7.53897e+09	7.30612e+09	6.90688e+09	6.77247e+09	7.11481e+09	6.34815e+09	6.52088e+09	6.63284e+09	1.09322	0.00753523
Tb927.8.860		hypothetical protein, conserved	25.9081	0.95	1	1	1	2.19217e+07	3.06617e+07	1.8714e+07	1.84198e+07	2.21373e+07	2.33932e+07	2.04183e+07	1.8355e+07	2.11857e+07	1.90266e+07	1.09256	0.48195
Tb927.11.7460		luminal binding protein 1 (BiP), putative	71.4356	1	44	73	107	9.24841e+10	9.44493e+10	9.53062e+10	9.52593e+10	9.63643e+10	8.17165e+10	8.91341e+10	8.86725e+10	8.47369e+10	8.94632e+10	1.09255	0.00157552	Yes
Tb927.6.4080		hypothetical protein, conserved	24.7363	0.95	1	1	1	4.98523e+07	4.2159e+07	5.20959e+07	5.30428e+07	5.02775e+07	4.4135e+07	4.42258e+07	4.32012e+07	4.83417e+07	4.65996e+07	1.09238	0.0971586
Tb927.6.890		hypothetical protein, conserved	173.051	1	2	2	2	2.77659e+07	3.03026e+07	3.31736e+07	2.95381e+07	3.69937e+07	2.58433e+07	2.63115e+07	3.0675e+07	3.11629e+07	3.04458e+07	1.09233	0.216686	Yes
Tb927.8.6460		kinase binding protein CGI-121, putative	19.2763	1	2	2	2	1.03928e+07	1.15016e+07	1.26059e+07	1.29653e+07	1.16126e+07	9.29005e+06	6.68716e+06	1.02779e+07	1.80218e+07	9.83583e+06	1.09176	0.422938
Tb927.7.550		WD domain, G-beta repeat, putative	55.6267	1	1	1	1	6.5134e+07	5.92386e+07	6.09677e+07	5.98523e+07	6.41548e+07	6.84909e+07	5.55325e+07	6.32017e+07	5.04898e+07	4.56325e+07	1.09176	0.233124
Tb927.7.7460		hypothetical protein, conserved	22.3584	1	9	13	14	2.77668e+09	2.86545e+09	2.71001e+09	2.78586e+09	2.67698e+09	2.4197e+09	2.33206e+09	2.49141e+09	2.62109e+09	2.7907e+09	1.09166	0.0285779
Tb927.5.4120		hypothetical protein, conserved	22.3205	0.95	1	1	1	2.44722e+07	1.38174e+07	2.16713e+07	2.6823e+07	1.77709e+07	1.13594e+07	9.71888e+06	2.5623e+07	2.32463e+07	2.58371e+07	1.09156	0.571312	Yes
Tb927.11.11520		glycosomal membrane protein	24.0279	1	3	3	3	6.4214e+08	6.68607e+08	6.39706e+08	6.40112e+08	6.55501e+08	5.46891e+08	5.91999e+08	6.27515e+08	5.7784e+08	6.30099e+08	1.09136	0.0130751
Tb927.7.7040		methylthioadenosine phosphorylase, putative	33.4436	1	6	8	9	1.34865e+09	1.57917e+09	1.36189e+09	1.15344e+09	1.29397e+09	1.12495e+09	1.11845e+09	1.0983e+09	1.42864e+09	1.40392e+09	1.09116	0.284077
Tb11.v5.0507		hypothetical protein, conserved	54.2404	1	1	1	1	6.03379e+07	6.8145e+07	5.96549e+07	6.05257e+07	6.04093e+07	5.84408e+07	5.4461e+07	5.63551e+07	5.2278e+07	6.18069e+07	1.09081	0.0506937
Tb927.11.16400		kinetoplast-associated protein 3, putative	36.6101	1	1	1	1	1.64454e+08	1.97135e+08	1.68559e+08	1.8306e+08	1.9488e+08	1.4622e+08	1.78284e+08	1.71802e+08	1.64201e+08	1.72457e+08	1.09019	0.127265	Yes
Tb927.10.10930		heat shock protein, putative	80.7688	0.961	1	1	1	2.59172e+07	5.18596e+07	2.96988e+07	3.34491e+07	4.04844e+07	3.67092e+07	3.74362e+07	2.9489e+07	3.1749e+07	3.10439e+07	1.09002	0.654937
Tb927.8.2070		Present in the outer mitochondrial membrane proteome 39-1	21.7993	1	11	25	36	1.38234e+10	1.21188e+10	1.44563e+10	1.47408e+10	1.45849e+10	1.12246e+10	1.21624e+10	1.36634e+10	1.36447e+10	1.32731e+10	1.08998	0.139455
Tb927.7.1000		DNA repair and recombination helicase protein PIF1, putative	77.9209	0.999	1	1	1	3.55902e+06	6.78623e+06	2.86038e+06	6.23967e+06	4.72256e+06	4.76901e+06	3.26658e+06	3.48112e+06	4.78239e+06	5.87871e+06	1.08973	0.776595
Tb927.11.2630		diphthamide biosynthesis enzyme Dph1/Dph2 domain containing protein, putative	72.225	1	3	3	3	2.44204e+07	2.58772e+07	2.22653e+07	2.77811e+07	3.82183e+07	2.83378e+07	2.19914e+07	2.77385e+07	2.7922e+07	2.11951e+07	1.08946	0.519171	Yes
Tb927.11.1190		Ring finger domain/PHD-finger, putative	49.796	0.953	1	1	1	2.47969e+06	3.58927e+06	1.63222e+06	2.26625e+06	5.66349e+06	4.8614e+06	2.23119e+06	2.18305e+06	562894	4.51281e+06	1.08916	0.622466	Yes
Tb927.11.2670		Nucleoporin	58.8225	1	9	9	11	1.64193e+09	1.70674e+09	1.54031e+09	1.75369e+09	1.68393e+09	1.45415e+09	1.62077e+09	1.54896e+09	1.55456e+09	1.46706e+09	1.08909	0.0211734
Tb927.6.2520		hypothetical protein, conserved	90.9684	1	3	3	3	7.56085e+07	9.69675e+07	7.97189e+07	7.11181e+07	9.614e+07	7.59646e+07	7.22094e+07	7.82713e+07	7.57013e+07	8.32085e+07	1.08874	0.279974	Yes
Tb927.11.7120		hypothetical protein, conserved	111.865	1	2	2	2	1.27085e+07	1.94996e+07	1.63025e+07	1.57282e+07	1.66354e+07	1.67857e+07	1.53248e+07	1.46919e+07	1.29555e+07	1.45337e+07	1.08861	0.35415
Tb927.2.2970		mitochondrial carrier protein	33.9632	1	4	4	4	6.08463e+08	4.17216e+08	6.31664e+08	5.82172e+08	5.36006e+08	7.22943e+08	4.84921e+08	4.02536e+08	5.02054e+08	4.39414e+08	1.08764	0.467878
Tb927.8.2930		mannosyl-oligosaccharide 1,2-alpha-mannosidase IB, putative	66.4354	1	6	7	7	2.12527e+08	2.31149e+08	2.14574e+08	2.07345e+08	2.14738e+08	1.02202e+08	1.78395e+08	2.02537e+08	2.30613e+08	2.79845e+08	1.0873	0.451394
Tb927.10.14480		hypothetical protein, conserved	92.8165	0.998	1	1	1	1.52287e+07	1.53893e+07	1.99001e+07	1.61823e+07	1.62607e+07	1.67679e+07	1.43768e+07	1.48659e+07	1.46483e+07	1.56668e+07	1.08694	0.189924
Tb927.5.4420		nucleolar RNA helicase II, putative	68.7868	1	18	27	28	4.01878e+09	2.84456e+09	3.86827e+09	3.59924e+09	4.1068e+09	4.39218e+09	3.01624e+09	2.97556e+09	2.94573e+09	3.63485e+09	1.08683	0.418665	Yes	Yes
Tb927.9.5210		glutaminyl-tRNA synthetase, putative	67.2799	1	6	7	7	1.24188e+09	1.18269e+09	1.17057e+09	1.19475e+09	1.22911e+09	9.92389e+08	1.05695e+09	1.06739e+09	1.17406e+09	1.24936e+09	1.08643	0.0772841	Yes
Tb927.11.4460		ALBA-Domain Protein	14.0377	1	3	5	9	3.94485e+09	3.6402e+09	3.96545e+09	3.82748e+09	3.94401e+09	3.11778e+09	3.41988e+09	3.46352e+09	3.52464e+09	4.26864e+09	1.08584	0.1438
Tb927.11.1150		radial spoke protein 3	39.3773	1	2	2	2	7.62392e+07	9.14216e+07	8.46692e+07	9.22696e+07	8.25809e+07	6.53511e+07	8.09929e+07	7.91181e+07	8.14957e+07	8.6576e+07	1.0855	0.194341
Tb927.7.5210		Putative Phosphatase/Protein of unknown function DUF89, putative	100.48	1	13	13	13	7.5114e+08	7.95169e+08	7.85426e+08	8.01262e+08	8.19318e+08	6.31404e+08	6.74398e+08	7.29538e+08	7.97533e+08	8.08302e+08	1.08545	0.121672
Tb927.9.15110		60S ribosomal protein L5, putative	34.6365	1	10	14	15	4.91505e+09	5.19776e+09	5.03578e+09	4.74264e+09	4.71663e+09	3.65089e+09	4.27607e+09	4.16571e+09	5.21822e+09	5.36064e+09	1.08541	0.254134		Yes
Tb927.11.15350		RNA-binding protein, putative	30.4706	1	2	2	2	7.38379e+07	7.9741e+07	6.94086e+07	8.99359e+07	7.94331e+07	6.75627e+07	6.34139e+07	7.4992e+07	7.20106e+07	8.36159e+07	1.08507	0.234351
Tb927.10.3500		RNA-binding protein, putative	96.5614	1	6	6	6	2.44057e+08	2.78185e+08	2.65512e+08	2.5689e+08	2.58953e+08	2.6827e+08	2.48777e+08	2.11096e+08	2.27849e+08	2.46295e+08	1.08427	0.108952	Yes
Tb927.7.4690		hypothetical protein	34.7969	1	3	4	4	9.14261e+07	9.19478e+07	8.81657e+07	9.57113e+07	8.69641e+07	8.19225e+07	9.13556e+07	8.3739e+07	7.65939e+07	8.53221e+07	1.08422	0.0389399
Tb927.10.5910		Basal body protein	90.2514	0.999	1	1	1	2.48792e+07	3.24276e+07	3.0026e+07	3.18949e+07	3.34849e+07	2.93923e+07	2.25711e+07	3.08044e+07	2.40402e+07	3.40745e+07	1.08397	0.380124
Tb927.11.11120		hypothetical protein, conserved	22.4525	0.999	1	1	1	4.30593e+06	1.18101e+07	8.5199e+06	1.89651e+07	1.42254e+07	1.46679e+07	1.02564e+07	1.13001e+07	6.19887e+06	1.09512e+07	1.08341	0.993192
Tb927.10.14760		clathrin light chain, putative	20.5095	1	3	4	4	8.551e+08	9.93058e+08	8.71031e+08	1.0758e+09	9.56314e+08	7.68348e+08	8.77754e+08	9.3205e+08	8.38197e+08	9.6986e+08	1.08324	0.213249
Tb927.10.3700		AMP-activated protein kinase, gamma regulatory subunit	55.2221	1	6	6	6	1.56889e+08	1.70768e+08	1.48225e+08	1.47571e+08	1.66212e+08	1.51767e+08	1.38609e+08	1.50665e+08	1.33811e+08	1.54161e+08	1.0832	0.0855817
Tb927.4.450		coatomer alpha subunit, putative	132.856	1	16	18	19	2.98961e+09	2.87033e+09	3.07137e+09	2.88847e+09	2.93004e+09	3.10248e+09	2.19044e+09	2.47237e+09	2.98496e+09	2.86874e+09	1.08303	0.221702
Tb927.4.3720		Uncharacterized conserved protein (DUF2039), putative	25.969	0.996	1	1	1	6.48394e+06	8.51485e+06	5.60646e+06	5.99296e+06	3.4613e+06	5.47566e+06	5.27673e+06	6.31805e+06	5.69501e+06	4.99662e+06	1.08276	0.7869
Tb927.2.4590		branched-chain amino acid aminotransferase, putative	40.4326	1	13	19	26	1.03139e+10	6.86231e+09	9.38136e+09	8.57849e+09	9.07006e+09	7.1362e+09	6.43924e+09	7.78203e+09	9.76984e+09	9.70742e+09	1.08256	0.455711
Tb927.6.4480		valyl-tRNA synthetase, putative	110.923	1	19	25	26	3.48746e+09	3.20041e+09	3.52537e+09	3.23789e+09	3.33179e+09	4.18386e+09	2.95214e+09	2.72603e+09	2.79961e+09	2.84628e+09	1.08222	0.293382
Tb927.11.15100		Tb5.20	118.44	1	6	6	6	9.81054e+08	7.43296e+08	9.08447e+08	9.91883e+08	9.25193e+08	8.0733e+08	8.75677e+08	8.04912e+08	8.53607e+08	8.62711e+08	1.08221	0.212235
Tb927.2.5980		chaperone protein ClpB1, putative	97.04	1	19	22	24	3.49777e+09	3.82037e+09	4.03224e+09	3.83403e+09	4.19955e+09	7.34623e+09	2.8595e+09	2.60789e+09	2.45547e+09	2.65579e+09	1.0814	0.419119	Yes
Tb927.6.4610		Ankyrin repeats (3 copies), putative	46.4399	1	2	3	3	1.52295e+08	1.77385e+08	1.54523e+08	1.49197e+08	1.39135e+08	1.38411e+08	1.36773e+08	1.46938e+08	1.43485e+08	1.48912e+08	1.0812	0.117052
Tb927.8.4020		Zinc finger CCCH domain-containing protein 24	25.4463	0.95	1	1	1	2.18734e+07	3.91036e+07	2.87472e+07	2.92922e+07	3.30368e+07	3.00128e+07	2.92755e+07	2.62062e+07	2.49274e+07	3.02175e+07	1.08116	0.556224
Tb927.8.6510		ubiquitin-protein ligase, putative	22.9376	0.95	1	1	1	1.14613e+07	1.63506e+07	1.14836e+07	1.07226e+07	1.0682e+07	1.04978e+07	9.9159e+06	1.35661e+07	1.08389e+07	1.13661e+07	1.08037	0.487024
Tb927.3.4340		diphthamide synthesis protein, putative	40.0279	0.95	1	1	1	3.54565e+07	4.5856e+07	3.28897e+07	3.20072e+07	3.30763e+07	3.62412e+07	2.70661e+07	3.54386e+07	2.6565e+07	4.06781e+07	1.08011	0.466901
Tb927.11.1630		hypothetical protein, conserved	93.4379	1	1	1	1	1.92436e+07	2.87811e+07	2.29773e+07	2.3598e+07	2.60286e+07	2.74387e+07	2.37386e+07	2.01227e+07	1.8484e+07	2.19161e+07	1.07993	0.442364	Yes
Tb927.3.1820		mitochondrial RNA binding complex 1 subunit	30.2375	1	4	4	5	3.91544e+08	5.12735e+08	4.55319e+08	4.54313e+08	4.38719e+08	5.13642e+08	4.30228e+08	4.00787e+08	3.7312e+08	3.68998e+08	1.07948	0.311097	Yes	Yes
Tb927.8.3960		hypothetical protein, conserved	45.0187	0.997	1	1	1	5.41261e+06	3.94561e+06	5.75011e+06	3.08163e+06	3.08283e+06	8.19943e+06	3.53574e+06	3.01061e+06	912053	4.0565e+06	1.07905	0.517963
Tb927.6.2790		L-threonine 3-dehydrogenase, putative	36.9591	1	15	19	26	7.3869e+09	6.62038e+09	7.14605e+09	7.78712e+09	7.32965e+09	1.01848e+10	6.32718e+09	5.69121e+09	5.68565e+09	5.72421e+09	1.07905	0.400871
Tb927.11.16740		chaperone protein DnaJ, putative	42.8468	1	8	9	9	8.24163e+08	6.71037e+08	7.52954e+08	6.97298e+08	7.3392e+08	5.37956e+08	5.96718e+08	6.20311e+08	7.55723e+08	8.99324e+08	1.07898	0.38281
Tb927.4.920		TPR repeat, putative	28.0895	1	3	3	3	2.48286e+08	2.13989e+08	2.52826e+08	3.13528e+08	2.34416e+08	2.41692e+08	2.42622e+08	2.00235e+08	2.43154e+08	2.43087e+08	1.0788	0.368276
Tb927.8.7800		hypothetical protein, conserved	131.609	1	2	2	3	3.11795e+07	3.51681e+07	3.36356e+07	3.308e+07	3.2147e+07	3.76589e+07	3.13109e+07	2.67445e+07	2.44696e+07	3.29862e+07	1.07861	0.30615
Tb927.3.5490		Putative intraflagellar transport protein B2	79.1182	1	12	12	12	9.69704e+08	1.09852e+09	1.01945e+09	9.75312e+08	9.57313e+08	1.19412e+09	8.90111e+08	8.38029e+08	8.71973e+08	8.61738e+08	1.07825	0.268376	Yes
Tb927.11.10430		hypothetical protein, conserved	63.6768	1	4	5	5	2.43474e+08	3.21751e+08	2.24365e+08	3.08603e+08	3.04581e+08	2.20016e+08	2.08568e+08	2.72511e+08	2.31979e+08	3.67949e+08	1.07821	0.505474	Yes
Tb927.8.6950		roadblock/LC7 family member	13.1917	1	2	2	2	5.92402e+07	2.23342e+07	6.0132e+07	4.58942e+07	4.07825e+07	5.45311e+07	4.37695e+07	3.62895e+07	4.09187e+07	3.63237e+07	1.07813	0.885299
Tb927.1.720		phosphoglycerate kinase	55.749	1	3	3	3	3.58689e+08	3.05818e+08	3.61682e+08	3.64108e+08	3.4747e+08	3.43956e+08	2.90918e+08	3.10601e+08	3.22613e+08	3.43924e+08	1.07801	0.137443		Yes
Tb927.11.1750		hypothetical protein, conserved	34.9107	0.999	1	1	1	2.96373e+07	3.64221e+07	3.16872e+07	3.42348e+07	2.78326e+07	2.98189e+07	2.28949e+07	2.96157e+07	2.96944e+07	3.62518e+07	1.07782	0.383395
Tb927.8.3510		thymidylate kinase, putative	39.4412	1	2	2	2	2.45033e+07	2.98817e+07	2.25907e+07	3.2393e+07	2.71475e+07	3.57849e+07	2.37057e+07	2.07108e+07	2.32538e+07	2.32077e+07	1.07779	0.476067	Yes
Tb927.4.700		hypothetical protein, conserved	27.537	0.953	1	1	1	1.13002e+06	1.00771e+06	2.25531e+06	1.39068e+06	1.40683e+06	4.04792e+06	1.703e+06	96619.8	650714	177002	1.07719	0.269603
Tb927.1.2750		hypothetical protein, conserved	18.6979	1	7	10	10	1.87348e+09	2.13171e+09	1.78325e+09	1.99225e+09	1.88784e+09	1.72071e+09	1.67418e+09	1.80785e+09	1.70215e+09	2.07144e+09	1.07711	0.163758
Tb927.5.3270		Autophagy protein Apg6, putative	90.6225	0.955	1	1	1	5.2152e+07	5.1559e+07	4.7482e+07	6.14489e+07	6.60425e+07	5.61522e+07	3.4515e+07	6.29115e+07	5.09437e+07	5.42895e+07	1.07678	0.491345	Yes
Tb927.11.13970		Pab1p-dependent poly(A) ribonuclease subunit, putative	56.6271	1	4	5	5	1.07921e+08	8.90049e+07	1.03771e+08	1.01623e+08	8.91025e+07	1.09645e+08	9.07431e+07	7.60091e+07	9.49922e+07	8.50238e+07	1.0767	0.314129
Tb927.10.5280		pre-mRNA splicing factor ATP-dependent RNA helicase, putative	98.0611	1	2	2	2	5.98193e+06	1.05141e+07	8.35442e+06	7.75779e+06	6.47148e+06	1.80712e+06	3.28671e+06	8.74108e+06	1.12353e+07	1.12276e+07	1.07664	0.48676	Yes
Tb927.7.6490		hypothetical protein, conserved	30.0783	0.95	1	1	2	1.06564e+07	1.45278e+07	9.49635e+06	1.10566e+07	9.39342e+06	4.06863e+06	1.01961e+07	1.07889e+07	1.26911e+07	1.3495e+07	1.07594	0.568038
Tb927.11.15180		hypothetical protein, conserved	12.8979	1	2	3	3	1.07326e+08	7.61018e+07	1.0974e+08	1.26725e+08	1.08549e+08	1.24907e+08	8.93097e+07	8.93413e+07	8.49378e+07	1.02964e+08	1.07525	0.545024
Tb927.10.3080		methionine biosynthetic protein, putative	44.4446	1	2	2	2	2.06719e+08	1.54919e+08	1.7921e+08	1.94695e+08	2.15777e+08	3.61172e+08	1.1135e+08	9.6878e+07	1.20107e+08	1.95568e+08	1.07485	0.457796
Tb927.10.6000		hypothetical protein, conserved	171.851	1	3	3	3	4.3757e+06	4.5497e+06	3.12647e+06	4.50014e+06	4.44046e+06	4.53241e+06	1.4794e+06	3.67644e+06	5.14113e+06	4.70769e+06	1.07449	0.556392	Yes
Tb927.11.9520		DNA topoisomerase III, putative	102.51	0.95	1	1	1	1.85114e+06	2.30227e+06	1.83431e+06	1.78504e+06	1.59029e+06	5.30411e+06	685362	1.59536e+06	152246	978860	1.07424	0.296473
Tb927.3.3680		hypothetical protein, conserved	16.0813	0.95	1	1	1	8.92532e+07	7.37389e+07	1.0708e+08	8.6661e+07	7.10316e+07	7.54714e+07	7.08901e+07	7.38279e+07	8.73443e+07	9.07061e+07	1.07414	0.480573
Tb927.10.2800		hypothetical protein, conserved	18.8394	0.95	1	1	1	1.33377e+07	8.92051e+06	1.10033e+07	1.07592e+07	1.18731e+07	1.56721e+07	8.21333e+06	1.00342e+07	9.42372e+06	8.69818e+06	1.07402	0.508999
Tb927.11.15730		cyclic nucleotide-binding domain containing protein, putative	79.9091	1	3	3	3	9.2313e+07	7.64068e+07	9.4178e+07	9.86763e+07	9.1525e+07	1.55223e+08	6.17896e+07	5.92391e+07	6.88731e+07	7.6772e+07	1.07396	0.467319
Tb927.3.3020		actin-like protein, putative	34.8484	1	1	1	1	2.98077e+07	3.62126e+07	2.96929e+07	3.50113e+07	3.63338e+07	1.60169e+07	2.34673e+07	3.96793e+07	4.16095e+07	3.48127e+07	1.07374	0.516691
Tb927.7.2980		Nitroreductase family, putative	21.2427	1	12	16	17	5.18997e+09	5.03338e+09	5.7131e+09	5.94268e+09	5.72747e+09	8.1829e+09	4.67793e+09	4.16761e+09	4.31909e+09	4.36768e+09	1.07355	0.445156		Yes
Tb927.9.5040		cAMP-specific phosphodiesterase	103.653	1	12	16	18	3.43389e+09	3.63066e+09	3.38544e+09	3.59598e+09	3.80882e+09	3.28049e+09	3.33077e+09	3.48208e+09	3.38399e+09	3.15442e+09	1.07354	0.0294936
Tb927.5.3560		vesicle-associated membrane protein, putative	24.4023	1	7	8	8	1.28371e+08	1.60328e+08	1.23674e+08	1.58092e+08	1.42633e+08	1.22912e+08	1.25732e+08	1.21338e+08	1.31889e+08	1.62673e+08	1.07306	0.373593
Tb927.11.7930		RNA polymerase B subunit RPB8, putative	16.3301	1	3	3	3	4.69133e+07	7.8111e+07	4.74982e+07	5.63744e+07	7.9856e+07	5.91896e+07	5.26369e+07	6.43987e+07	5.52091e+07	5.63764e+07	1.07276	0.717806
Tb927.4.3360		hypothetical protein, conserved	49.3807	0.965	1	1	1	1.87643e+07	1.86689e+07	1.29588e+07	2.03795e+07	2.45736e+07	2.14614e+07	2.04447e+07	1.94188e+07	1.67807e+07	1.0781e+07	1.07266	0.645495
Tb927.9.9100		hypothetical protein, conserved	9.589	1	5	8	10	2.39843e+09	2.47498e+09	2.25689e+09	2.96915e+09	2.26628e+09	1.90204e+09	1.78278e+09	2.57681e+09	2.68687e+09	2.58554e+09	1.07211	0.453181
Tb927.11.6440		hypothetical protein, conserved	48.8392	1	6	7	7	1.12074e+09	1.31084e+09	1.20129e+09	1.39565e+09	1.14465e+09	1.21721e+09	1.03396e+09	1.22795e+09	1.06124e+09	1.21763e+09	1.0721	0.253841	Yes
Tb927.9.6070		40S ribosomal protein S3, putative	24.2167	1	6	7	9	5.86687e+09	5.90135e+09	5.87872e+09	5.65725e+09	5.41139e+09	5.402e+09	5.28115e+09	4.86778e+09	5.30036e+09	5.93319e+09	1.0721	0.0815761		Yes
Tb927.7.1070		KREX1	98.6958	1	1	1	1	1.19013e+07	1.6882e+07	1.06573e+07	9.05078e+06	9.6497e+06	9.30456e+06	8.49509e+06	8.5255e+06	1.19918e+07	1.59164e+07	1.07206	0.659332
Tb927.11.3540		hypothetical protein, conserved	36.6388	1	2	2	3	2.06278e+07	1.00364e+07	2.22547e+07	1.6359e+07	1.8392e+07	3.9086e+07	1.20535e+07	6.85886e+06	7.84402e+06	1.59544e+07	1.0718	0.489778
Tb927.9.10640		synaptojanin (N-terminal domain), putative	83.0463	0.999	1	1	1	3.99089e+07	2.51926e+07	3.37712e+07	3.02737e+07	2.6574e+07	3.75286e+07	2.46914e+07	2.76227e+07	2.79433e+07	2.75107e+07	1.07174	0.563056
Tb927.11.14460		ADP-ribosylation factor GTPase activating protein 1, putative	34.0042	1	3	3	3	4.26702e+08	4.72868e+08	4.45469e+08	4.39365e+08	4.04555e+08	4.20397e+08	4.32625e+08	3.95948e+08	3.86664e+08	4.07296e+08	1.07148	0.0686738
Tb927.11.2750		Present in the outer mitochondrial membrane proteome 12	52.9927	1	8	8	8	3.85911e+08	3.73168e+08	3.96117e+08	4.48096e+08	4.02851e+08	4.51923e+08	3.38968e+08	3.47822e+08	3.23731e+08	4.10282e+08	1.07124	0.31765	Yes
Tb927.9.14220		metacaspase 5, putative	55.4425	1	4	5	6	1.36895e+08	2.02553e+08	1.53673e+08	1.86312e+08	1.47259e+08	1.30725e+08	1.78193e+08	1.76725e+08	1.46944e+08	1.39434e+08	1.07081	0.519966
Tb927.11.6810		tubulin-tyrsoine ligase-like protein, putative	108.445	1	2	2	2	4.75579e+07	3.02572e+07	4.891e+07	5.62125e+07	4.295e+07	7.39046e+07	3.65813e+07	2.89326e+07	3.62659e+07	3.52702e+07	1.07079	0.595159	Yes
Tb927.11.14950		zinc finger protein 2	15.7672	1	3	6	6	3.92861e+09	3.45742e+09	3.62899e+09	3.83233e+09	3.45398e+09	3.37296e+09	3.22989e+09	3.584e+09	3.28622e+09	3.62345e+09	1.07047	0.0881541
Tb927.2.3880		heterogeneous nuclear ribonucleoprotein H/F, putative	55.134	1	6	6	6	4.99489e+08	5.42093e+08	5.0902e+08	5.45965e+08	5.26083e+08	4.31771e+08	4.38064e+08	4.72241e+08	5.37139e+08	5.70806e+08	1.07046	0.24014
Tb927.6.3670		paraflagellar rod component, putative	359.211	1	8	8	9	4.19982e+08	3.84049e+08	4.10831e+08	3.87464e+08	3.95491e+08	3.9015e+08	3.89314e+08	3.76005e+08	3.62411e+08	3.49113e+08	1.07007	0.0378456	Yes
Tb927.5.1580		zinc finger CCCH domain containing protein 13	60.3044	1	2	2	2	7.06208e+07	9.15645e+07	6.91002e+07	7.86634e+07	7.44053e+07	6.93977e+07	6.43215e+07	7.92864e+07	7.33693e+07	7.28938e+07	1.06982	0.319961
Tb927.5.2620		hypothetical protein, conserved	48.7032	1	8	9	9	5.01893e+08	5.11359e+08	5.20621e+08	5.42351e+08	5.16244e+08	5.16102e+08	4.94895e+08	4.68496e+08	4.51594e+08	4.92583e+08	1.06965	0.0334561
Tb927.8.5290		WW domain containing protein, putative	67.4336	1	8	8	8	6.76815e+08	8.23944e+08	7.12894e+08	7.75583e+08	7.78461e+08	9.88075e+08	5.759e+08	5.93785e+08	6.11572e+08	7.53867e+08	1.0694	0.444339	Yes
Tb927.1.1560		vesicular-fusion protein nsf, putative	79.955	1	11	12	12	1.83662e+09	1.7763e+09	1.85146e+09	1.82702e+09	1.77833e+09	1.79571e+09	1.62749e+09	1.63594e+09	1.76988e+09	1.65631e+09	1.06887	0.0171776	Yes
Tb927.4.2450		thioredoxin, putative	44.7237	1	12	17	25	1.06657e+10	9.75422e+09	1.03805e+10	1.00462e+10	1.05255e+10	1.16895e+10	1.00381e+10	8.9285e+09	7.74682e+09	9.6742e+09	1.06853	0.313652
Tb927.1.4900		expression site-associated gene 11 (ESAG11) protein, putative	40.6623	1	3	3	3	2.27899e+08	2.9778e+08	2.59972e+08	2.38647e+08	2.20344e+08	2.01444e+08	2.0709e+08	2.06083e+08	2.67068e+08	2.84397e+08	1.06737	0.463216
Tb927.8.560		hypothetical protein, conserved	64.6176	0.999	1	1	1	1.46181e+07	1.50075e+07	1.97606e+07	2.09521e+07	1.26855e+07	2.58796e+07	1.78705e+07	1.23822e+07	1.18664e+07	9.80127e+06	1.06714	0.593803
Tb927.8.4520		hypothetical protein, conserved	19.5701	0.95	1	1	1	1.70894e+07	2.09253e+07	2.75653e+07	1.37152e+07	2.23218e+07	1.54547e+07	1.62383e+07	2.41213e+07	2.58115e+07	1.36116e+07	1.06699	0.69868
Tb927.4.2750		hypothetical protein, conserved	31.5177	1	2	2	2	2.49578e+07	3.35112e+07	2.52151e+07	3.29861e+07	2.85286e+07	1.66355e+07	2.56822e+07	3.35238e+07	2.64436e+07	3.38187e+07	1.06682	0.558712
Tb927.11.7160		cdc2-related kinase 8, putative	45.3223	0.999	1	1	1	4.04481e+06	5.471e+06	7.29873e+06	4.94741e+06	4.98236e+06	4.94376e+06	3.31031e+06	3.4841e+06	7.14247e+06	6.18889e+06	1.0668	0.625355
Tb927.11.9670		aminomethyltransferase, mitochondrial, putative	41.1421	1	5	6	7	6.87674e+08	7.98795e+08	6.3243e+08	6.17429e+08	7.69638e+08	7.60964e+08	6.78032e+08	5.91854e+08	6.14955e+08	6.41927e+08	1.06638	0.37869
Tb927.7.6550		hypothetical protein, conserved	23.1836	0.999	1	1	1	1.80684e+07	2.3576e+07	1.48639e+07	1.36062e+07	1.73406e+07	2.18772e+07	1.397e+07	1.19573e+07	1.5872e+07	1.83774e+07	1.06583	0.645254
Tb927.6.4840		S-adenosylmethionine synthetase, putative	43.5408	1	12	15	17	2.30515e+09	2.34328e+09	2.20028e+09	2.05253e+09	2.15114e+09	1.85307e+09	1.7767e+09	1.99677e+09	2.32383e+09	2.41991e+09	1.06577	0.316362
Tb927.10.12940		predicted zinc finger protein	34.4755	1	5	5	6	8.00576e+08	6.88092e+08	8.03383e+08	8.5471e+08	8.12488e+08	1.00516e+09	8.3459e+08	5.89693e+08	6.02906e+08	6.82848e+08	1.06569	0.46796
Tb927.10.7090		Alternative oxidase, mitochondrial	37.5904	1	14	20	21	8.84075e+09	8.13935e+09	9.7099e+09	9.50257e+09	9.44953e+09	9.24987e+09	7.81688e+09	7.72411e+09	9.14932e+09	8.89954e+09	1.06542	0.24037
Tb927.2.5850		small nuclear ribonucleoprotein SmD2	12.5184	1	3	3	4	5.74314e+08	5.71389e+08	6.05172e+08	6.32365e+08	5.28173e+08	6.30822e+08	5.56582e+08	4.78836e+08	5.66543e+08	5.00333e+08	1.06524	0.281971
Tb927.7.6230		ADP-ribosylation factor, putative	20.7141	1	4	4	4	8.26664e+07	6.38122e+07	9.21938e+07	8.27524e+07	7.28148e+07	9.01222e+07	7.17767e+07	6.58249e+07	8.14547e+07	6.09784e+07	1.06506	0.510619
Tb927.11.2600		hypothetical protein, conserved	99.5246	0.997	1	1	1	1.037e+07	6.63669e+06	4.61442e+06	1.02675e+07	7.00493e+06	9.29669e+06	5.98954e+06	7.58479e+06	5.37824e+06	8.27338e+06	1.06492	0.835918
Tb927.9.7250		hypothetical protein, conserved	20.9126	1	2	3	3	8.57201e+07	8.92257e+07	8.26642e+07	6.389e+07	9.25496e+07	8.08961e+07	8.17667e+07	8.76608e+07	5.86541e+07	7.98696e+07	1.06481	0.524533
Tb927.9.11540		hypothetical protein, conserved	50.7875	1	11	12	13	3.10377e+09	3.17391e+09	3.08934e+09	2.70766e+09	3.01827e+09	2.9187e+09	2.82109e+09	2.82016e+09	2.69944e+09	2.91752e+09	1.06461	0.0861078	Yes
Tb927.11.1560		1,2-Dihydroxy-3-keto-5-methylthiopentene dioxygenase, putative	37.6104	1	7	10	12	1.26215e+09	1.4354e+09	1.18944e+09	1.22778e+09	1.40819e+09	1.37206e+09	1.11709e+09	1.17595e+09	1.21066e+09	1.25272e+09	1.06437	0.258699
Tb927.9.2010		kynureninase, putative	50.6854	1	7	10	11	9.18836e+08	8.32976e+08	8.86083e+08	8.97552e+08	8.5705e+08	9.03578e+08	9.27393e+08	7.45671e+08	7.97788e+08	7.55071e+08	1.06369	0.215429
Tb927.7.7230		nitroreductase	35.5228	1	2	2	2	8.86538e+06	9.50504e+06	1.07513e+07	1.13052e+07	8.40333e+06	1.02505e+07	8.77694e+06	1.0885e+07	7.70151e+06	8.30062e+06	1.0635	0.478968
Tb927.1.3310		hypothetical protein, conserved	28.5025	1	5	6	6	7.81334e+08	8.02227e+08	8.23562e+08	1.01353e+09	8.56089e+08	8.18371e+08	5.99478e+08	8.65391e+08	8.6147e+08	8.77032e+08	1.0634	0.457347		Yes
Tb927.10.8060		SET domain containing protein, putative	51.6428	1	6	8	8	2.67569e+08	2.5561e+08	2.28199e+08	2.2952e+08	2.61194e+08	2.0966e+08	1.9339e+08	2.28518e+08	2.57796e+08	2.79187e+08	1.06293	0.390434
Tb11.v5.0489		retrotransposon hot spot (RHS) protein, putative	65.8194	1	2	2	2	3.11433e+09	3.23918e+09	3.22849e+09	3.13523e+09	3.03627e+09	3.0182e+09	2.90202e+09	2.94296e+09	3.12307e+09	2.83694e+09	1.06276	0.0173658
Tb927.11.13820		hypothetical protein, conserved	42.6456	1	4	4	4	2.7919e+08	3.18449e+08	2.66166e+08	2.85363e+08	2.8023e+08	2.23966e+08	1.84892e+08	3.15844e+08	3.2728e+08	2.94705e+08	1.06142	0.498643
Tb927.7.3910		hypothetical protein, conserved	57.6036	0.95	1	1	1	1.07364e+06	4.10877e+06	1.50055e+06	504039	1.20403e+06	2.56924e+06	2.18185e+06	1.60092e+06	1.24802e+06	306924	1.06122	0.952506
Tb927.7.2700		NADH-cytochrome b5 reductase, putative	31.8571	1	4	4	4	3.32255e+08	3.2073e+08	3.58758e+08	3.75105e+08	4.51494e+08	3.09854e+08	3.06544e+08	4.06952e+08	3.89909e+08	3.19341e+08	1.06103	0.50648		Yes
Tb927.7.3880		Basal body protein	87.0743	1	7	8	8	2.87095e+08	3.29501e+08	3.06562e+08	3.20195e+08	3.0183e+08	2.88677e+08	2.70773e+08	3.08999e+08	2.85733e+08	3.0243e+08	1.06081	0.113951
Tb927.10.14860		Complex 1 protein (LYR family), putative	83.4372	1	3	3	3	6.74494e+07	6.19894e+07	7.20734e+07	7.73595e+07	6.77924e+07	7.39806e+07	7.102e+07	6.17671e+07	6.29059e+07	5.71896e+07	1.06058	0.342095
Tb927.8.2400		hypothetical protein, conserved	30.3536	0.953	1	1	1	2.30658e+06	2.69399e+06	2.55241e+06	2.83957e+06	2.08452e+06	4.19642e+06	2.68747e+06	1.6085e+06	1.43428e+06	1.83791e+06	1.06056	0.526597
Tb927.9.13300		Ring finger domain containing protein, putative	51.7535	0.959	1	1	1	2.5537e+06	2.21318e+06	4.57238e+06	5.84543e+06	3.15885e+06	2.70401e+06	3.02424e+06	2.88809e+06	4.31753e+06	4.36372e+06	1.06047	0.948064
Tb927.2.2120		Mitogen-activated kinase kinase kinase, putative	50.6034	1	8	8	9	1.16547e+09	1.23417e+09	1.22189e+09	1.2389e+09	1.26923e+09	1.06899e+09	1.14586e+09	1.20408e+09	1.13829e+09	1.22345e+09	1.06037	0.0637503
Tb927.11.1690		Emopamil binding protein, putative	20.4287	0.95	1	1	1	2.53231e+06	2.98296e+06	3.45789e+06	2.79118e+06	1.78717e+06	4.88844e+06	2.95934e+06	1.22331e+06	1.81362e+06	1.89559e+06	1.06034	0.576433
Tb927.11.11330		heat shock protein 70	71.41	1	40	71	139	1.25215e+11	1.14088e+11	1.27058e+11	1.23932e+11	1.27807e+11	1.07436e+11	1.10159e+11	1.18463e+11	1.20912e+11	1.261e+11	1.06008	0.139409	Yes
Tb927.11.14080		cyclin 2	24.3012	1	2	2	2	7.85084e+07	1.02059e+08	8.88044e+07	1.07564e+08	9.13486e+07	9.04428e+07	7.90075e+07	8.58198e+07	9.43727e+07	9.23065e+07	1.05959	0.422557
Tb927.7.1460		hypothetical protein, conserved	106.227	0.959	1	1	1	1.30089e+07	1.30129e+07	1.43436e+07	1.91505e+07	1.53594e+07	1.93961e+07	1.56922e+07	1.08882e+07	1.36334e+07	1.1062e+07	1.05947	0.598699
Tb927.11.1850		hypothetical protein, conserved	57.1082	1	2	2	2	1.22689e+07	1.5438e+07	1.57548e+07	1.49413e+07	1.66825e+07	9.76384e+06	1.17621e+07	1.91461e+07	1.08494e+07	1.9363e+07	1.05927	0.555066
Tb927.10.10160		pentatricopeptide repeat domain containing protein, putative	31.7807	1	2	2	2	7.11131e+07	7.55348e+07	8.08083e+07	7.90526e+07	8.16581e+07	8.64889e+07	7.24888e+07	6.71706e+07	7.39378e+07	6.65377e+07	1.05876	0.292375
Tb927.9.13380		Autophagy-related protein 24	48.1725	1	18	24	25	6.41483e+09	6.06218e+09	6.63368e+09	6.14165e+09	6.26986e+09	7.65707e+09	5.93117e+09	5.57632e+09	5.19175e+09	5.41759e+09	1.05872	0.374239	Yes
Tb927.5.1060		mitochondrial processing peptidase, beta subunit, putative	54.1222	1	2	2	2	5.56396e+06	1.01809e+07	8.08204e+06	7.91671e+06	7.5278e+06	1.46307e+07	9.49694e+06	5.00991e+06	4.2374e+06	3.73043e+06	1.05838	0.532172	Yes	Yes
Tb927.1.4340		hypothetical protein, conserved	77.6505	1	5	5	5	2.64281e+08	2.11786e+08	2.38377e+08	2.65464e+08	2.24085e+08	3.84653e+08	1.06408e+08	1.09914e+08	2.33517e+08	3.03317e+08	1.05817	0.51294
Tb927.8.1090		NPAPL	81.6796	1	1	1	1	4.21032e+07	6.19066e+07	4.60369e+07	5.35886e+07	4.87902e+07	5.17523e+07	4.76202e+07	5.06538e+07	4.12188e+07	4.73452e+07	1.05799	0.530315
Tb927.9.9290		polyadenylate-binding protein 1	63.0303	1	17	20	20	2.12035e+09	2.11994e+09	2.16422e+09	2.14106e+09	1.96254e+09	2.29717e+09	1.93936e+09	1.83427e+09	1.88439e+09	1.97726e+09	1.05796	0.207148		Yes
Tb927.3.1460	Tb927.3.1525	hypothetical protein	14.355	0.95	1	1	1	6.03998e+06	3.55294e+06	3.27737e+06	2.88676e+06	4.16692e+06	6.32564e+06	1.37407e+06	3.73235e+06	3.53594e+06	3.87268e+06	1.0575	0.656627
Tb927.11.670		epsinR	55.2661	1	5	6	6	6.04121e+08	7.32025e+08	6.0279e+08	6.82881e+08	6.42728e+08	5.94332e+08	6.12308e+08	6.32363e+08	5.49234e+08	6.99032e+08	1.05742	0.330809
Tb927.11.16630		major facilitator superfamily, putative	74.8773	0.95	1	1	1	6.14837e+07	7.68258e+07	6.0314e+07	6.82551e+07	6.64947e+07	5.53129e+07	6.67642e+07	6.88875e+07	6.27859e+07	6.15838e+07	1.05721	0.368866
Tb927.11.1840		hypothetical protein, conserved	45.635	1	15	19	20	6.46617e+09	6.29875e+09	6.29001e+09	6.58211e+09	6.92525e+09	6.32178e+09	5.40178e+09	6.18275e+09	6.10388e+09	6.79342e+09	1.05709	0.198843
Tb927.1.780		leucine-rich repeat-containing protein	43.4587	0.95	1	1	1	2.32765e+07	2.76884e+07	2.09571e+07	1.98051e+07	1.80749e+07	2.6221e+07	2.5291e+07	1.85369e+07	1.64267e+07	1.74127e+07	1.05692	0.615687
Tb927.3.4510		hypothetical protein, conserved	150.907	1	3	3	3	7.16135e+07	5.9232e+07	6.59045e+07	5.96365e+07	7.49474e+07	5.69945e+07	7.26287e+07	5.40432e+07	4.78718e+07	8.19624e+07	1.05688	0.537342	Yes
Tb927.9.12650		ubiquitin-activating enzyme E1, putative	134.656	1	44	56	62	1.57667e+10	1.60368e+10	1.5974e+10	1.51705e+10	1.64494e+10	2.18326e+10	1.33225e+10	1.30899e+10	1.34846e+10	1.33987e+10	1.05682	0.465911
Tb927.11.560		hypothetical protein, conserved	57.5146	1	4	4	4	6.53891e+07	7.52443e+07	7.08646e+07	5.95814e+07	7.53744e+07	4.13245e+07	4.09189e+07	8.19789e+07	9.78585e+07	6.57561e+07	1.05679	0.554954	Yes
Tb927.6.3970		SH3 domain protein, conserved	30.2606	0.95	1	1	1	6.59417e+06	8.6341e+06	6.6171e+06	6.01475e+06	6.91747e+06	8.81401e+06	6.12144e+06	4.30568e+06	6.19867e+06	7.47839e+06	1.05649	0.590918
Tb927.11.4040		hypothetical protein, conserved	29.9166	0.997	1	1	1	1.07113e+07	1.98324e+07	1.40569e+07	1.60457e+07	1.11055e+07	7.64604e+06	6.32191e+06	1.39073e+07	1.69248e+07	2.31158e+07	1.05648	0.614656	Yes
Tb927.8.3270		hypothetical protein	21.6865	1	2	2	2	2.89774e+07	2.69166e+07	2.51288e+07	3.39564e+07	2.75335e+07	2.96422e+07	3.05221e+07	2.50533e+07	2.49226e+07	2.47724e+07	1.05633	0.454674
Tb927.10.70		retrotransposon hot spot (RHS), putative, (fragment)	54.1596	0.95	1	1	1	5.81054e+07	6.21049e+07	5.10018e+07	5.61591e+07	5.42374e+07	4.44916e+07	4.23345e+07	5.39398e+07	6.12325e+07	6.46037e+07	1.05629	0.481932
Tb927.11.5520		triosephosphate isomerase	26.8187	1	12	19	28	1.97672e+10	1.47151e+10	1.83835e+10	1.95749e+10	1.78832e+10	1.8985e+10	1.58305e+10	1.58697e+10	1.78118e+10	1.7031e+10	1.05607	0.441636		Yes
Tb927.2.4410		Eukaryotic protein of unknown function (DUF846), putative	25.1089	0.95	1	1	1	8.19138e+07	7.75319e+07	7.59108e+07	8.51732e+07	7.87515e+07	5.93906e+07	7.86443e+07	7.83502e+07	8.04219e+07	8.13315e+07	1.05591	0.364933
Tb927.9.8740		Double RNA binding domain protein 3	36.9835	1	8	11	12	3.31169e+09	3.11829e+09	3.33133e+09	3.37037e+09	2.95147e+09	3.75485e+09	3.23795e+09	2.65505e+09	2.79512e+09	2.79506e+09	1.05546	0.397885
Tb927.4.1020		serine-palmitoyl-CoA transferase, putative	54.129	1	7	7	7	9.19304e+08	7.80374e+08	8.92499e+08	8.8124e+08	8.92796e+08	8.30184e+08	8.04165e+08	7.95965e+08	8.04239e+08	9.02499e+08	1.05539	0.184098
Tb927.8.4400		hypothetical protein, conserved	75.9336	1	10	12	12	7.86103e+08	9.09173e+08	7.95753e+08	7.6499e+08	8.32447e+08	7.9225e+08	7.90958e+08	7.57381e+08	7.28841e+08	8.04529e+08	1.05537	0.173517
Tb927.4.2390		ATP-dependent RNA helicase, putative	82.7886	0.962	1	1	1	8.21752e+06	1.07546e+07	1.15573e+07	9.97488e+06	8.34912e+06	1.56056e+07	8.6188e+06	5.78484e+06	8.94447e+06	7.3689e+06	1.05463	0.583688
Tb927.3.1030		RNA-binding protein	39.2727	1	5	7	8	8.57487e+08	9.64056e+08	8.69803e+08	1.05155e+09	9.05902e+08	9.76849e+08	8.98119e+08	9.34984e+08	7.78959e+08	8.20538e+08	1.05428	0.368173	Yes	Yes
Tb927.9.5770		tryparedoxin peroxidase	22.4249	1	13	23	36	2.47462e+10	2.5734e+10	2.63593e+10	2.43949e+10	2.51678e+10	2.67548e+10	2.25997e+10	2.26219e+10	2.35062e+10	2.44178e+10	1.05423	0.150407		Yes
Tb927.3.5570		syntaxin, putative	29.2421	1	2	2	2	7.03179e+07	5.72465e+07	6.85316e+07	7.14881e+07	7.27717e+07	5.72398e+07	6.44742e+07	6.77313e+07	6.22092e+07	7.11995e+07	1.05421	0.391292
Tb11.v5.0742		proteasome beta-1 subunit, putative	30.4408	1	2	2	2	8.45527e+08	9.06581e+08	8.07191e+08	7.43422e+08	8.8328e+08	5.09505e+08	5.95966e+08	9.25166e+08	9.95928e+08	9.45854e+08	1.05377	0.562526
Tb927.5.790		casein kinase I isoform 1	37.9289	0.95	1	1	1	3.43973e+08	3.24934e+08	3.61271e+08	3.2444e+08	3.24407e+08	3.83595e+08	3.20664e+08	2.70094e+08	3.20456e+08	2.9862e+08	1.05372	0.371481
Tb927.11.10510		ubiquinone biosynthesis methyltransferase, putative	32.0943	1	6	7	7	1.16026e+09	1.12142e+09	1.13804e+09	1.11214e+09	1.10754e+09	1.11982e+09	1.07867e+09	1.04641e+09	1.04581e+09	1.06165e+09	1.05363	0.00890443
Tb927.9.8250		atypical dual specificity phosphatase, putative	47.0084	1	1	1	1	1.11393e+07	1.63268e+07	9.58337e+06	1.03173e+07	1.02498e+07	4.57342e+06	1.23118e+07	1.0878e+07	1.45207e+07	1.24024e+07	1.05359	0.662431
Tb927.9.4680		Eukaryotic initiation factor 4A-1	45.362	1	18	28	37	1.74253e+10	1.73549e+10	1.68095e+10	1.62289e+10	1.668e+10	1.77187e+10	1.60661e+10	1.50759e+10	1.60726e+10	1.5278e+10	1.05345	0.126692
Tb927.11.16970		protein phosphatase 4, putative	34.4322	1	9	10	10	7.16281e+08	6.07334e+08	6.77254e+08	6.67228e+08	6.76831e+08	5.91334e+08	6.30307e+08	6.02781e+08	6.65864e+08	6.85425e+08	1.05329	0.216997
Tb927.9.7520		hypothetical protein, conserved	38.0178	1	17	20	24	6.70196e+09	6.03383e+09	6.22927e+09	6.66609e+09	6.45333e+09	6.15961e+09	5.68132e+09	5.90248e+09	5.9047e+09	6.81499e+09	1.05322	0.190909
Tb927.2.2200		hypothetical protein, conserved	20.3907	0.95	1	1	1	4.82231e+07	6.41904e+07	5.80188e+07	5.21296e+07	5.82385e+07	6.08635e+07	3.94886e+07	4.86913e+07	5.9473e+07	5.8136e+07	1.05306	0.55067
Tb927.8.3970		oxidoreductase, putative	45.6368	1	4	5	5	2.51157e+08	2.75136e+08	2.65266e+08	2.14745e+08	2.15939e+08	2.75106e+08	2.51039e+08	1.93067e+08	1.94204e+08	2.47383e+08	1.05293	0.541864
Tb927.9.15050		nexin-dynein regulatory complex 4	54.1679	1	3	3	3	1.80641e+08	1.97902e+08	1.75679e+08	1.75841e+08	1.90918e+08	1.5718e+08	1.54855e+08	1.75706e+08	1.82046e+08	2.04946e+08	1.05287	0.353583	Yes
Tb927.7.5490		protein arginine n-methyltransferase 7	44.0264	1	3	3	5	7.08038e+08	8.75951e+08	7.53915e+08	7.07144e+08	7.64643e+08	5.79602e+08	6.57575e+08	7.59492e+08	8.8234e+08	7.39588e+08	1.05281	0.491073
Tb927.11.5150		hypothetical protein, conserved	57.0461	0.999	1	1	1	8.54903e+07	1.09015e+08	9.16075e+07	9.7448e+07	9.35527e+07	7.55536e+07	9.52324e+07	9.87444e+07	8.949e+07	9.41932e+07	1.05274	0.422012
Tb927.3.1180		hypothetical protein, conserved	93.2905	1	1	1	1	6.98128e+06	8.55156e+06	1.16236e+07	9.69909e+06	8.61327e+06	1.80973e+07	9.63099e+06	5.05093e+06	4.20195e+06	6.26803e+06	1.05132	0.522523
Tb927.10.7990		replication factor C subunit 3, putative	38.7345	1	4	4	5	4.14253e+08	3.86101e+08	4.35395e+08	3.14994e+08	3.19831e+08	3.83052e+08	3.55083e+08	3.36507e+08	3.56277e+08	3.48719e+08	1.0511	0.563318
Tb927.10.13020		Vacuolar protein sorting-associated protein 16 homolog, putative	102.694	1	3	3	3	3.05525e+07	3.42203e+07	3.57661e+07	3.40647e+07	2.54295e+07	4.89466e+07	3.64644e+07	2.48721e+07	2.3071e+07	1.89947e+07	1.05044	0.588899
Tb927.3.2150		protein phosphatase 2C, putative	40.009	1	3	3	3	2.40389e+07	1.97882e+07	2.10273e+07	2.21678e+07	2.02471e+07	3.35951e+07	1.77316e+07	1.54654e+07	1.54846e+07	1.99093e+07	1.04975	0.552595
Tb927.11.160		hypothetical protein, conserved	13.3441	1	2	2	2	2.78712e+07	2.2644e+07	2.46162e+07	2.96673e+07	2.71675e+07	3.31731e+07	2.92595e+07	2.46337e+07	1.50206e+07	2.36391e+07	1.04963	0.601828
Tb927.10.2350		pyruvate dehydrogenase complex E3 binding protein, putative	27.3351	1	5	5	5	1.91714e+08	2.16556e+08	1.7979e+08	2.28057e+08	2.37805e+08	2.33846e+08	2.37591e+08	2.08809e+08	1.66169e+08	1.57698e+08	1.04961	0.584272
Tb927.1.3030		KREL2	47.5784	1	1	1	1	2.59335e+07	1.6111e+07	2.37632e+07	2.85798e+07	2.72091e+07	2.68288e+07	2.05668e+07	2.30543e+07	2.2356e+07	2.30509e+07	1.04954	0.776316
Tb927.7.2570		mitochondrial RNA binding protein 1	52.5455	1	9	10	12	2.85667e+09	2.71483e+09	3.13153e+09	3.02758e+09	3.24246e+09	4.59063e+09	2.11935e+09	2.20051e+09	2.67745e+09	2.6818e+09	1.04929	0.552906		Yes
Tb927.10.6980		caltractin, putative	20.6813	1	1	1	1	5.47327e+07	4.40567e+07	5.1777e+07	5.20981e+07	4.86455e+07	4.66561e+07	5.08716e+07	4.83096e+07	4.2924e+07	5.07886e+07	1.04909	0.362421
Tb927.11.16900		hypothetical protein	38.9114	0.959	1	1	1	9.65452e+07	9.64225e+07	1.05633e+08	7.79056e+07	9.38135e+07	9.65273e+07	1.01583e+08	7.74667e+07	8.1827e+07	9.09486e+07	1.049	0.518302
Tb927.10.15220		hypothetical protein, conserved	22.1013	1	2	2	2	5.88895e+07	7.29448e+07	6.12955e+07	7.06135e+07	6.02507e+07	2.09967e+07	6.31795e+07	7.72265e+07	8.28761e+07	6.46473e+07	1.04878	0.590093
Tb927.2.2530		hypothetical protein, conserved	80.47	1	1	1	1	1.14225e+06	6.39566e+06	4.18773e+06	3.50203e+06	4.59331e+06	4.77925e+06	3.64196e+06	3.62706e+06	1.29197e+06	5.56093e+06	1.04866	0.967576	Yes
Tb927.5.3580		phosphoglycerate mutase protein, putative	20.7179	1	3	3	3	4.30349e+07	4.91015e+07	4.34846e+07	4.44002e+07	4.00973e+07	3.99546e+07	3.89244e+07	4.57386e+07	4.28919e+07	4.24016e+07	1.04863	0.309479
Tb927.3.4420		hypothetical protein, conserved	49.9861	1	4	4	4	1.60241e+08	1.77368e+08	1.6744e+08	1.97812e+08	1.72999e+08	1.9385e+08	1.58411e+08	1.48759e+08	1.65925e+08	1.68578e+08	1.04828	0.41425
Tb927.9.14070		short-chain dehydrogenase, putative	51.1036	1	2	2	2	1.84139e+07	2.44914e+07	1.33742e+07	1.93346e+07	2.48891e+07	1.81402e+07	2.15445e+07	2.06649e+07	1.91334e+07	1.6394e+07	1.04825	0.830757	Yes
Tb927.1.180		retrotransposon hot spot protein 1 (RHS1), putative	94.4901	1	7	10	11	4.48222e+09	3.95289e+09	4.35854e+09	4.13312e+09	4.17758e+09	4.95746e+09	3.84118e+09	3.70956e+09	3.82221e+09	3.80284e+09	1.04823	0.394559	Yes
Tb927.10.13950		tubulin-specific chaperone, putative	26.4594	1	4	5	5	3.53727e+08	3.62893e+08	3.39617e+08	3.81103e+08	3.35776e+08	4.39046e+08	3.16961e+08	2.98929e+08	3.14487e+08	3.23209e+08	1.04755	0.466353
Tb927.10.9130		pre-mRNA splicing factor ATP-dependent RNA helicase, putative	76.7391	1	1	1	1	1.03974e+07	1.06029e+07	1.15589e+07	1.49659e+07	1.33704e+07	1.50911e+07	1.12692e+07	7.26161e+06	1.3328e+07	1.11833e+07	1.04752	0.658823
Tb927.3.3120		hypothetical protein, conserved	47.6367	1	1	1	1	5.5851e+07	6.50495e+07	7.01608e+07	6.56774e+07	5.60646e+07	7.96592e+07	6.87742e+07	5.05115e+07	5.49627e+07	4.47601e+07	1.04733	0.588979
Tb927.8.7530		3,2-trans-enoyl-CoA isomerase, mitochondrial precursor, putative	39.7765	1	4	4	4	6.26587e+07	8.96589e+07	6.94819e+07	6.60152e+07	6.90272e+07	7.24745e+07	6.6363e+07	7.27836e+07	6.51147e+07	6.41307e+07	1.04687	0.577054	Yes
Tb927.5.2900		histone deacetylase 4	63.5292	1	2	2	2	5.97166e+07	5.258e+07	6.00311e+07	6.17972e+07	6.58597e+07	4.11276e+07	4.31087e+07	6.43371e+07	6.27238e+07	7.53441e+07	1.04655	0.586827
Tb927.7.1390		RNA-binding protein, putative	20.6794	1	1	1	1	2.98572e+07	3.65026e+07	3.62332e+07	2.78341e+07	2.06455e+07	3.47965e+07	1.93463e+07	3.1351e+07	2.62522e+07	3.26112e+07	1.04652	0.767019
Tb927.9.8720		fructose-1,6-bisphosphatase	38.5349	1	7	9	11	2.17549e+09	1.44934e+09	2.22809e+09	2.26623e+09	2.09899e+09	2.26131e+09	1.81318e+09	1.63087e+09	2.26987e+09	1.7933e+09	1.04603	0.711389	Yes
Tb927.10.10890		heat shock protein, putative	80.7657	1	41	65	89	9.01054e+10	9.84219e+10	9.76327e+10	8.70713e+10	9.62759e+10	1.00696e+11	8.91792e+10	7.94044e+10	8.65852e+10	9.29932e+10	1.046	0.339091
Tb927.11.13660		hypothetical protein, conserved	15.6773	0.996	1	2	2	3.37068e+07	4.40607e+07	3.17025e+07	4.03079e+07	3.76684e+07	2.92547e+07	2.77306e+07	3.36381e+07	4.27832e+07	4.5917e+07	1.0453	0.635097
Tb927.5.3190		hypothetical protein, conserved	23.1922	1	4	4	4	1.64733e+08	1.57833e+08	1.6593e+08	1.66087e+08	1.63104e+08	1.26346e+08	1.50458e+08	1.70254e+08	1.60283e+08	1.75274e+08	1.04481	0.418916
Tb927.7.1040		40S ribosomal protein S16, putative	16.9983	1	6	8	9	7.43416e+09	5.70379e+09	6.86966e+09	6.2757e+09	6.54245e+09	5.16364e+09	4.98803e+09	5.6769e+09	7.47083e+09	8.14145e+09	1.04405	0.600754
Tb927.11.3650		adenylosuccinate synthetase, putative	66.6761	1	19	31	40	2.43978e+10	2.30187e+10	2.63343e+10	2.41933e+10	2.5823e+10	2.66007e+10	2.29398e+10	2.23847e+10	2.32842e+10	2.33382e+10	1.04403	0.289596		Yes
Tb927.10.10620		hypothetical protein, conserved	33.2713	1	2	3	3	7.48865e+07	8.77726e+07	6.96551e+07	8.59021e+07	8.58901e+07	9.41905e+07	8.44056e+07	8.14006e+07	6.07272e+07	6.63748e+07	1.04394	0.592776
Tb927.10.13990		hypothetical protein, conserved	39.6331	0.95	1	1	1	1.29492e+07	1.97003e+07	1.66522e+07	2.02418e+07	1.86026e+07	1.76574e+07	1.8867e+07	1.74554e+07	1.46046e+07	1.59059e+07	1.04327	0.724898
Tb927.7.6280		Domain of unknown function (DUF3508), putative	72.0547	1	5	5	5	1.73073e+08	2.37107e+08	2.06211e+08	2.00241e+08	2.22029e+08	1.76701e+08	1.98239e+08	2.12624e+08	2.0355e+08	2.04525e+08	1.04321	0.548514
Tb11.1780.1-p1		retrotransposon hot spot protein 1 (RHS1, pseudogene), putative	65.5577	1	5	6	6	9.4455e+08	8.60056e+08	8.3951e+08	9.34721e+08	8.14956e+08	1.32945e+09	8.82747e+08	6.956e+08	6.14193e+08	6.90408e+08	1.04306	0.579508
Tb927.8.5080		amidase, putative	65.4309	1	3	3	3	2.42744e+08	2.22741e+08	2.43126e+08	2.60488e+08	2.61923e+08	2.76167e+08	2.49163e+08	1.9614e+08	2.07132e+08	2.52206e+08	1.04253	0.516117	Yes
Tb927.6.4820		chromosomal passenger protein	28.8739	0.954	1	1	1	1.00434e+07	2.12641e+07	1.27317e+07	1.41875e+07	1.16591e+07	8.62773e+06	1.68616e+07	1.38788e+07	1.46335e+07	1.3034e+07	1.04252	0.859295
Tb927.9.13785		kinetoplastid membrane protein 11-5	11.077	1	11	20	31	3.03969e+10	3.38476e+10	2.92788e+10	3.56523e+10	2.70632e+10	3.09999e+10	2.90977e+10	3.0145e+10	2.81236e+10	3.15461e+10	1.0422	0.508637
Tb927.9.15040		DTW domain containing protein, putative	33.0054	0.95	1	1	1	1.23684e+07	1.51746e+07	1.43745e+07	1.14758e+07	1.65901e+07	1.71818e+07	1.38833e+07	1.30037e+07	1.21132e+07	1.0969e+07	1.04218	0.674602
Tb927.8.3150		T-complex protein 1, gamma subunit, putative	60.8177	1	25	29	31	1.03196e+10	1.0198e+10	1.05632e+10	9.3241e+09	1.02147e+10	9.02973e+09	9.02408e+09	9.75068e+09	1.04835e+10	1.02853e+10	1.04213	0.297637	Yes
Tb927.5.530		hypothetical protein, conserved	71.4009	0.999	1	1	1	3.0973e+07	1.68851e+07	3.04816e+07	3.06352e+07	3.4097e+07	2.77364e+07	2.84945e+07	2.74346e+07	2.23861e+07	3.12412e+07	1.04209	0.895275
Tb927.4.3040		Enriched in surface-labeled proteome protein 11	22.6422	1	1	1	1	3.2488e+07	4.51204e+07	3.34706e+07	4.19918e+07	3.25075e+07	3.92573e+07	3.29655e+07	2.90722e+07	3.40234e+07	4.27666e+07	1.04208	0.69045
Tb927.5.3510		structural maintenance of chromosome 3 , putative	136.375	1	6	7	7	3.802e+08	4.27014e+08	3.80954e+08	3.92927e+08	4.41285e+08	4.01535e+08	3.97104e+08	3.7772e+08	3.7085e+08	3.94136e+08	1.04174	0.282677	Yes	Yes
Tb927.7.2740		hypothetical protein, conserved	19.5367	1	2	2	2	2.55598e+08	2.80643e+08	2.75978e+08	3.5144e+08	3.11809e+08	3.05749e+08	3.06127e+08	2.93744e+08	2.4358e+08	2.68085e+08	1.04105	0.607025
Tb927.11.13750		Ras-related protein Rab4	22.0571	1	2	2	2	9.38622e+08	9.16303e+08	9.93309e+08	9.62069e+08	8.61272e+08	1.04224e+09	9.83495e+08	7.92205e+08	8.76593e+08	7.93086e+08	1.04099	0.477
Tb927.10.12090		RNA-binding protein, putative	13.2722	1	3	3	4	1.02027e+08	9.49124e+07	9.80573e+07	1.23176e+08	1.10873e+08	1.00147e+08	9.86972e+07	1.16125e+08	9.57698e+07	9.76877e+07	1.04056	0.535773
Tb927.11.4400		hypothetical protein, conserved	71.914	0.999	1	1	1	5.23022e+06	5.31061e+06	1.85513e+06	1.05665e+07	8.36222e+06	5.08677e+06	7.84401e+06	4.6664e+06	3.17318e+06	9.33509e+06	1.0405	0.916694	Yes
Tb927.11.14910		protein phosphatase 2C, putative	47.1239	1	4	5	5	2.42066e+08	2.80744e+08	2.36769e+08	2.63929e+08	2.40814e+08	2.43242e+08	2.4799e+08	2.38846e+08	2.40959e+08	2.44382e+08	1.04024	0.294397
Tb927.10.3780		hypothetical protein, conserved	111.047	1	2	2	2	2.78667e+07	3.50891e+07	2.82326e+07	4.09687e+07	3.38135e+07	3.05826e+07	2.80748e+07	3.47526e+07	2.61336e+07	4.00915e+07	1.03969	0.711261
Tb927.10.11800		Axonemal inner arm dynein light chain, putative	42.092	1	3	3	3	3.40534e+07	3.99263e+07	3.83587e+07	4.01872e+07	3.54351e+07	3.26897e+07	3.71197e+07	3.77127e+07	3.75578e+07	3.57246e+07	1.03958	0.395577
Tb927.9.6290		arginine kinase	40.198	1	24	39	51	5.25959e+08	6.0031e+08	4.61084e+08	4.53892e+08	5.63669e+08	3.04066e+08	5.00725e+08	6.03387e+08	5.51544e+08	5.46663e+08	1.03931	0.669478
Tb927.11.2610		hypothetical protein, conserved	50.8871	1	17	29	32	1.22395e+10	1.30771e+10	1.15747e+10	1.25438e+10	1.25533e+10	1.47065e+10	1.20367e+10	1.15573e+10	1.04938e+10	1.08526e+10	1.03926	0.492132		Yes
Tb927.11.10300		hypothetical protein, conserved	46.7	1	3	3	3	1.6335e+08	1.9682e+08	1.61485e+08	1.54889e+08	1.50855e+08	1.33378e+08	1.81513e+08	1.62193e+08	1.47593e+08	1.71561e+08	1.03914	0.595714	Yes
Tb927.2.2130		small GTP-binding protein RAB6, putative	25.3847	1	1	1	1	3.83665e+07	3.2635e+07	3.63633e+07	3.57982e+07	4.03498e+07	3.67951e+07	3.82289e+07	3.28361e+07	3.62779e+07	3.24929e+07	1.03896	0.455089	Yes
Tb927.11.12050		hypothetical protein, conserved	71.7948	1	1	1	1	2.20853e+07	1.71134e+07	2.34841e+07	2.2449e+07	2.34802e+07	1.91826e+07	1.56079e+07	2.27217e+07	2.27092e+07	2.43302e+07	1.03884	0.672343
Tb927.10.2650		hypothetical protein, conserved	132.994	1	3	3	3	8.26992e+07	8.92665e+07	8.25807e+07	8.89047e+07	8.67689e+07	8.4708e+07	6.79975e+07	7.78676e+07	8.99715e+07	9.36707e+07	1.03864	0.483653	Yes
Tb927.10.5450		ISWI complex protein	107.294	1	8	8	8	4.13602e+08	4.10632e+08	4.14534e+08	4.92446e+08	4.70352e+08	5.03712e+08	3.60198e+08	3.93376e+08	4.13358e+08	4.49392e+08	1.03846	0.564615
Tb927.9.13140		hypothetical protein, conserved	72.9465	0.998	1	1	1	5.59324e+08	3.80817e+08	4.67906e+08	5.07651e+08	4.96783e+08	2.85774e+08	4.4252e+08	5.84751e+08	5.13211e+08	4.97254e+08	1.03829	0.690019
Tb927.10.9700		predicted C2 domain protein	132.579	1	6	7	7	3.57884e+08	3.92882e+08	3.35196e+08	3.26812e+08	3.67954e+08	3.29903e+08	3.51788e+08	3.60405e+08	3.4425e+08	3.28939e+08	1.03815	0.366558
Tb927.11.15760		GPI transamidase subunit Tta1	41.9154	1	5	5	5	3.52581e+08	4.32966e+08	3.5971e+08	3.49144e+08	3.38478e+08	3.7842e+08	3.33899e+08	3.32391e+08	3.57073e+08	3.64331e+08	1.0378	0.514553
Tb927.7.2390		Tripartite attachment complex protein 102	102.861	1	3	5	5	3.57104e+08	4.08517e+08	3.86647e+08	4.2471e+08	3.83412e+08	3.36687e+08	3.65936e+08	3.60996e+08	3.92682e+08	4.334e+08	1.03741	0.478354	Yes
Tb927.11.1440		hypothetical protein, conserved	19.1177	1	1	1	1	6.40247e+07	4.00354e+07	5.40498e+07	7.71213e+07	6.64323e+07	5.27321e+07	6.26531e+07	4.64866e+07	7.32265e+07	5.57681e+07	1.03712	0.860146
Tb927.11.9530		14-3-3 protein 1	30.3116	1	16	22	25	7.33589e+09	8.20759e+09	7.21497e+09	7.46885e+09	7.61493e+09	8.49198e+09	6.90122e+09	6.48212e+09	6.97521e+09	7.64296e+09	1.03696	0.467111	Yes
Tb927.10.7690		rib72 protein- like protein	82.8405	1	4	4	4	3.77872e+08	4.20778e+08	4.12488e+08	3.73722e+08	4.02952e+08	3.41598e+08	3.65575e+08	3.80732e+08	4.00657e+08	4.28434e+08	1.03694	0.424076
Tb927.10.6820		hypothetical protein, conserved	34.8205	0.999	1	1	1	6.87326e+07	7.6783e+07	6.94538e+07	6.95897e+07	7.96233e+07	6.19336e+07	7.58289e+07	7.31402e+07	6.91381e+07	7.1204e+07	1.03683	0.447845
Tb927.10.13650		ARF-like 2-binding protein, putative	14.6012	1	2	2	2	2.54682e+08	2.90165e+08	2.64542e+08	2.93367e+08	2.6828e+08	1.91473e+08	2.6461e+08	2.77252e+08	2.88916e+08	3.00127e+08	1.0368	0.597618
Tb927.11.2050		60S acidic ribosomal protein P0, putative	34.6276	1	15	20	26	1.78769e+10	1.99171e+10	1.99601e+10	1.86851e+10	2.00216e+10	1.86939e+10	1.93791e+10	1.77223e+10	1.85285e+10	1.87177e+10	1.03675	0.223813
Tb11.v5.0655		trypanosome RHS family, putative	48.8941	1	3	3	3	8.50998e+08	8.89393e+08	8.27263e+08	8.75845e+08	8.32424e+08	1.08427e+09	7.86126e+08	7.90455e+08	6.97852e+08	7.65905e+08	1.03669	0.550136		Yes
Tb927.10.6720		Plasma-membrane choline transporter, putative	53.4504	1	2	2	2	5.7854e+07	7.11981e+07	6.68698e+07	7.33315e+07	5.77178e+07	7.44704e+07	6.58663e+07	6.0971e+07	5.79862e+07	5.61762e+07	1.03646	0.629095
Tb927.9.2050		membrane protein YIP1, putative	46.1699	1	2	2	2	6.32884e+07	7.77802e+07	7.56105e+07	6.5108e+07	7.31989e+07	7.83995e+07	7.79138e+07	7.21008e+07	6.12009e+07	5.28855e+07	1.03645	0.627555
Tb927.3.5450		Basal body protein	95.9783	1	1	1	1	1.16987e+07	3.01987e+07	1.97734e+07	1.5088e+07	2.13588e+07	3.20078e+07	1.30892e+07	1.59279e+07	1.68297e+07	1.68255e+07	1.03631	0.877805
Tb927.11.10025		60S ribosomal protein L29, putative	8.2227	1	3	4	6	5.50464e+09	5.52609e+09	5.67909e+09	5.60372e+09	5.75882e+09	3.68202e+09	4.44158e+09	5.54143e+09	5.85744e+09	7.57639e+09	1.03592	0.61107
Tb927.4.2340		hypothetical protein, conserved	57.2837	1	5	6	7	2.35636e+08	2.46019e+08	2.42267e+08	2.07888e+08	2.01918e+08	2.05484e+08	1.79594e+08	2.22077e+08	2.4182e+08	2.46227e+08	1.03518	0.60809
Tb927.8.7010		chaperone protein DnaJ, putative	22.4695	1	2	2	2	4.63941e+07	5.58269e+07	4.92639e+07	4.53676e+07	4.7408e+07	1.85296e+07	5.53771e+07	5.38928e+07	4.90694e+07	5.91649e+07	1.03485	0.639112
Tb927.8.6070		Trypanosome basal body component protein	164.411	1	3	3	3	5.46228e+07	4.83398e+07	6.16803e+07	4.58257e+07	5.03678e+07	5.42642e+07	4.82295e+07	4.88899e+07	4.64061e+07	5.43009e+07	1.03469	0.628624	Yes
Tb927.11.1020		ribokinase, putative	35.2874	1	8	12	14	1.96348e+09	1.85974e+09	1.91465e+09	2.0524e+09	1.95502e+09	2.63761e+09	1.71912e+09	1.76585e+09	1.69702e+09	1.59946e+09	1.03463	0.591942		Yes
Tb927.7.2190		translocon-associated protein (TRAP), alpha subunit, putative	29.2425	1	5	9	9	5.57688e+08	6.3612e+08	6.03778e+08	6.2543e+08	6.05723e+08	5.68592e+08	5.94822e+08	5.53345e+08	5.3963e+08	6.71295e+08	1.03452	0.443936
Tb927.11.17000		leucine-rich repeat protein (LRRP), putative	109.718	1	19	27	33	1.59166e+10	1.6696e+10	1.59108e+10	1.5622e+10	1.55551e+10	1.86143e+10	1.44605e+10	1.47471e+10	1.45678e+10	1.46561e+10	1.03446	0.464952	Yes
Tb927.11.1180		cdc2-related kinase 6, putative	36.7292	1	2	2	2	2.75562e+08	3.02796e+08	2.5336e+08	2.21614e+08	2.69032e+08	3.01302e+08	2.50886e+08	2.41092e+08	2.51743e+08	2.35106e+08	1.03299	0.657061
Tb927.6.730		hypothetical protein, conserved	65.2751	0.956	1	1	1	3.36549e+07	2.48515e+07	3.28448e+07	2.97147e+07	3.11509e+07	3.90035e+07	2.61877e+07	2.63898e+07	2.93816e+07	2.64144e+07	1.03284	0.686536
Tb927.6.3030		hypothetical protein, conserved	92.5289	1	2	2	2	1.6058e+07	1.32e+07	1.18181e+07	1.03038e+07	1.73374e+07	1.73157e+07	1.50922e+07	9.01517e+06	8.235e+06	1.68959e+07	1.0325	0.74724
Tb927.10.11700		guanylate kinase, putative	22.8944	1	3	3	3	5.73711e+08	6.70952e+08	6.86914e+08	5.8642e+08	6.26877e+08	5.98314e+08	5.91606e+08	6.22469e+08	6.25114e+08	6.08414e+08	1.03249	0.447428
Tb927.7.4570		inosine-guanine nucleoside hydrolase	39.3904	1	5	8	14	5.44969e+09	5.85903e+09	5.43977e+09	5.50002e+09	5.65895e+09	5.54319e+09	5.54839e+09	5.38614e+09	5.20606e+09	5.34632e+09	1.03246	0.12388
Tb927.7.5190		hypothetical protein, conserved	126.873	1	4	4	4	9.09549e+07	1.00545e+08	8.32342e+07	1.14891e+08	1.11505e+08	8.63253e+07	9.47751e+07	8.13042e+07	1.13511e+08	1.09543e+08	1.03228	0.720817	Yes
Tb927.11.7920		hypothetical protein, conserved	47.9895	1	1	1	1	3.12e+06	6.71842e+06	3.73945e+06	3.97889e+06	4.86646e+06	4.66089e+06	4.50314e+06	3.38376e+06	3.91831e+06	5.25789e+06	1.03219	0.96256
Tb927.10.13860		GPI-anchor transamidase subunit 8 (GPI8)	36.7999	1	5	5	5	4.43509e+08	4.73012e+08	5.40067e+08	4.86253e+08	4.82038e+08	4.45022e+08	4.86147e+08	4.7166e+08	4.82104e+08	4.64656e+08	1.03204	0.422085	Yes
Tb927.10.8880		hypothetical protein	64.024	1	2	2	2	5.79146e+07	5.39605e+07	6.62232e+07	6.63078e+07	5.44143e+07	6.37588e+07	6.10641e+07	6.47881e+07	5.20684e+07	4.78793e+07	1.03199	0.660264
Tb927.11.10220		hypothetical protein, conserved	12.7381	0.997	1	1	1	3.04565e+07	4.57671e+07	3.76342e+07	3.49395e+07	3.25391e+07	3.75181e+07	3.79149e+07	3.3536e+07	2.63263e+07	4.04298e+07	1.03193	0.763303
Tb927.7.5030		hypothetical protein, conserved	39.5661	1	2	2	2	7.79398e+07	9.58104e+07	8.53198e+07	9.06208e+07	9.16504e+07	1.04135e+08	9.29809e+07	7.8539e+07	7.30472e+07	7.92214e+07	1.03136	0.630722
Tb927.11.15910		iron superoxide dismutase	22.048	1	2	2	3	3.16357e+09	3.23324e+09	3.45887e+09	3.48638e+09	3.38319e+09	3.08444e+09	3.27788e+09	3.16317e+09	3.20696e+09	3.48858e+09	1.03108	0.307277
Tb927.5.3250		hypothetical protein, conserved	172.166	1	10	10	10	5.14139e+08	5.15595e+08	5.47713e+08	5.61861e+08	5.47188e+08	6.41873e+08	4.93464e+08	4.89421e+08	4.76104e+08	5.0474e+08	1.03105	0.545469
Tb927.10.1830		syntaxin, putative	25.824	1	1	1	1	3.40428e+07	5.08842e+07	3.9056e+07	3.92635e+07	3.76513e+07	4.41126e+07	3.55617e+07	4.13546e+07	3.13508e+07	4.2525e+07	1.03075	0.760889
Tb927.7.5760		nuclear transport factor 2 protein, putative	15.812	1	2	2	2	2.38767e+08	2.54457e+08	2.1213e+08	2.52369e+08	2.26398e+08	1.84422e+08	2.18152e+08	2.39997e+08	2.32796e+08	2.7346e+08	1.03072	0.633779
Tb927.11.14160		Alpha/beta hydrolase family, putative	36.2073	0.95	1	1	1	1.22866e+06	358.448	713743	273127	182824	490203	532841	241793	736.572	1.06183e+06	1.03064	0.910712	Yes
Tb927.6.4750		hypothetical protein, conserved	67.5727	0.966	1	1	1	2.71576e+07	3.45856e+07	3.72607e+07	3.36791e+07	3.58255e+07	4.16215e+07	3.35898e+07	3.25221e+07	2.86929e+07	2.70743e+07	1.03063	0.710145	Yes
Tb927.4.5100		Endoplasmic Reticulum-Golgi Intermediate Compartment (ERGIC)/Endoplasmic reticulum vesicle transporter, putative	45.1067	0.95	1	1	1	1.43877e+07	1.72577e+07	1.81589e+07	1.81342e+07	1.8413e+07	1.19109e+07	9.86595e+06	1.82436e+07	1.83695e+07	2.54088e+07	1.03046	0.65316
Tb927.4.4950		hypothetical protein, conserved	61.2874	0.95	1	1	1	7.11348e+07	8.45688e+07	7.41794e+07	6.75225e+07	6.48014e+07	7.02154e+07	7.43358e+07	6.56588e+07	6.52609e+07	7.60547e+07	1.03039	0.632533
Tb927.2.4870		kinetoplastid-specific dual specificity phosphatase, putative	32.9939	1	4	4	4	3.47269e+08	3.05824e+08	3.7277e+08	3.54947e+08	3.68968e+08	3.35776e+08	3.5248e+08	3.4636e+08	3.1192e+08	3.51823e+08	1.03028	0.519753
Tb927.10.5020		Eukaryotic translation initiation factor 4E type 5	21.9801	1	4	4	4	2.5325e+08	2.75687e+08	2.71147e+08	2.7304e+08	2.688e+08	2.60689e+08	2.67895e+08	2.62293e+08	2.64432e+08	2.47217e+08	1.03025	0.182228
Tb927.9.14050		Lipase (class 3), putative	58.7268	0.95	1	1	1	4.08614e+06	3.99213e+06	3.70401e+06	2.72254e+06	1.29691e+06	3.89955e+06	759307	4.83234e+06	2.66894e+06	3.17994e+06	1.0301	0.779717	Yes
Tb927.11.6490		hypothetical protein, conserved	28.4116	0.95	1	1	1	3.64821e+06	5.48165e+06	7.74857e+06	7.62552e+06	6.66521e+06	7.15369e+06	4.57295e+06	7.37794e+06	6.5935e+06	4.56196e+06	1.03004	0.928576
Tb927.5.1230		hypothetical protein, conserved	58.5645	1	3	3	3	2.46559e+08	2.44574e+08	2.43569e+08	2.50606e+08	2.62904e+08	2.00585e+08	2.40061e+08	2.66116e+08	2.51822e+08	2.53274e+08	1.03	0.525455
Tb927.10.4560		elongation factor 2	94.3349	1	52	84	115	1.01323e+11	1.0103e+11	1.00653e+11	9.54292e+10	1.03328e+11	9.73862e+10	9.18515e+10	9.73686e+10	9.77156e+10	1.02924e+11	1.02979	0.221872	Yes
Tb927.11.7740		dynein light chain, putative	13.0769	1	4	5	5	3.25663e+08	4.18219e+08	3.69251e+08	3.30426e+08	3.6092e+08	3.60107e+08	3.49495e+08	3.2887e+08	3.45484e+08	3.68915e+08	1.02944	0.615041
Tb927.7.6360		histone H2A variant Z	18.6675	1	3	4	5	1.49693e+09	1.50941e+09	1.60681e+09	1.64e+09	1.55352e+09	1.93662e+09	1.58549e+09	1.19805e+09	1.34552e+09	1.51851e+09	1.02934	0.629446
Tb927.10.14040		vacuolar ATP synthase subunit c, putative	43.4158	1	8	8	9	5.95977e+08	6.31016e+08	6.54741e+08	5.92116e+08	6.02572e+08	5.73482e+08	6.33559e+08	6.12695e+08	5.61929e+08	6.07092e+08	1.02933	0.349431
Tb927.5.3570		hypothetical protein, conserved	29.7347	0.997	1	1	1	2.24065e+07	1.92515e+07	1.98328e+07	2.02008e+07	1.97374e+07	1.77635e+07	2.0664e+07	2.05774e+07	1.83616e+07	2.11754e+07	1.0293	0.516558
Tb927.10.12720		hypothetical protein, conserved	104.642	1	2	2	3	4.73345e+07	5.43748e+07	4.271e+07	5.24591e+07	4.15905e+07	4.60051e+07	4.66318e+07	3.98815e+07	3.90769e+07	6.00895e+07	1.02928	0.715097	Yes
Tb927.6.2090		pdz domain containing protein, putative	78.298	1	2	2	2	2.12354e+08	2.14239e+08	2.35681e+08	1.88171e+08	2.10337e+08	2.55025e+08	2.31033e+08	1.70639e+08	1.54573e+08	2.19372e+08	1.02924	0.676593
Tb927.9.9840		lipoic acid containing carrier protein, putative	15.2159	1	2	2	2	6.77758e+08	8.36318e+08	8.12926e+08	8.5726e+08	7.01363e+08	7.38146e+08	8.41141e+08	7.72798e+08	7.10842e+08	7.12993e+08	1.02905	0.661507
Tb927.5.2640		cytidylyltransferase, putative	31.2447	1	4	4	4	1.62703e+08	1.67586e+08	1.73698e+08	1.77534e+08	1.86053e+08	1.84874e+08	1.13501e+08	1.80145e+08	1.88518e+08	1.76294e+08	1.02874	0.667322
Tb927.8.3860		WD-repeat containing protein	46.9432	0.96	1	1	1	2.62958e+07	3.19464e+07	2.79087e+07	3.26963e+07	3.41354e+07	3.16622e+07	3.15168e+07	2.71919e+07	2.90284e+07	2.9338e+07	1.02854	0.675761
Tb927.9.8850		actin A	41.8962	1	16	24	28	1.36386e+10	1.24615e+10	1.44482e+10	1.33503e+10	1.32441e+10	1.59655e+10	1.20625e+10	1.33103e+10	1.19685e+10	1.19782e+10	1.02845	0.596717
Tb927.3.3310		60S ribosomal protein L13, putative	25.4283	1	7	10	10	4.62176e+09	5.78168e+09	5.62322e+09	4.95116e+09	5.24533e+09	4.43618e+09	4.85689e+09	5.68808e+09	5.30548e+09	5.2142e+09	1.02832	0.645627		Yes
Tb927.10.15430		Ankyrin repeats (3 copies), putative	59.611	1	4	4	4	1.25413e+08	8.20863e+07	1.18846e+08	1.23475e+08	1.16346e+08	1.2508e+08	9.37826e+07	1.01148e+08	1.15076e+08	1.15812e+08	1.02771	0.827981	Yes
Tb927.10.2720		hypothetical protein, conserved	64.1177	1	3	3	3	1.537e+08	8.14204e+07	1.49203e+08	1.46757e+08	1.48758e+08	2.82131e+08	7.65442e+07	5.73884e+07	1.23125e+08	1.22496e+08	1.02744	0.613274
Tb927.5.630		acidic phosphatase, putative	43.6646	1	5	5	7	1.78155e+09	1.8394e+09	1.72035e+09	1.96344e+09	1.80322e+09	1.52159e+09	1.76719e+09	1.85955e+09	1.88379e+09	1.83333e+09	1.02735	0.535359
Tb927.10.14800		mitogen-activated protein kinase 9, putative	42.7507	1	6	6	6	2.81648e+08	2.98466e+08	2.83346e+08	2.95506e+08	3.13103e+08	2.74683e+08	2.61041e+08	2.91291e+08	3.13445e+08	2.92497e+08	1.02729	0.463323
Tb927.8.5680		Pyridoxal-dependent decarboxylase conserved domain containing protein, putative	66.8731	0.955	1	1	1	6.03124e+06	3.9198e+06	3.2157e+06	5.06069e+06	4.00754e+06	4.07609e+06	4.64313e+06	3.66654e+06	4.42187e+06	4.8403e+06	1.02712	0.951769
Tb927.10.15750		hypothetical protein, conserved	197.739	1	5	6	6	5.88022e+08	4.76995e+08	6.18746e+08	5.97873e+08	6.1484e+08	5.72377e+08	5.85609e+08	5.61247e+08	5.26283e+08	5.75276e+08	1.02683	0.672885	Yes
Tb927.8.5900		Sedlin, N-terminal conserved region, putative	14.9601	0.95	1	1	1	4.02767e+07	4.0174e+07	3.48839e+07	3.57814e+07	4.1875e+07	3.71596e+07	4.24571e+07	3.52637e+07	3.733e+07	3.57497e+07	1.02677	0.607871
Tb927.5.1260		Sulfate transporter N-terminal domain with GLY motif/Sulfate transporter family, putative	62.5648	1	4	4	4	3.36016e+08	3.65301e+08	3.69101e+08	3.66178e+08	3.36007e+08	5.87435e+08	3.14481e+08	2.60382e+08	2.78812e+08	2.85388e+08	1.0267	0.62956
Tb927.10.330		hypothetical protein, conserved	47.7784	0.999	1	1	1	5.10459e+07	4.82228e+07	5.67391e+07	5.60186e+07	5.04895e+07	5.9533e+07	3.715e+07	3.86125e+07	5.64965e+07	6.39373e+07	1.02654	0.68722	Yes
Tb927.4.2710		ubiquitin-conjugating enzyme E2, putative	18.6273	1	1	1	1	4.17043e+07	4.05698e+07	4.91933e+07	4.44273e+07	4.08977e+07	4.88215e+07	3.88598e+07	4.02401e+07	4.08628e+07	4.24039e+07	1.02654	0.630085
Tb927.11.970		hypothetical protein, conserved	23.6911	1	2	2	2	1.05851e+07	1.79267e+07	1.07363e+07	1.2785e+07	1.36416e+07	1.22537e+07	1.31612e+07	1.53387e+07	1.29479e+07	1.02961e+07	1.02621	0.90043
Tb927.9.15360		40S ribosomal protein S6, putative	28.4768	1	2	3	4	3.61391e+09	3.61875e+09	3.3507e+09	3.25076e+09	3.75712e+09	2.73555e+09	3.22798e+09	3.32245e+09	3.91401e+09	3.94287e+09	1.02616	0.659164		Yes
Tb927.3.3590		U3 small nucleolar ribonucleoprotein protein MPP10, putative	75.2732	1	4	4	4	1.40179e+08	7.60681e+07	1.24224e+08	1.03927e+08	1.2879e+08	2.19748e+08	8.13617e+07	8.1858e+07	8.00553e+07	9.59069e+07	1.02551	0.692143	Yes
Tb927.8.2250		Fungal tRNA ligase phosphodiesterase domain containing protein, putative	94.0404	1	1	3	4	5.0561e+08	9.66264e+08	6.46347e+08	7.04214e+08	6.04214e+08	6.02359e+08	6.0415e+08	6.24823e+08	7.43894e+08	7.66902e+08	1.02529	0.954367	Yes
Tb927.11.2790		Solute carrier (proton/amino acid symporter), TRAMD3 or PAT1, putative	80.0354	1	4	4	4	2.44904e+08	2.5349e+08	2.35705e+08	2.82281e+08	2.65496e+08	2.28392e+08	2.36986e+08	2.49231e+08	2.67151e+08	2.68522e+08	1.02527	0.59252	Yes
Tb927.7.7250		Ankyrin repeats (3 copies), putative	142.399	1	6	6	6	2.22304e+08	2.86263e+08	2.49562e+08	2.35699e+08	2.55204e+08	1.89426e+08	2.08472e+08	2.75658e+08	2.6052e+08	2.84201e+08	1.02524	0.718952
Tb927.7.3820		hypothetical protein, conserved	71.7911	0.95	1	1	1	1.36455e+07	2.10804e+07	1.38195e+07	1.52981e+07	1.42872e+07	1.68167e+07	1.83736e+07	1.49722e+07	1.29961e+07	1.3056e+07	1.02514	0.852747
Tb927.11.4030		hypothetical protein, conserved	183.207	1	7	7	8	2.2506e+08	2.5562e+08	2.29747e+08	2.34361e+08	2.48014e+08	3.20417e+08	1.71018e+08	2.14395e+08	2.10474e+08	2.4775e+08	1.0247	0.682012	Yes
Tb927.7.4710		39S mitochondrial ribosomal protein L46, putative	33.994	1	2	2	2	4.16127e+07	5.87566e+07	4.93712e+07	3.99426e+07	4.65292e+07	4.51967e+07	4.93599e+07	4.31253e+07	4.23264e+07	5.05512e+07	1.02452	0.828963
Tb927.11.850		protein kinase, putative	27.0127	1	2	3	3	6.2449e+07	7.12737e+07	6.05996e+07	6.66671e+07	5.87146e+07	6.12612e+07	5.06032e+07	6.93386e+07	6.25552e+07	6.83475e+07	1.02435	0.686205
Tb927.11.10240		ATP-dependent protease subunit HslV	22.6842	1	5	5	5	5.37922e+08	6.342e+08	5.55104e+08	5.28456e+08	5.18299e+08	4.61617e+08	4.61608e+08	5.84921e+08	6.28847e+08	5.71176e+08	1.0243	0.698615
Tb927.7.1380		hypothetical protein, conserved	16.5225	0.95	1	1	1	1.69394e+07	2.13946e+07	1.92259e+07	2.19555e+07	2.18816e+07	1.79351e+07	1.80472e+07	2.1578e+07	2.22404e+07	1.92044e+07	1.02416	0.740337
Tb927.5.1390		64 kDa invariant surface glycoprotein	46.8435	1	1	1	1	1.64789e+08	1.64803e+08	1.76118e+08	1.80966e+08	1.69976e+08	1.69643e+08	1.77789e+08	1.46746e+08	1.69935e+08	1.72509e+08	1.02394	0.528261	Yes
Tb927.11.950		RNA-binding protein, putative	51.4359	1	4	4	4	5.30412e+07	8.30558e+07	6.23926e+07	6.57224e+07	6.84505e+07	6.25925e+07	6.67045e+07	7.17748e+07	5.98333e+07	6.40099e+07	1.02385	0.854617
Tb927.8.1540		hypothetical protein, conserved	97.7794	1	4	4	4	2.78738e+08	3.41851e+08	2.82969e+08	2.7825e+08	2.98095e+08	3.1034e+08	2.7867e+08	2.73624e+08	2.73137e+08	3.09735e+08	1.0238	0.661684
Tb927.6.2010		AMP-binding enzyme, putative	58.9534	1	3	3	3	1.23816e+08	9.25873e+07	1.16786e+08	1.35832e+08	1.1007e+08	1.81556e+08	1.03027e+08	8.51659e+07	9.80096e+07	9.79176e+07	1.02371	0.722576
Tb927.11.2090		choline kinase	49.1584	1	6	8	8	1.86885e+08	2.67276e+08	2.63198e+08	1.96218e+08	2.21676e+08	2.26387e+08	2.28472e+08	1.97374e+08	2.17641e+08	2.39246e+08	1.02356	0.860008
Tb927.8.5030		transport protein particle (TRAPP) component, Bet3, putative	20.9466	1	2	2	2	3.41153e+07	5.3374e+07	4.03831e+07	4.71192e+07	4.27593e+07	6.04079e+07	4.86478e+07	3.66237e+07	3.38206e+07	3.32534e+07	1.02349	0.778308
Tb927.11.3070		ribosome assembly protein RRB1, putative	64.3234	1	5	5	5	1.30128e+09	1.41108e+09	1.20602e+09	1.20244e+09	1.28969e+09	2.40838e+09	8.46973e+08	7.80924e+08	8.05655e+08	1.42384e+09	1.0231	0.583804
Tb11.v5.0553		ubiquitin hydrolase, putative	60.1348	0.95	1	1	1	1.33661e+08	1.43664e+08	1.55093e+08	1.52e+08	1.53901e+08	1.70023e+08	1.41592e+08	1.37758e+08	1.2919e+08	1.43265e+08	1.02285	0.648627
Tb927.8.6220		Phosphorylated CTD interacting factor 1 WW domain containing protein, putative	63.7355	1	2	2	2	6.86501e+07	9.21116e+07	8.27426e+07	7.76499e+07	7.1202e+07	8.49246e+07	6.03425e+07	7.4028e+07	8.12064e+07	8.32139e+07	1.02252	0.775805
Tb927.10.8330		S. cerevisiae PSP1 homologue, putative	26.8214	1	1	1	1	3.8221e+07	6.01813e+07	4.15178e+07	4.69872e+07	4.59733e+07	4.74603e+07	4.04647e+07	5.11617e+07	4.44515e+07	4.4246e+07	1.02237	0.883076
Tb927.11.7060		acidocalcisomal pyrophosphatase	47.3298	1	15	21	21	3.44571e+09	3.28522e+09	3.43599e+09	3.59756e+09	3.32133e+09	3.04006e+09	3.38328e+09	3.25086e+09	3.30807e+09	3.74517e+09	1.02142	0.556144
Tb927.11.8300		hypothetical protein, conserved	72.9613	1	4	4	4	8.01728e+07	8.66778e+07	7.12985e+07	7.66269e+07	8.60039e+07	9.41373e+07	8.13232e+07	6.63224e+07	7.18984e+07	7.87304e+07	1.02132	0.723404
Tb927.11.11170		hypothetical protein, conserved	19.4245	1	3	4	4	3.99278e+07	5.31817e+07	5.15986e+07	4.63159e+07	4.34609e+07	5.03138e+07	4.78465e+07	4.69717e+07	3.87474e+07	4.57381e+07	1.0212	0.789067
Tb927.11.15640		mitochondrial RNA binding complex 1 subunit	44.3971	1	4	4	4	4.18859e+08	3.67582e+08	4.02815e+08	4.18349e+08	4.52048e+08	3.19638e+08	4.32419e+08	3.82851e+08	4.50721e+08	4.3181e+08	1.02092	0.72395
Tb927.11.12970		hypothetical protein, conserved	51.1728	0.999	1	1	1	7.07373e+07	5.38867e+07	7.42336e+07	7.36821e+07	7.93007e+07	5.49596e+07	5.65986e+07	7.7791e+07	8.0349e+07	7.49337e+07	1.02092	0.817288
Tb927.8.1640		MSP-B, putative	59.9054	1	1	1	1	1.48384e+06	2.9097e+06	1.71043e+06	3.11514e+06	2.00922e+06	3.72754e+06	2.11718e+06	2.14192e+06	1.72799e+06	1.28572e+06	1.02072	0.859393
Tb927.4.600		Alpha/beta hydrolase family, putative	34.4594	1	3	3	3	3.02951e+08	2.97477e+08	3.17704e+08	3.01738e+08	3.05708e+08	3.14053e+08	2.91301e+08	2.68424e+08	2.91184e+08	3.29662e+08	1.02071	0.555855
Tb927.4.3890		ATP-dependent RNA helicase, putative	122.801	1	13	13	14	7.14108e+08	6.45661e+08	7.33548e+08	6.81672e+08	6.08017e+08	9.80436e+08	6.98489e+08	5.50094e+08	5.96699e+08	4.91745e+08	1.01976	0.71255
Tb927.2.4540		Small nuclear ribonucleoprotein-associated protein B (snRNP-B) (Sm protein B) (Sm-B) (SmB), putative	12.3317	1	3	3	3	1.27383e+08	8.94245e+07	1.33328e+08	1.43388e+08	1.34247e+08	1.30164e+08	1.1133e+08	1.16725e+08	1.27935e+08	1.29473e+08	1.01973	0.926626
Tb927.3.1600		Tim10/DDP family zinc finger, putative	11.8726	1	3	3	4	1.74504e+08	1.65547e+08	2.05663e+08	1.64658e+08	1.69301e+08	1.52218e+08	1.72735e+08	1.69288e+08	1.53193e+08	2.15222e+08	1.01972	0.755528
Tb927.11.15420		eukaryotic translation initiation factor 3 subunit k	23.0579	1	5	6	6	4.74162e+08	5.40271e+08	4.37325e+08	4.70831e+08	4.2706e+08	4.87846e+08	4.75571e+08	4.48798e+08	4.44675e+08	4.47522e+08	1.01963	0.721197
Tb927.10.1520		ras-related protein Rab21, putative	28.6394	1	5	5	5	1.11464e+08	1.64192e+08	1.43587e+08	1.38018e+08	1.47244e+08	1.4216e+08	1.59563e+08	1.40059e+08	1.32218e+08	1.17515e+08	1.01879	0.850415
Tb927.3.4230		serine peptidase, clan SB, family S8-like protein	151.322	1	1	1	1	1.14487e+08	1.06202e+08	1.1954e+08	1.10636e+08	1.19755e+08	1.31075e+08	8.75953e+07	1.01725e+08	1.16153e+08	1.23594e+08	1.01871	0.725026
Tb927.10.4760		Integral membrane protein DUF106, putative	27.16	1	4	4	5	8.98998e+07	1.24445e+08	9.45262e+07	9.38211e+07	9.87311e+07	9.25027e+07	9.39421e+07	1.01747e+08	1.04774e+08	9.92667e+07	1.01867	0.844226
Tb927.10.6080		proteasome subunit beta type-5, putative	34.4165	1	1	1	1	3.72285e+08	3.43775e+08	3.59455e+08	3.82339e+08	3.31986e+08	4.01207e+08	3.68732e+08	3.1568e+08	3.33114e+08	3.38577e+08	1.01851	0.687142
Tb927.11.2530		Mitochondrial SSU ribosomal protein, putative	84.8676	0.999	1	1	1	2.60682e+07	3.4828e+07	2.84177e+07	3.03427e+07	2.72075e+07	2.61128e+07	2.60636e+07	2.75417e+07	3.09804e+07	3.34971e+07	1.01851	0.804705
Tb927.8.1210		hypothetical protein, conserved	77.7824	1	4	6	6	7.15833e+08	4.58693e+08	8.26252e+08	8.39506e+08	7.47143e+08	7.49038e+08	7.91247e+08	7.36328e+08	5.43685e+08	7.0328e+08	1.01812	0.976401
Tb927.10.1580		Domain of unknown function (DUF543), putative	12.2319	0.95	1	1	1	6.08371e+07	4.99182e+07	6.7653e+07	5.92974e+07	5.55147e+07	4.77199e+07	6.8709e+07	5.37181e+07	6.02972e+07	5.7636e+07	1.01784	0.806279
Tb927.7.5660		hypothetical protein, conserved	65.1398	1	10	11	11	3.84772e+08	4.39468e+08	3.78289e+08	3.77411e+08	3.83464e+08	3.2464e+08	4.01376e+08	4.18122e+08	3.8482e+08	4.00845e+08	1.01741	0.723814
Tb927.7.6420		hypothetical protein, conserved	14.4276	0.95	1	1	1	3.21671e+08	2.11117e+08	2.95348e+08	3.40665e+08	2.70804e+08	2.53287e+08	2.83467e+08	2.86057e+08	2.97271e+08	2.95108e+08	1.01725	0.953583
Tb927.2.4530		hypothetical protein, conserved	25.5265	1	2	3	3	3.50766e+08	3.44775e+08	3.29104e+08	3.88168e+08	3.33418e+08	3.40602e+08	3.60951e+08	3.41609e+08	3.36275e+08	3.37614e+08	1.01699	0.640821
Tb927.8.7790		zinc finger domain, LSD1 subclass, putative	13.0632	0.95	1	1	1	1.56376e+08	1.86321e+08	1.67075e+08	1.644e+08	1.73438e+08	2.20116e+08	1.59905e+08	1.56047e+08	1.52619e+08	1.44903e+08	1.01682	0.746586
Tb927.10.6410		DNA mismatch repair protein MSH6, putative	110.322	1	2	2	2	3.86081e+07	3.29268e+07	3.70483e+07	3.95255e+07	4.07301e+07	4.16855e+07	3.61393e+07	3.47458e+07	3.58504e+07	3.73401e+07	1.01657	0.753689
Tb927.10.8020		prolyl endopeptidase	77.6274	1	28	35	38	5.68719e+09	5.73326e+09	5.75674e+09	5.42475e+09	5.48852e+09	9.83239e+09	4.39094e+09	4.42964e+09	4.40115e+09	4.58537e+09	1.01632	0.654171	Yes	Yes
Tb927.11.6690		protein kinase, putative	45.1866	0.997	1	1	1	5.08534e+06	5.69365e+06	4.05229e+06	4.96005e+06	9.0095e+06	8.27955e+06	5.4045e+06	4.93007e+06	4.65109e+06	5.0844e+06	1.01592	0.995377	Yes
Tb927.10.3670		hypothetical protein, conserved	52.2309	1	5	7	8	2.63283e+08	3.20464e+08	2.86514e+08	3.04871e+08	2.91027e+08	3.52371e+08	2.93613e+08	2.76155e+08	2.45951e+08	2.7597e+08	1.0153	0.772792
Tb927.11.7420		phosphoadenosine phosphosulfate reductase-like protein	36.0573	1	1	1	1	5.988e+07	5.54025e+07	6.24855e+07	5.9946e+07	5.90607e+07	5.62855e+07	5.19996e+07	5.44761e+07	6.67945e+07	6.28186e+07	1.01505	0.722192
Tb927.7.590		hypothetical protein, conserved	51.6936	1	2	2	2	6.23899e+07	7.76325e+07	6.53058e+07	6.71171e+07	6.37597e+07	9.32906e+07	5.94661e+07	5.88461e+07	5.40253e+07	6.55973e+07	1.01503	0.76846
Tb927.10.5010		Elongation factor G1, mitochondrial, putative	83.9844	1	6	7	8	4.86704e+08	6.36153e+08	5.53744e+08	5.93868e+08	6.70087e+08	1.0772e+09	3.18274e+08	3.91445e+08	5.2497e+08	5.86166e+08	1.01466	0.653494
Tb927.6.2180		hypothetical protein, conserved	28.4839	0.954	1	1	1	1.63787e+07	9.82118e+06	9.86483e+06	1.10418e+07	1.67232e+07	9.01511e+06	1.17055e+07	1.53039e+07	1.67932e+07	1.01004e+07	1.01449	0.938325
Tb927.9.8180		hypothetical protein, conserved	70.8451	1	3	3	3	8.04205e+07	7.69274e+07	8.6395e+07	8.15541e+07	8.82178e+07	8.49469e+07	7.8628e+07	6.9723e+07	9.93212e+07	7.53792e+07	1.01352	0.770989
Tb927.8.4320		hypothetical protein, conserved	167.709	0.958	1	1	1	4.70691e+07	4.44625e+07	4.57838e+07	5.0523e+07	5.49626e+07	4.4488e+07	4.14739e+07	4.301e+07	5.87891e+07	5.1882e+07	1.01318	0.809101
Tb927.11.9950		hypothetical protein, conserved	86.0564	1	3	3	3	2.23997e+07	3.64163e+07	3.4885e+07	2.6797e+07	2.36644e+07	3.90863e+07	3.04138e+07	2.61146e+07	2.3369e+07	2.33589e+07	1.01279	0.93009
Tb927.11.7170		seryl-tRNA synthetase	53.8578	1	16	22	27	4.32041e+09	3.51341e+09	4.08674e+09	4.13217e+09	4.23997e+09	3.69334e+09	3.73986e+09	4.1427e+09	4.238e+09	4.22626e+09	1.0126	0.811639
Tb927.11.4180		PSP1 C-terminal conserved region, putative	55.6289	1	2	2	3	5.52196e+07	7.33223e+07	5.74116e+07	5.12658e+07	5.99991e+07	5.86592e+07	5.86396e+07	5.69621e+07	5.69619e+07	6.23587e+07	1.01239	0.93326
Tb927.11.16010		hypothetical protein, conserved	132.29	0.999	1	1	1	8.73107e+06	1.24441e+07	1.20474e+07	1.1618e+07	9.48478e+06	1.30471e+07	9.09658e+06	1.02016e+07	7.57762e+06	1.37449e+07	1.01225	0.84341
Tb927.11.6300		40S ribosomal protein S5, putative	21.3861	1	6	8	11	9.44685e+09	8.93754e+09	9.68057e+09	9.67884e+09	1.05128e+10	7.92468e+09	9.36503e+09	1.10583e+10	9.72191e+09	9.60264e+09	1.01225	0.789238
Tb927.10.4080		hypothetical protein, conserved	127.099	1	2	2	2	1.83165e+07	1.87062e+07	2.14816e+07	2.7905e+07	2.41382e+07	2.79923e+07	2.72669e+07	1.9021e+07	1.57356e+07	1.92241e+07	1.01197	0.864039
Tb927.7.2710		NADH-cytochrome b5 reductase, putative	31.8865	1	3	3	3	4.38036e+08	4.23582e+08	4.31685e+08	4.31821e+08	4.50645e+08	4.44821e+08	4.39791e+08	4.27038e+08	4.17988e+08	4.20828e+08	1.01177	0.481133
Tb927.6.4130		hypothetical protein, conserved	11.7343	1	1	2	2	4.35929e+07	3.08841e+07	3.73902e+07	3.94157e+07	4.12092e+07	3.43662e+07	3.47304e+07	4.28651e+07	3.76868e+07	4.06076e+07	1.01175	0.908539
Tb927.5.1340		pre-mRNA splicing factor, putative	92.1935	1	1	1	1	9.98689e+07	8.16925e+07	9.45232e+07	9.74465e+07	9.53841e+07	8.66906e+07	9.66387e+07	9.9991e+07	9.31516e+07	8.7007e+07	1.01173	0.81611
Tb927.11.11630		hypothetical protein, conserved	28.4765	1	1	1	1	2.98877e+07	1.75933e+07	2.88826e+07	2.87535e+07	2.48376e+07	3.00075e+07	2.6904e+07	2.17206e+07	2.60783e+07	2.37656e+07	1.01151	0.997249	Yes
Tb927.7.2950		ATPase family associated with various cellular activities (AAA), putative	74.1054	1	4	4	4	2.91126e+08	2.8118e+08	2.89821e+08	3.02483e+08	3.05876e+08	5.28031e+08	2.39606e+08	2.06751e+08	2.4986e+08	2.29602e+08	1.01144	0.664803
Tb927.8.7440		lipase, putative	40.7958	0.95	1	1	1	1.38797e+07	1.75967e+07	1.23965e+07	1.88811e+07	1.36973e+07	2.21731e+07	1.56139e+07	1.10194e+07	1.42989e+07	1.2496e+07	1.01124	0.851574
Tb927.10.1060		T-complex protein 1, delta subunit, putative	58.3624	1	18	23	26	1.05318e+10	1.05613e+10	9.86925e+09	9.53995e+09	1.02819e+10	1.12119e+10	9.32928e+09	9.57606e+09	1.00779e+10	1.00249e+10	1.01123	0.746611		Yes
Tb927.8.5980		TFIIH basal transcription factor complex helicase subunit, putative	90.8129	1	2	2	2	2.06825e+07	1.89356e+07	1.9059e+07	1.82708e+07	1.90143e+07	2.33866e+07	1.97964e+07	1.72084e+07	1.67085e+07	1.78259e+07	1.01092	0.790174
Tb927.8.7450		myosin heavy chain kinase A, putative	36.9614	0.95	1	1	1	5.76425e+07	6.33528e+07	7.10293e+07	6.32025e+07	6.00121e+07	6.37232e+07	5.36198e+07	6.07538e+07	6.57971e+07	6.80455e+07	1.01058	0.839349	Yes
Tb927.7.7070		MYND finger, putative	49.4511	1	8	9	9	7.1802e+08	5.57473e+08	7.16319e+08	6.58217e+08	6.96612e+08	1.40158e+09	4.82946e+08	4.41748e+08	4.51361e+08	5.34393e+08	1.01045	0.605641
Tb927.10.1230		hypothetical protein, conserved	37.6842	1	3	3	3	2.80055e+08	3.67018e+08	3.44332e+08	3.15981e+08	2.79896e+08	4.08448e+08	3.38799e+08	2.95779e+08	2.78822e+08	2.49373e+08	1.01022	0.8551
Tb927.6.1070		hypothetical protein, conserved	94.5544	1	2	2	2	6.53466e+06	1.04825e+07	9.30209e+06	7.9377e+06	8.34333e+06	7.67186e+06	2.23919e+06	4.83374e+06	1.15708e+07	1.58573e+07	1.01013	0.579502	Yes
Tb927.11.1710		guide RNA-binding protein of 21 kDa	23.2534	1	4	8	8	1.62465e+09	1.08329e+09	1.5716e+09	1.61454e+09	1.51618e+09	1.27781e+09	1.58401e+09	1.53423e+09	1.43673e+09	1.50324e+09	1.01012	0.982754
Tb927.10.13980		btb/poz domain containing protein, putative	23.7946	1	1	1	1	3.2016e+07	2.60087e+07	3.28349e+07	3.14695e+07	3.56782e+07	3.54902e+07	2.72761e+07	2.89122e+07	3.18316e+07	3.30236e+07	1.00941	0.906453
Tb927.10.8820		hook complex protein, conserved	84.7019	1	1	1	1	1.0732e+08	1.22097e+08	1.0919e+08	1.05495e+08	1.17473e+08	1.09311e+08	1.05461e+08	1.06033e+08	1.15318e+08	1.20233e+08	1.00938	0.817037	Yes
Tb927.4.2350		twinfilin	34.7655	1	4	4	4	3.92345e+08	3.6019e+08	3.81959e+08	4.24415e+08	3.9412e+08	4.08727e+08	4.16026e+08	3.765e+08	3.58827e+08	3.75862e+08	1.00883	0.822107
Tb927.8.1440		maoC-like dehydratase, putative	17.8154	1	3	3	3	5.14341e+08	5.22981e+08	5.02288e+08	4.56013e+08	4.64671e+08	5.20393e+08	4.4388e+08	4.74869e+08	4.98346e+08	5.03058e+08	1.00809	0.84137
Tb927.9.7590		60S ribosomal protein L11, putative	22.3695	1	2	2	3	5.15862e+09	5.87784e+09	4.92779e+09	4.85363e+09	5.09499e+09	4.98125e+09	4.85882e+09	5.05743e+09	5.25402e+09	5.55584e+09	1.00799	0.874585
Tb927.9.10490		pre-RNA processing PIH1/Nop17, putative	65.272	1	4	4	4	7.29146e+07	1.17629e+08	8.70321e+07	8.67143e+07	9.39408e+07	8.82713e+07	7.17634e+07	9.5323e+07	9.35885e+07	1.05663e+08	1.00797	0.972077	Yes
Tb927.7.2100		GMP synthase [glutamine-hydrolysing]	71.7956	1	8	8	8	1.02846e+09	1.15832e+09	1.02015e+09	8.92107e+08	9.0469e+08	1.07736e+09	8.92483e+08	9.37842e+08	9.94531e+08	1.06343e+09	1.00767	0.927701
Tb927.9.6940		DNA topoisomerase type IB small subunit	29.9687	1	2	2	2	1.60461e+08	1.81812e+08	1.60427e+08	1.67485e+08	1.67534e+08	1.36835e+08	1.67204e+08	1.84913e+08	1.65736e+08	1.77248e+08	1.00695	0.849992
Tb927.2.2460		ubiquitin-conjugating enzyme E2, putative	22.5697	1	1	1	1	5.11048e+06	8.88023e+06	8.64366e+06	4.97367e+06	4.15019e+06	7.04442e+06	4.82542e+06	6.70737e+06	6.35009e+06	6.61408e+06	1.00688	0.847844
Tb927.10.14500		hypothetical protein, conserved	37.0266	1	14	19	20	2.63738e+09	3.4532e+09	2.99163e+09	3.44049e+09	3.14523e+09	3.98978e+09	2.60239e+09	2.65685e+09	2.94559e+09	3.36744e+09	1.0068	0.877867	Yes
Tb927.1.4480		WD repeat and HMG-box DNA-binding protein, putative	158.445	1	1	1	1	1.67073e+07	2.20733e+07	1.59503e+07	2.01661e+07	2.81475e+07	2.94158e+07	1.79058e+07	2.04954e+07	1.99487e+07	1.45871e+07	1.00676	0.938585	Yes
Tb927.10.2580		Nucleolar protein 12 (25kDa), putative	33.2504	0.95	1	1	1	1.34974e+07	9.88121e+06	1.12201e+07	1.48513e+07	1.39544e+07	1.17416e+07	5.14936e+06	1.34795e+07	1.67416e+07	1.58872e+07	1.00643	0.760381
Tb927.10.10780		hypothetical protein, conserved	23.3006	1	3	4	4	1.65849e+08	2.07807e+08	2.01406e+08	2.16512e+08	1.90533e+08	2.18754e+08	2.15809e+08	1.9965e+08	1.53784e+08	1.88043e+08	1.00621	0.903454
Tb927.7.840		hypothetical protein, conserved	14.5111	1	2	2	2	3.0458e+08	3.0988e+08	3.07659e+08	3.38946e+08	2.84484e+08	3.78398e+08	3.04612e+08	3.05359e+08	2.60071e+08	2.8761e+08	1.00618	0.859596
Tb927.8.6620		hypothetical protein, conserved	40.1218	1	2	2	2	9.98304e+07	1.3558e+08	1.1302e+08	1.10429e+08	9.02778e+07	1.31539e+08	1.17655e+08	1.05246e+08	9.71542e+07	9.41719e+07	1.00618	0.961194	Yes
Tb927.6.2300		adenosine kinase, putative	37.9075	0.95	1	1	1	2.40675e+09	2.51437e+09	2.80223e+09	2.35389e+09	2.31045e+09	2.16669e+09	2.13076e+09	2.33395e+09	2.52682e+09	3.15391e+09	1.00614	0.861307
Tb927.11.5750		hypothetical protein, conserved	103.853	0.95	1	1	1	2.68077e+07	3.55903e+07	3.03235e+07	3.08073e+07	3.08715e+07	3.21788e+07	3.2821e+07	2.60494e+07	3.08202e+07	3.16006e+07	1.00606	0.932957
Tb927.9.10160		hypothetical protein, conserved	25.4131	0.95	1	1	1	3.80593e+07	2.45787e+07	4.24868e+07	3.04511e+07	3.56676e+07	3.43417e+07	3.92245e+07	3.22862e+07	3.00461e+07	3.43424e+07	1.00589	0.942802
Tb927.11.1370		glutaredoxin, putative	10.5764	1	3	4	5	1.91652e+08	1.24537e+08	1.73569e+08	2.01284e+08	1.56524e+08	1.64495e+08	1.58877e+08	1.8153e+08	1.94337e+08	1.44151e+08	1.00495	0.971981
Tb927.3.4000		clathrin coat assembly protein ap19, putative	18.4101	1	1	1	1	1.4031e+07	1.62977e+07	1.50936e+07	1.2502e+07	1.39946e+07	9.69959e+06	1.16035e+07	1.8142e+07	1.56223e+07	1.65038e+07	1.00486	0.832375
Tb927.10.12710		heat shock protein 110, putative	90.8651	1	37	50	54	2.56332e+10	2.4337e+10	2.57237e+10	2.50335e+10	2.6124e+10	3.23104e+10	2.39981e+10	2.22803e+10	2.37917e+10	2.38665e+10	1.00479	0.844196
Tb927.3.1900		conserved protein, unknown function	95.7576	1	4	7	7	3.3647e+08	4.14294e+08	3.56989e+08	3.82676e+08	4.03605e+08	3.67725e+08	2.94394e+08	4.19188e+08	3.81259e+08	4.22748e+08	1.00463	0.899441
Tb927.7.6790		hypothetical protein, conserved	58.7717	0.999	1	1	1	1.53694e+07	2.87176e+07	2.15335e+07	2.20318e+07	1.9076e+07	1.60108e+07	2.25074e+07	2.49482e+07	2.04117e+07	2.24079e+07	1.00416	0.964562
Tb927.11.14310		small nuclear ribonucleoprotein Sm-G	8.9223	1	1	1	1	7.0905e+07	8.44951e+07	8.11371e+07	8.18143e+07	7.56164e+07	7.75726e+07	7.89666e+07	7.89337e+07	7.978e+07	7.71668e+07	1.00395	0.950972
Tb927.9.7820		hypothetical protein, conserved	82.728	1	2	2	2	7.89326e+06	2.07514e+07	6.3751e+06	1.32534e+07	9.45776e+06	1.19863e+07	1.34492e+07	1.0573e+07	1.06898e+07	1.08133e+07	1.00381	0.710161	Yes
Tb927.7.1240		sphingosine kinase A, B, putative	83.578	1	4	4	4	1.86264e+08	2.00202e+08	1.952e+08	1.79635e+08	2.05024e+08	2.06738e+08	1.72533e+08	1.92279e+08	1.93799e+08	1.97338e+08	1.00378	0.911866	Yes
Tb927.10.13190		actin-related protein 2/3 complex subunit 1, putative	42.9134	0.999	1	1	1	9.03249e+06	8.96477e+06	1.06277e+07	8.59774e+06	1.01911e+07	1.4611e+07	9.53255e+06	6.31606e+06	8.02468e+06	8.7525e+06	1.00375	0.787978
Tb927.8.1160		vacuolar-type Ca2+-ATPase, putative	121.243	0.859	0	0	0	1.19372e+09	1.4723e+09	1.1739e+09	1.2774e+09	1.28652e+09	1.28387e+09	1.23103e+09	1.25406e+09	1.29522e+09	1.31668e+09	1.0036	0.988518	Yes
Tb927.11.15120		hypothetical protein, conserved	78.5696	1	3	4	4	7.55748e+07	1.11307e+08	8.23582e+07	9.60736e+07	8.26965e+07	7.3087e+07	8.70368e+07	9.23663e+07	9.34909e+07	1.00599e+08	1.0032	0.992973	Yes
Tb927.7.5910		Autophagy-related protein 8.2	13.752	1	2	2	2	5.12186e+07	5.52672e+07	5.05688e+07	5.04663e+07	5.00586e+07	4.3225e+07	4.83887e+07	6.03808e+07	5.42959e+07	5.0479e+07	1.00316	0.885431
Tb927.3.640		hypothetical protein, conserved	32.723	0.996	1	1	1	1.45241e+08	1.50023e+08	1.56434e+08	1.50624e+08	1.45957e+08	1.44603e+08	1.47434e+08	1.56688e+08	1.37409e+08	1.59894e+08	1.00302	0.894783
Tb927.10.14550		ATP-dependent RNA helicase HEL67	66.5893	1	11	15	15	2.25625e+09	2.59192e+09	2.15278e+09	2.2832e+09	2.26026e+09	2.4585e+09	2.3893e+09	2.24236e+09	2.10851e+09	2.31587e+09	1.00259	0.961936	Yes
Tb927.11.15230		cytosolic coat protein, putative	25.5652	1	4	4	5	6.65423e+08	7.17723e+08	6.89389e+08	6.24826e+08	7.1059e+08	6.44199e+08	7.14112e+08	6.81562e+08	6.7315e+08	6.87491e+08	1.00219	0.961939
Tb927.6.1870		Eukaryotic translation initiation factor 4E-4	46.5415	1	9	9	9	6.02185e+08	6.04263e+08	6.03044e+08	6.41708e+08	5.84918e+08	8.28627e+08	4.83952e+08	5.79206e+08	5.96144e+08	5.41665e+08	1.00215	0.842525		Yes
Tb927.11.5390		hypothetical protein, conserved	9.7948	1	3	3	3	1.21793e+08	8.02625e+07	1.07127e+08	1.31065e+08	1.49081e+08	1.15593e+08	1.06567e+08	1.06958e+08	1.22354e+08	1.3667e+08	1.00201	0.900939
Tb927.7.6250		Centrosomal protein of 120 kDa, putative	49.0397	0.997	1	1	1	6.71087e+06	1.20721e+07	8.63863e+06	1.00489e+07	7.29247e+06	1.30658e+07	7.7389e+06	7.18805e+06	7.84586e+06	8.83568e+06	1.00199	0.98179
Tb927.7.1640		ras-like small GTPase, putative	65.5055	0.999	1	1	1	1.53462e+07	2.64463e+07	1.65539e+07	1.81978e+07	1.71971e+07	1.91566e+07	1.58536e+07	1.91247e+07	1.82192e+07	2.12071e+07	1.00192	0.90523	Yes
Tb927.10.3770		predicted TPR repeat protein	78.6085	0.95	1	1	1	1.80583e+07	2.59138e+07	1.92496e+07	1.97467e+07	2.50495e+07	1.99238e+07	1.61082e+07	2.19947e+07	2.38483e+07	2.59559e+07	1.00173	0.972583
Tb927.9.9640		hypothetical protein, conserved	114.267	0.998	1	1	1	1.70661e+07	2.83823e+07	1.63145e+07	1.47047e+07	1.94188e+07	1.93422e+07	1.80404e+07	2.02499e+07	1.56713e+07	2.2464e+07	1.00124	0.883548	Yes
Tb927.8.6060		glycine acetyltransferase, putative	43.735	1	13	17	18	2.52751e+09	2.2836e+09	2.87329e+09	2.5195e+09	2.67653e+09	4.92117e+09	2.10261e+09	1.64437e+09	1.9245e+09	2.2726e+09	1.00118	0.686145		Yes
Tb927.11.10170		hypothetical protein, conserved	24.3525	1	1	1	1	3.1767e+07	3.74392e+07	3.48969e+07	3.49495e+07	3.56917e+07	3.50501e+07	3.34116e+07	3.56697e+07	3.35549e+07	3.68556e+07	1.00116	0.98959
Tb927.4.5110		kinetoplastid kinetochore protein 8	44.5684	1	2	2	2	8.63301e+07	1.00199e+08	7.90521e+07	1.0018e+08	9.43464e+07	1.10441e+08	8.25259e+07	1.09437e+08	6.9741e+07	8.74539e+07	1.00111	0.905536
Tb927.10.4980		ubiquitin-like protein DSK2, putative	32.1864	1	6	9	9	1.46974e+09	1.15355e+09	1.3108e+09	1.46026e+09	1.24344e+09	1.60002e+09	1.18228e+09	1.20403e+09	1.28709e+09	1.35715e+09	1.00109	0.969439		Yes
Tb927.4.5320		Component of IIS longevity pathway SMK-1, putative	97.1206	0.95	1	1	1	3.89355e+07	4.37396e+07	4.19493e+07	3.29216e+07	3.26938e+07	4.09914e+07	4.4542e+07	3.43337e+07	3.35405e+07	3.67321e+07	1.00053	0.991607	Yes
Tb927.4.2070		antigenic protein, putative	511.318	1	14	16	19	9.06149e+09	9.34796e+09	7.97411e+09	7.9035e+09	8.0525e+09	6.9629e+09	7.31645e+09	7.69516e+09	9.58681e+09	1.07566e+10	1.00051	0.895878	Yes	Yes
Tb927.11.11290		heat shock protein 70, putative	73.6307	1	9	10	10	7.29193e+10	8.16779e+10	7.70989e+10	7.50445e+10	7.82188e+10	6.5822e+10	7.85894e+10	7.67521e+10	7.92391e+10	8.43651e+10	1.0005	0.947664
Tb927.7.1170		RNA-binding protein, putative	17.9432	1	3	3	3	1.47796e+08	2.58675e+08	1.46323e+08	1.98407e+08	1.75739e+08	2.04827e+08	1.66041e+08	1.44478e+08	1.95095e+08	2.16091e+08	1.00044	0.927973
Tb927.11.4910		predicted ankyrin repeat family protein	43.6488	1	6	7	7	1.05026e+09	1.17533e+09	1.05391e+09	9.76687e+08	9.6876e+08	9.26878e+08	1.06147e+09	1.08267e+09	1.07152e+09	1.081e+09	1.00027	0.992071
Tb927.6.2420		p22 protein precursor	25.3494	1	3	3	3	1.01328e+09	9.28662e+08	9.80154e+08	1.0268e+09	9.69933e+08	9.66012e+08	1.04879e+09	9.92696e+08	9.46448e+08	9.65715e+08	0.999832	0.995424
Tb927.11.5060		Mitochondrial small ribosomal subunit Rsm22, putative	119.596	1	1	1	1	2.41796e+07	1.24532e+07	1.98771e+07	2.09817e+07	1.39526e+07	3.04625e+07	1.70257e+07	1.23244e+07	1.61673e+07	1.54977e+07	0.999634	0.929333
Tb927.3.3850		COPII coat assembly protein sec16	146.553	1	10	10	10	5.51325e+08	6.70057e+08	5.11383e+08	5.73683e+08	5.6582e+08	6.72269e+08	5.32596e+08	5.399e+08	5.43823e+08	5.84805e+08	0.999608	0.993631	Yes
Tb927.8.7780		hypothetical protein, conserved	91.8322	1	6	6	7	8.87737e+07	8.5882e+07	8.60504e+07	7.30763e+07	7.43229e+07	7.45933e+07	6.85086e+07	8.28086e+07	9.68561e+07	8.55414e+07	0.999503	0.965309	Yes
Tb927.3.3410		aspartyl aminopeptidase, putative	49.3275	1	12	14	14	1.85501e+09	1.9534e+09	1.72994e+09	1.75543e+09	1.88241e+09	1.81588e+09	1.75562e+09	1.81999e+09	1.94188e+09	1.84858e+09	0.999372	0.969531
Tb927.11.9590		S-adenosylhomocysteine hydrolase, putative	48.4481	1	19	27	34	2.11649e+10	1.74006e+10	1.90058e+10	1.81417e+10	1.79653e+10	1.8322e+10	1.71253e+10	1.79027e+10	1.88512e+10	2.1692e+10	0.997711	0.979786		Yes
Tb927.10.11340		hypothetical protein, conserved	155.729	0.999	1	1	1	2.86836e+07	4.97525e+07	3.66175e+07	3.13998e+07	2.79771e+07	4.07123e+07	3.28624e+07	3.05442e+07	3.54993e+07	3.52235e+07	0.997648	0.858015	Yes
Tb927.8.6370		cytoskeleton associated protein, putative	48.93	0.999	1	1	1	2.61973e+06	3.02371e+06	2.68177e+06	3.80569e+06	7.09548e+06	4.62864e+06	4.65143e+06	1.94396e+06	3.20658e+06	4.84604e+06	0.997392	0.923684	Yes
Tb927.8.6580		Succinate dehydrogenase [ubiquinone] flavoprotein subunit, mitochondrial	66.8816	1	7	8	8	3.22892e+08	2.67067e+08	3.36035e+08	3.40124e+08	3.48585e+08	7.05346e+08	2.38301e+08	2.03257e+08	2.50494e+08	2.22072e+08	0.997055	0.62605
Tb927.3.3060		hypothetical protein, conserved	32.2962	1	1	1	1	1.16445e+08	1.56919e+08	1.38649e+08	1.76815e+08	1.31133e+08	1.09649e+08	1.30128e+08	1.74128e+08	1.56746e+08	1.51532e+08	0.996923	0.993416
Tb927.10.14010		tubulin cofactor C domain-containing protein RP2	50.632	1	6	6	6	4.91039e+08	5.2698e+08	5.0202e+08	5.11362e+08	4.91366e+08	5.676e+08	5.39698e+08	5.11562e+08	4.26861e+08	4.8486e+08	0.996912	0.98059	Yes
Tb927.11.5550		DNA polymerase theta	93.0903	1	2	2	2	1.39915e+07	2.62035e+07	1.86986e+07	1.68824e+07	1.92211e+07	1.92527e+07	1.62856e+07	1.68998e+07	2.40655e+07	1.88146e+07	0.996632	0.90521	Yes
Tb927.3.1930		pre-mRNA splicing factor PRP17, putative	52.8223	0.997	1	1	1	2.79163e+07	2.56148e+07	3.08615e+07	2.8615e+07	2.62757e+07	2.43234e+07	1.55957e+07	3.63829e+07	3.28514e+07	3.06086e+07	0.996574	0.822789
Tb927.9.7260		phytanoyl-CoA dioxygenase (PhyH), putative	41.2484	0.95	1	1	1	3.10756e+07	2.79042e+07	3.0559e+07	3.15121e+07	2.25879e+07	2.49419e+07	2.78e+07	2.78241e+07	2.91935e+07	3.44654e+07	0.995938	0.945421
Tb927.11.8430		hypothetical protein, conserved	28.5564	1	2	2	2	4.30968e+07	5.55625e+07	4.80409e+07	4.38198e+07	5.01935e+07	4.73304e+07	5.18589e+07	4.44019e+07	4.59879e+07	5.2128e+07	0.99589	0.912598
Tb927.4.1890		hypothetical protein, conserved	26.4333	1	3	4	4	8.57892e+07	7.63148e+07	8.61469e+07	8.5739e+07	8.38041e+07	8.27335e+07	8.91013e+07	8.27261e+07	8.38853e+07	8.11028e+07	0.995817	0.87086
Tb927.5.2770		SET domain containing protein, putative	46.5143	1	5	5	5	2.80533e+08	2.56038e+08	2.56355e+08	2.58184e+08	2.75572e+08	2.87895e+08	2.74432e+08	2.65297e+08	2.39824e+08	2.65146e+08	0.995564	0.925789
Tb927.10.5620		fructose-bisphosphate aldolase, glycosomal	41.0713	1	29	51	103	1.38364e+11	1.15009e+11	1.38325e+11	1.29958e+11	1.26753e+11	1.29836e+11	1.28832e+11	1.30461e+11	1.3312e+11	1.29262e+11	0.995239	0.844773		Yes
Tb927.8.6210		phosphatidylinositol 3-kinase, putative	106.223	1	3	3	3	3.32599e+07	4.71213e+07	3.85155e+07	3.767e+07	4.80918e+07	4.01347e+07	2.93112e+07	4.14006e+07	5.04989e+07	4.4337e+07	0.995023	0.996154
Tb927.11.10210		hypothetical protein, conserved	107.263	1	1	1	1	2.79716e+07	3.92379e+07	2.97087e+07	2.76271e+07	2.80922e+07	2.93628e+07	3.04335e+07	2.67446e+07	3.13156e+07	3.55498e+07	0.994987	0.904415
Tb927.6.4540		3-hydroxy-3-methylglutaryl-CoA reductase, putative	45.9439	1	4	4	5	2.04296e+08	2.6065e+08	2.5174e+08	2.50509e+08	2.1972e+08	2.95627e+08	2.53838e+08	2.30477e+08	2.15446e+08	1.98035e+08	0.994547	0.999808
Tb927.11.13920		kinesin-II 85 Kd subunit, putative	124.751	1	13	13	14	7.59519e+08	8.29362e+08	7.71703e+08	7.96838e+08	9.10455e+08	8.48729e+08	8.08454e+08	8.27127e+08	8.26335e+08	7.80582e+08	0.994292	0.83764	Yes
Tb927.9.11380		60S ribosomal protein L23, putative	14.9628	1	8	13	18	1.21492e+10	9.79417e+09	1.25143e+10	1.25064e+10	1.24657e+10	1.56575e+10	1.10548e+10	1.03395e+10	1.18757e+10	1.0861e+10	0.993998	0.989989
Tb927.11.7380		glycerol-3-phosphate dehydrogenase (FAD-dependent), mitochondrial	66.9925	1	30	43	48	1.67672e+10	1.13218e+10	1.60894e+10	1.63061e+10	1.56261e+10	1.59179e+10	1.36511e+10	1.49904e+10	1.70093e+10	1.50027e+10	0.993983	0.875007		Yes
Tb927.3.750		SET domain containing protein, putative	37.7908	0.95	1	1	1	324383	106084	315051	196400	206123	745038	3568.54	39408.7	177590	189471	0.993908	0.330589
Tb927.2.2900		ARP2/3 complex subunit, putative	20.7049	0.96	1	1	1	1.24261e+07	1.00954e+07	1.44806e+07	1.29564e+07	1.17593e+07	1.53318e+07	1.38068e+07	1.12052e+07	9.6039e+06	1.2175e+07	0.993481	0.996763
Tb927.9.3620		hypothetical protein, conserved	25.2223	1	2	2	2	2.70402e+07	2.46853e+07	2.6061e+07	2.47982e+07	2.88549e+07	2.85874e+07	2.7237e+07	2.87546e+07	2.45074e+07	2.32226e+07	0.993429	0.930057
Tb927.7.6890		methyltransferase domain containing protein, putative	28.7952	1	9	10	11	1.36462e+09	1.40588e+09	1.37935e+09	1.3226e+09	1.24408e+09	1.34521e+09	1.29552e+09	1.41365e+09	1.38714e+09	1.32229e+09	0.993011	0.787288
Tb927.6.3100		Intraflagellar transport complex B protein 46 C terminal, putative	48.1354	1	6	7	8	5.26465e+08	6.17911e+08	5.36292e+08	6.28352e+08	5.35417e+08	5.27632e+08	5.99396e+08	5.84123e+08	5.44937e+08	6.08838e+08	0.992848	0.860024
Tb927.11.5040		leucine-rich repeat protein (LRRP), putative	48.563	1	4	4	4	2.62007e+08	3.05817e+08	2.96528e+08	2.888e+08	2.79492e+08	3.44167e+08	2.50682e+08	2.44246e+08	3.11882e+08	2.92007e+08	0.992834	0.998493
Tb927.4.1330		DNA topoisomerase IB, large subunit	79.2599	1	10	10	11	1.03758e+09	1.13335e+09	1.04697e+09	1.02166e+09	1.10208e+09	1.72277e+09	8.53626e+08	8.48966e+08	9.42541e+08	1.01318e+09	0.992671	0.826142
Tb927.9.7020		hypothetical protein, conserved	24.7831	0.999	1	1	1	1.893e+07	2.1194e+07	1.81257e+07	2.08668e+07	2.22137e+07	2.20464e+07	2.15084e+07	1.76471e+07	2.16919e+07	1.92373e+07	0.992158	0.904803
Tb927.6.2930		ATPase family associated with various cellular activities (AAA), putative	59.6087	1	3	4	4	1.29979e+08	1.40337e+08	1.39509e+08	1.36976e+08	1.4526e+08	1.61297e+08	1.44254e+08	1.34241e+08	1.31432e+08	1.26449e+08	0.991956	0.917523
Tb927.8.3210		hypothetical protein, conserved	18.7422	1	2	2	2	5.926e+07	6.77646e+07	5.63529e+07	5.75598e+07	5.53278e+07	4.95414e+07	5.29055e+07	6.59768e+07	6.48434e+07	6.54522e+07	0.991785	0.960295	Yes
Tb927.3.760		hypothetical protein, conserved	60.0333	0.999	1	1	1	2.84623e+07	3.30565e+07	2.73652e+07	2.95092e+07	2.97521e+07	2.12669e+07	2.44236e+07	3.7636e+07	3.45906e+07	3.14766e+07	0.991644	0.917096
Tb927.8.1170		eukaryotic translation initiation factor 3 subunit h	36.4195	1	4	5	5	1.41513e+09	8.71365e+08	1.31387e+09	1.30307e+09	1.34047e+09	1.7519e+09	8.34636e+08	9.93224e+08	1.33532e+09	1.38178e+09	0.991591	0.946373		Yes
Tb927.9.2130		hypothetical protein, conserved	153.649	1	1	1	1	2.27229e+06	5.64977e+06	2.6191e+06	2.74055e+06	3.67096e+06	5.42012e+06	458287	1.40419e+06	3.90473e+06	5.90941e+06	0.991574	0.591006
Tb927.8.6180		60S ribosomal protein L26, putative	16.4244	1	3	4	4	1.84786e+09	2.13965e+09	1.84848e+09	1.86161e+09	1.80634e+09	1.75411e+09	1.60804e+09	1.87048e+09	2.13767e+09	2.21786e+09	0.991215	0.959497
Tb927.10.14490		hypothetical protein, conserved	46.2406	1	15	20	20	3.17693e+09	2.77677e+09	3.1763e+09	3.43436e+09	3.42259e+09	3.48339e+09	3.35722e+09	3.46717e+09	2.86973e+09	2.95261e+09	0.991123	0.884885	Yes
Tb927.7.2260		SEP domain containing protein, putative	30.0589	1	2	2	2	1.27618e+08	1.27626e+08	1.465e+08	1.53641e+08	1.32246e+08	1.53817e+08	1.34619e+08	1.38354e+08	1.43967e+08	1.23049e+08	0.991101	0.867322
Tb927.2.4210		Phosphoenolpyruvate carboxykinase [ATP], glycosomal	58.5657	1	27	35	42	9.68217e+09	7.43273e+09	9.01403e+09	8.56236e+09	8.9293e+09	1.36152e+10	7.70975e+09	7.47738e+09	7.45064e+09	7.76135e+09	0.991055	0.890579		Yes
Tb927.11.10980		Got1/Sft2-like family, putative	19.344	0.95	1	1	1	3.06147e+07	4.56264e+07	4.18525e+07	4.01703e+07	4.07673e+07	3.68275e+07	3.86592e+07	4.52131e+07	3.77866e+07	4.23954e+07	0.990788	0.852654
Tb927.11.14750		PSP1 C-terminal conserved region, putative	42.1997	1	6	6	6	3.02454e+08	2.47794e+08	2.95626e+08	2.7785e+08	2.74398e+08	3.57038e+08	3.23409e+08	2.31007e+08	2.63248e+08	2.36622e+08	0.990645	0.972546	Yes
Tb927.9.5440		actin, putative	46.7486	1	4	4	5	1.51254e+08	2.18013e+08	1.87868e+08	1.91513e+08	1.92969e+08	1.98575e+08	2.08054e+08	1.52827e+08	1.80493e+08	2.10851e+08	0.990344	0.911126
Tb927.9.12730		chaperone protein DnaJ, putative	48.5918	1	8	9	10	8.37045e+08	1.02144e+09	8.15116e+08	8.39636e+08	9.22215e+08	1.07648e+09	8.62543e+08	8.7929e+08	7.6239e+08	8.99535e+08	0.990003	0.917978
Tb927.10.960		U4/U6-specific protein PRP4	65.4874	1	3	3	3	6.2714e+07	7.11107e+07	6.21623e+07	5.71268e+07	6.51202e+07	7.98378e+07	6.50602e+07	5.87168e+07	5.71023e+07	6.0745e+07	0.989958	0.943595
Tb927.11.11140		hypothetical protein	108.849	1	3	4	4	5.088e+08	4.98288e+08	4.73633e+08	4.67912e+08	4.72419e+08	4.56199e+08	4.86522e+08	5.10153e+08	4.90562e+08	5.02248e+08	0.989929	0.705495
Tb927.10.11680		chloride channel protein, putative	108.731	0.95	1	1	1	1.76183e+07	2.25268e+07	1.79098e+07	1.74607e+07	1.51205e+07	2.29069e+07	2.26851e+07	1.77481e+07	1.4906e+07	1.33682e+07	0.989322	0.974329	Yes
Tb927.7.4120		hypothetical protein, conserved	52.1365	1	3	3	3	2.26732e+08	2.59943e+08	2.6059e+08	3.09477e+08	2.98379e+08	4.93744e+08	2.6232e+08	1.93668e+08	1.86873e+08	2.33201e+08	0.989279	0.784712
Tb927.10.6810		guanylate kinase, putative	29.9565	1	3	3	3	2.55709e+07	3.02436e+07	2.54153e+07	2.99192e+07	2.76952e+07	3.98447e+07	3.02309e+07	2.09901e+07	2.48678e+07	2.44189e+07	0.989253	0.921745
Tb927.10.11510		hypothetical protein, conserved	46.8714	1	4	4	4	1.91125e+08	2.0453e+08	1.81704e+08	1.86286e+08	1.82747e+08	1.66159e+08	1.8704e+08	1.82978e+08	2.01977e+08	2.18543e+08	0.989227	0.887287
Tb927.7.4800		hypothetical protein, conserved	12.1524	0.95	1	1	1	7.21715e+06	1.0079e+07	9.73714e+06	7.91686e+06	8.11563e+06	1.41721e+07	6.12669e+06	9.44157e+06	6.21686e+06	7.58958e+06	0.988954	0.851807
Tb927.8.4380		Archaic translocase of outer membrane 12 kDa subunit	11.8603	0.998	1	1	1	2.26846e+06	1.63881e+07	2.18238e+06	7.80571e+06	9.80085e+06	8.13336e+06	8.59827e+06	6.69469e+06	7.18584e+06	8.26395e+06	0.988923	0.482889
Tb927.5.3450		eukaryotic translation initiation factor eIF2A, putative	57.9927	1	10	11	11	1.31588e+09	1.22101e+09	1.3401e+09	1.26034e+09	1.22419e+09	1.37216e+09	1.1994e+09	1.19523e+09	1.34235e+09	1.32501e+09	0.988713	0.773659
Tb927.9.5190		proliferative cell nuclear antigen (PCNA), putative	32.3151	1	11	13	13	3.3658e+09	3.25486e+09	3.47308e+09	3.48195e+09	3.46651e+09	4.79355e+09	3.1802e+09	2.97618e+09	3.28035e+09	3.00648e+09	0.988712	0.955021
Tb927.7.4290		N-terminal conserved domain of Nudc./CS domain containing protein, putative	33.7033	1	11	14	14	1.0305e+09	8.40627e+08	9.45687e+08	9.65871e+08	9.51798e+08	9.21593e+08	1.0144e+09	9.43595e+08	9.92998e+08	9.16681e+08	0.988561	0.748963
Tb927.4.3330		EF-hand domain pair, putative	20.0454	1	2	2	2	4.6962e+07	6.05525e+07	4.27827e+07	4.65451e+07	4.2983e+07	4.04954e+07	5.20844e+07	4.99666e+07	4.84147e+07	5.16479e+07	0.988526	0.844361
Tb927.8.1570		Uncharacterised protein family (UPF0172), putative	28.8249	1	3	3	3	8.0845e+08	8.94109e+08	8.61763e+08	9.15785e+08	8.22475e+08	9.94993e+08	9.33723e+08	8.04266e+08	7.76199e+08	8.44415e+08	0.988282	0.873382
Tb927.5.4060		Nicastrin, putative	77.5071	1	4	4	4	1.30361e+08	1.17874e+08	1.34144e+08	1.28365e+08	1.26364e+08	1.38237e+08	1.3419e+08	1.19684e+08	1.22716e+08	1.29897e+08	0.98819	0.750528
Tb927.10.390		DUF2407 ubiquitin-like domain containing protein, putative	16.3432	1	6	9	10	3.82308e+09	4.2836e+09	4.08502e+09	4.14479e+09	4.1359e+09	3.83051e+09	4.08815e+09	4.39386e+09	4.38765e+09	4.03102e+09	0.987516	0.722362
Tb927.11.900		isocitrate dehydrogenase, putative	46.7715	1	15	22	24	5.1059e+09	4.25657e+09	5.15667e+09	4.98521e+09	4.96864e+09	8.28183e+09	4.24416e+09	4.34421e+09	4.11484e+09	3.79961e+09	0.987425	0.841176
Tb927.4.3180		hypothetical protein, conserved	23.7285	1	1	1	1	5.49065e+07	4.94683e+07	3.05188e+07	3.67248e+07	4.97802e+07	4.64638e+07	3.93181e+07	4.10925e+07	4.79931e+07	4.93538e+07	0.987411	0.794866
Tb927.9.4520		Mitochondrial-processing peptidase subunit beta	53.6899	1	8	9	11	4.81069e+08	6.19125e+08	5.5956e+08	5.72008e+08	5.81318e+08	5.91939e+08	5.61561e+08	5.62588e+08	5.92195e+08	5.41192e+08	0.987228	0.738041
Tb927.9.12380		Histidine phosphatase superfamily (branch 1), putative	54.4453	1	3	3	3	9.13659e+07	1.07787e+08	9.55458e+07	9.32519e+07	1.09092e+08	1.22582e+08	7.79529e+07	9.23961e+07	1.06612e+08	1.04182e+08	0.986737	0.955887	Yes
Tb927.10.15850		peroxin 12	43.1731	1	4	5	5	1.80633e+08	2.11733e+08	2.02426e+08	1.82937e+08	1.89854e+08	2.11003e+08	2.04968e+08	1.84984e+08	1.63524e+08	2.16321e+08	0.986523	0.868473
Tb927.7.3370		hypothetical protein, conserved	67.4872	1	17	21	22	2.18019e+09	2.31352e+09	2.23148e+09	2.09221e+09	2.12423e+09	2.05878e+09	2.15309e+09	2.19104e+09	2.26388e+09	2.42445e+09	0.986511	0.70688
Tb927.5.3400		calcium-translocating P-type ATPase	110.318	1	25	37	38	6.26757e+09	7.29775e+09	6.81462e+09	6.11235e+09	6.62598e+09	9.5108e+09	6.10245e+09	5.74987e+09	5.86653e+09	6.34216e+09	0.986491	0.973988	Yes
Tb927.8.8150		C2 domain containing protein, putative	19.746	1	2	3	4	3.57929e+08	4.26503e+08	3.86486e+08	3.695e+08	3.73823e+08	3.94539e+08	3.60017e+08	3.73456e+08	4.04545e+08	4.08486e+08	0.986191	0.715531
Tb927.10.1050		serine peptidase, Clan SC, Family S10	51.8183	1	4	5	7	2.87349e+09	3.34319e+09	3.124e+09	3.02839e+09	2.70178e+09	4.38607e+09	2.74789e+09	2.46173e+09	2.94577e+09	2.74323e+09	0.986009	0.965252
Tb927.6.4140		paraflagellar rod component, putative	13.0088	1	5	6	9	6.96403e+09	7.08616e+09	6.72712e+09	7.27474e+09	6.86124e+09	6.34e+09	7.06648e+09	6.78506e+09	6.82461e+09	8.39331e+09	0.985987	0.84432
Tb927.10.15360		hypothetical protein, conserved	191.99	1	13	14	14	4.25616e+08	4.5704e+08	4.61591e+08	4.69841e+08	4.52823e+08	5.17093e+08	3.95801e+08	4.05735e+08	4.94817e+08	4.85836e+08	0.985922	0.88185		Yes
Tb927.7.6970		paraflagellar rod protein, putative	77.216	1	9	10	10	4.47013e+08	4.80812e+08	4.74254e+08	4.18943e+08	4.81967e+08	6.84324e+08	4.16569e+08	3.87314e+08	3.95604e+08	4.52232e+08	0.985851	0.941364
Tb927.11.13770		LEM3 (ligand-effect modulator 3) family / CDC50 family, putative	40.381	1	3	3	3	4.01278e+07	5.14678e+07	4.53204e+07	3.93134e+07	3.99531e+07	5.23075e+07	4.51192e+07	3.90038e+07	4.01115e+07	4.27645e+07	0.985755	0.850273	Yes
Tb927.10.10390		trypanothione reductase	53.1572	1	14	19	22	4.52657e+09	4.04225e+09	4.56713e+09	4.39534e+09	4.48306e+09	6.76156e+09	3.92195e+09	3.72495e+09	3.99589e+09	3.92875e+09	0.985727	0.918223
Tb927.4.1080		V-type ATPase, A subunit, putative	67.7503	1	24	29	30	4.88506e+09	4.77444e+09	4.98673e+09	4.73993e+09	4.53595e+09	7.57327e+09	4.66741e+09	3.93028e+09	3.96387e+09	4.13591e+09	0.985636	0.884422
Tb927.10.2530		adenylate kinase, putative	24.941	1	11	13	13	2.19042e+09	2.33431e+09	2.30111e+09	2.02205e+09	2.24025e+09	2.00317e+09	2.20042e+09	2.30951e+09	2.32004e+09	2.41696e+09	0.985603	0.745986
Tb927.9.12320		cystathione gamma lyase, putative	44.7165	1	4	4	5	8.57933e+08	8.08746e+08	8.12402e+08	8.52572e+08	8.20915e+08	1.0687e+09	8.29971e+08	7.99517e+08	7.76611e+08	7.38622e+08	0.985557	0.927917
Tb927.10.6880		glyceraldehyde 3-phosphate dehydrogenase, cytosolic	35.6109	1	9	10	11	6.75389e+09	6.55547e+09	6.10539e+09	6.33493e+09	6.5782e+09	7.38327e+09	6.35475e+09	6.02883e+09	6.50009e+09	6.53957e+09	0.98541	0.737596
Tb927.3.1110		Putative intraflagellar transport protein A1	52.7142	1	10	10	10	4.79866e+08	4.31978e+08	4.51934e+08	4.45653e+08	4.10193e+08	5.63385e+08	3.85582e+08	4.06565e+08	4.38619e+08	4.58674e+08	0.985263	0.919072
Tb927.8.5170		hypothetical protein, conserved	135.827	1	3	3	3	1.62902e+07	2.04923e+07	1.75477e+07	1.96189e+07	1.73824e+07	2.29493e+07	9.6821e+06	1.70766e+07	2.28791e+07	2.01327e+07	0.985027	0.876013	Yes
Tb927.10.5670		N-acetyltransferase subunit Nat1, putative	82.1926	1	9	11	11	7.0386e+08	6.93885e+08	7.86933e+08	7.10433e+08	7.17132e+08	7.71644e+08	6.71605e+08	7.37242e+08	7.40667e+08	7.4748e+08	0.984628	0.644599
Tb927.2.4090		signal recognition particle receptor beta subunit, putative	29.38	1	3	4	5	2.55215e+08	2.40645e+08	2.69805e+08	2.36935e+08	2.26452e+08	2.77078e+08	2.69715e+08	2.44635e+08	2.38456e+08	2.18384e+08	0.984606	0.802107
Tb927.4.2000		ruvB-like DNA helicase, putative	52.6108	1	13	16	16	2.48517e+09	2.31886e+09	2.45582e+09	2.38868e+09	2.26651e+09	2.28927e+09	2.04342e+09	2.31663e+09	2.74864e+09	2.7065e+09	0.984351	0.865895
Tb927.10.7930		2,3-bisphosphoglycerate-independent phosphoglycerate mutase	60.6048	1	15	23	29	8.99647e+09	9.42264e+09	8.77448e+09	8.67775e+09	9.08662e+09	1.04999e+10	7.5419e+09	9.34712e+09	9.07838e+09	9.21681e+09	0.984105	0.848271
Tb927.8.6240		STOP axonemal protein	30.0423	1	14	16	19	4.59999e+09	4.779e+09	4.97853e+09	5.32875e+09	4.80393e+09	3.72461e+09	4.64561e+09	5.31091e+09	5.51799e+09	5.68717e+09	0.984084	0.945243
Tb927.9.11270		t- complex protein 1 (eta subunit), putative	61.4717	1	23	27	27	5.3407e+09	4.45903e+09	5.22112e+09	4.79008e+09	4.71258e+09	5.52126e+09	5.05956e+09	4.70216e+09	4.90553e+09	4.7361e+09	0.983907	0.71553
Tb927.7.7190		hypothetical protein, conserved	143.366	1	1	1	1	2.45407e+07	4.04554e+07	2.40458e+07	3.22638e+07	2.61584e+07	2.84039e+07	3.16785e+07	3.12279e+07	2.67609e+07	3.18683e+07	0.983491	0.749354
Tb927.10.5780		amino acid tansporter, putative	62.6546	1	1	1	1	1.59675e+07	2.30005e+07	2.31578e+07	1.78869e+07	1.46961e+07	2.53075e+07	1.59769e+07	2.03787e+07	1.67535e+07	1.79314e+07	0.982986	0.874047
Tb927.9.6060		ERV/ALR sulfhydryl oxidase domain-containing protein	30.4894	1	1	1	1	1.21845e+08	1.15377e+08	1.31559e+08	1.18489e+08	1.39596e+08	1.12298e+08	1.27319e+08	1.36518e+08	1.27854e+08	1.34097e+08	0.982416	0.723692
Tb927.10.7850		protein-L-isoaspartate, putative	25.68	1	1	1	1	540486	169000	711766	529903	473813	424744	177975	923.112	1.09034e+06	774535	0.982358	0.419087
Tb927.10.8920		ras-like small GTPase, putative	38.3959	1	3	4	4	7.02239e+07	7.97746e+07	6.70686e+07	8.5055e+07	7.58581e+07	7.67311e+07	7.72552e+07	7.08384e+07	7.63604e+07	8.36204e+07	0.982263	0.698301
Tb927.6.1010	Tb927.6.1020	cysteine peptidase, Clan CA, family C1, Cathepsin L-like	48.4392	0.95	1	1	1	7.67018e+09	7.04406e+09	7.4631e+09	7.7777e+09	7.63136e+09	9.49082e+09	7.78729e+09	7.30886e+09	6.84932e+09	6.83027e+09	0.982225	0.867503
Tb927.11.15240		Ras-related protein RAB2B, putative	23.5119	1	4	4	4	1.73933e+08	2.2196e+08	1.69735e+08	1.7198e+08	1.84966e+08	1.70297e+08	1.8398e+08	1.86245e+08	1.91148e+08	2.07646e+08	0.982177	0.730693
Tb927.7.7410		oxidoreductase, putative	35.7866	1	7	8	9	5.39617e+08	5.42245e+08	6.9109e+08	5.72417e+08	6.08963e+08	7.04323e+08	4.18604e+08	5.83126e+08	7.40733e+08	5.62436e+08	0.981759	0.977639
Tb927.11.14100		Double RNA-binding domain containing protein 4	54.7054	1	10	13	14	2.29195e+09	2.55018e+09	2.63439e+09	2.40058e+09	2.38776e+09	3.59046e+09	2.3748e+09	2.10304e+09	2.32389e+09	2.1032e+09	0.98155	0.989404
Tb927.8.4450		RNA-binding protein, putative	47.214	1	2	3	3	2.06808e+08	1.93596e+08	1.98549e+08	2.08238e+08	1.82166e+08	2.40065e+08	1.96956e+08	1.83978e+08	1.91618e+08	1.95445e+08	0.981446	0.775153
Tb927.10.15270		metallo- peptidase, Clan MG, Family M24	43.7839	1	9	11	12	9.30047e+08	1.19623e+09	1.04871e+09	1.01194e+09	1.02468e+09	1.01858e+09	9.89542e+08	1.08205e+09	1.02915e+09	1.19097e+09	0.981419	0.711687
Tb927.3.1010		hypothetical protein, conserved	64.3382	1	18	20	23	2.04055e+09	2.86559e+09	1.88658e+09	2.53076e+09	2.2935e+09	3.85299e+09	1.95512e+09	1.94768e+09	1.99592e+09	2.08975e+09	0.981043	0.95386	Yes	Yes
Tb927.3.720		zinc finger protein 3	14.1676	1	2	2	2	1.2414e+09	1.11939e+09	1.15574e+09	1.15592e+09	1.21034e+09	1.42057e+09	9.93174e+08	1.13687e+09	1.08988e+09	1.35742e+09	0.980805	0.879925	Yes
Tb927.4.3090		hypothetical protein, conserved	25.8351	1	1	1	1	3.5633e+06	1.32797e+07	7.99745e+06	5.31825e+06	5.67559e+06	1.1976e+07	8.74849e+06	5.65133e+06	3.12806e+06	7.04726e+06	0.980388	0.934745
Tb927.11.3240		T-complex protein 1, zeta subunit, putative	59.5801	1	18	24	32	6.80637e+09	6.12412e+09	6.49381e+09	6.97861e+09	7.13421e+09	7.85802e+09	6.91706e+09	6.12823e+09	6.25748e+09	7.061e+09	0.979993	0.746017	Yes
Tb927.5.2000		hypothetical protein	38.8287	1	1	1	1	7.61301e+07	8.05391e+07	8.13493e+07	6.92437e+07	7.79282e+07	6.06593e+07	5.9731e+07	8.40312e+07	9.05437e+07	9.81163e+07	0.979925	0.992883	Yes
Tb927.10.12390		hypothetical protein, conserved	29.6587	1	3	3	3	1.20939e+08	9.87304e+07	9.53699e+07	1.18297e+08	1.07402e+08	7.35293e+07	1.18532e+08	1.33749e+08	1.11529e+08	1.14525e+08	0.979839	0.960418
Tb927.11.8180		hypothetical protein, conserved	31.1176	1	3	3	3	9.7683e+07	1.03718e+08	9.84664e+07	1.06053e+08	1.03596e+08	1.22092e+08	9.26691e+07	1.07913e+08	1.03194e+08	9.41435e+07	0.979818	0.771614	Yes
Tb05.5K5.220		hypothetical protein	88.6638	1	4	4	4	1.50463e+08	1.91325e+08	1.59991e+08	1.59031e+08	1.75651e+08	1.50756e+08	1.62949e+08	2.07813e+08	1.5746e+08	1.75029e+08	0.979455	0.806065
Tb927.4.4440		adenylyl cyclase	138.703	0.95	1	1	1	6.0423e+07	6.49086e+07	6.60275e+07	6.16793e+07	7.03806e+07	8.61355e+07	6.00761e+07	6.4533e+07	5.84487e+07	6.10442e+07	0.979353	0.88189
Tb927.6.1210		kinetoplastid kinetochore protein 6	23.4603	0.997	1	1	1	5.09357e+07	4.17819e+07	5.10266e+07	4.11666e+07	5.61596e+07	4.10501e+07	4.89705e+07	5.26795e+07	5.59281e+07	4.75921e+07	0.979084	0.780953
Tb927.9.10530		Flagellum attachment zone protein 4	118.719	1	3	3	3	7.91029e+07	4.11403e+07	7.32308e+07	6.5113e+07	7.19467e+07	8.99478e+07	6.83401e+07	5.88666e+07	6.24933e+07	5.79792e+07	0.978991	0.826193	Yes	Yes
Tb927.7.4890		Present in the outer mitochondrial membrane proteome 34	92.6543	0.95	1	1	1	9.99026e+06	7.97945e+06	1.08439e+07	1.03185e+07	1.2427e+07	1.0908e+07	7.02501e+06	6.02121e+06	1.58632e+07	1.28534e+07	0.978893	0.871239
Tb927.11.8370		hypothetical protein, conserved	105.107	0.95	1	1	1	3.20536e+06	6.73661e+06	971195	1.53778e+06	3.12629e+06	5.52923e+06	4.52876e+06	2.28058e+06	2.02357e+06	1.56104e+06	0.978275	0.785158	Yes
Tb927.11.13070		O-phosphoseryl-tRNA(Sec) selenium transferase, putative	58.9646	0.999	1	1	1	4.38253e+06	2.1651e+06	4.83445e+06	4.26294e+06	4.65473e+06	6.83746e+06	3.34617e+06	3.22947e+06	3.76911e+06	3.56895e+06	0.978247	0.933175
Tb927.4.1960		hypothetical protein, conserved	37.3913	0.95	1	1	1	1.2811e+07	2.05859e+07	1.15916e+07	1.47489e+07	1.51202e+07	1.60816e+07	1.42376e+07	1.56957e+07	1.29288e+07	1.75981e+07	0.977997	0.75129
Tb927.11.13000		phospholipid-transporting ATPase, putative	173.114	1	3	3	3	7.4451e+07	7.88116e+07	7.00743e+07	7.09128e+07	7.7045e+07	8.32933e+07	6.46656e+07	7.24713e+07	8.2412e+07	7.68918e+07	0.977775	0.71972	Yes
Tb927.10.14200		syntaxin 5	37.2938	1	2	2	2	4.32011e+07	5.3671e+07	4.51169e+07	4.32843e+07	4.19894e+07	4.33746e+07	3.87225e+07	4.37907e+07	5.25264e+07	5.40757e+07	0.977517	0.812481	Yes
Tb927.11.11720		FG-GAP repeat protein, putative	68.2079	1	3	3	4	1.76716e+08	1.90856e+08	2.02892e+08	1.94294e+08	1.89396e+08	2.26304e+08	2.06316e+08	1.54278e+08	1.8892e+08	2.00647e+08	0.977152	0.817175
Tb927.1.3110		soluble N-ethylmaleimide sensitive factor (NSF) attachment protein, putative	32.1376	1	3	3	3	7.84913e+07	6.84431e+07	8.11625e+07	8.02152e+07	7.9044e+07	5.75102e+07	7.60043e+07	9.08857e+07	8.66756e+07	8.53926e+07	0.977016	0.892277
Tb927.5.920		rhodanese-like domain containing protein, putative	50.7345	1	2	2	2	9.79903e+06	2.92312e+07	1.52145e+07	2.54902e+07	2.5469e+07	2.63217e+07	2.14709e+07	1.97969e+07	2.18106e+07	1.83039e+07	0.976788	0.680803
Tb927.11.12530		Flagellum attachment zone protein 3	90.6563	1	21	24	25	2.35012e+09	2.2359e+09	2.32683e+09	2.28406e+09	2.36695e+09	3.01002e+09	2.02186e+09	2.23659e+09	2.26882e+09	2.30474e+09	0.97651	0.831047	Yes
Tb927.5.2080		GMP reductase	52.2385	1	11	13	16	3.18254e+09	3.03223e+09	3.11916e+09	3.35066e+09	3.48961e+09	6.07874e+09	3.00334e+09	2.45224e+09	2.41775e+09	2.61243e+09	0.976438	0.808908		Yes
Tb927.10.5440		RNA editing endoribonuclease	60.84	0.997	1	1	1	7.57406e+06	8.2356e+06	7.09222e+06	6.30633e+06	7.20547e+06	1.00563e+07	8.25505e+06	4.93975e+06	6.21878e+06	7.82528e+06	0.976364	0.991308
Tb927.3.2900		Eukaryotic translation initiation factor 2 subunit alpha	46.8251	1	14	16	16	2.30727e+09	2.22822e+09	2.06782e+09	2.12767e+09	2.06367e+09	2.71898e+09	2.24017e+09	2.14413e+09	1.9959e+09	1.96404e+09	0.975725	0.774516
Tb927.10.3740		hypothetical protein, conserved	54.3762	0.95	1	1	1	2.1515e+07	2.42897e+07	1.74448e+07	1.49274e+07	1.90837e+07	1.55849e+07	2.02434e+07	2.13783e+07	2.43839e+07	1.80979e+07	0.975645	0.81553
Tb927.10.530		Plasma-membrane choline transporter, putative	76.3269	1	2	2	2	8.38802e+07	7.6809e+07	8.16265e+07	8.12872e+07	8.11508e+07	1.08914e+08	9.07858e+07	7.88822e+07	7.11638e+07	6.52685e+07	0.975278	0.927102
Tb927.3.600		hypothetical protein	24.993	0.996	1	1	1	4.8555e+07	6.56771e+07	5.22185e+07	5.32488e+07	4.79471e+07	5.55126e+07	4.94702e+07	5.86418e+07	5.68548e+07	5.39602e+07	0.975248	0.648901
Tb927.11.13190		elongation factor 1 gamma, putative	46.2759	1	18	26	28	1.3949e+10	1.26331e+10	1.34704e+10	1.39056e+10	1.41233e+10	1.51812e+10	1.30481e+10	1.38684e+10	1.40431e+10	1.36856e+10	0.975008	0.455597
Tb927.8.3710		exonuclease, putative	84.5023	1	6	7	7	3.1524e+08	3.13847e+08	3.17307e+08	3.14554e+08	3.28768e+08	3.5985e+08	3.21367e+08	3.36628e+08	3.08678e+08	3.03946e+08	0.975005	0.48131
Tb927.3.4560		5'-AMP-activated protein kinase catalytic subunit alpha, putative	70.6568	1	1	2	2	4.09393e+07	3.8257e+07	4.34061e+07	3.98469e+07	4.18365e+07	4.26827e+07	3.61898e+07	3.8313e+07	4.62272e+07	4.61254e+07	0.974935	0.699721
Tb927.10.7010		hypothetical protein, conserved	70.1052	0.997	1	1	1	3.07715e+06	8.98113e+06	3.95553e+06	6.86526e+06	5.65654e+06	7.58719e+06	6.43889e+06	7.19021e+06	3.10213e+06	4.95208e+06	0.974893	0.853658
Tb927.8.6230		hypothetical protein, conserved	37.268	1	3	4	4	2.17059e+08	4.01837e+08	2.02162e+08	2.23504e+08	2.17653e+08	2.45598e+08	2.61381e+08	2.68042e+08	2.47285e+08	2.72655e+08	0.974712	0.649604
Tb927.5.2460		hypothetical protein, conserved	54.4944	0.953	1	1	1	3.30032e+06	3.82623e+06	3.72077e+06	4.31745e+06	4.28141e+06	7.68513e+06	6.72538e+06	3.24865e+06	2.0684e+06	226563	0.974545	0.473391
Tb927.8.3020		hypothetical protein, conserved	66.0132	1	3	4	4	4.61741e+07	4.45141e+07	4.09397e+07	4.16423e+07	4.63322e+07	4.49808e+07	3.82048e+07	4.84141e+07	4.6847e+07	4.69184e+07	0.97443	0.642834	Yes
Tb927.1.4710		hypothetical protein, conserved	19.5234	0.95	1	1	1	4.67804e+06	1.11257e+07	5.15485e+06	6.51016e+06	8.44845e+06	1.12906e+07	7.60361e+06	1.14691e+07	2.68435e+06	3.81603e+06	0.974325	0.825112
Tb927.7.1290		Protein of unknown function (DUF2012), putative	26.9986	1	1	1	1	7.23013e+06	1.33901e+07	7.04093e+06	7.53244e+06	1.16097e+07	1.4292e+07	1.01391e+07	7.30112e+06	4.71235e+06	1.15986e+07	0.974191	0.980127	Yes
Tb927.1.1820		hypothetical PIN domain-containing protein	41.9845	0.95	1	1	1	6.57049e+06	8.55866e+06	1.15256e+07	8.95071e+06	1.02216e+07	9.75137e+06	8.9395e+06	8.471e+06	7.48914e+06	1.23915e+07	0.974161	0.824991
Tb927.10.3390		predicted TLD domain protein	141.185	1	1	1	1	8.81051e+06	2.67678e+06	5.85054e+06	4.88081e+06	5.62054e+06	6.4781e+06	4.31707e+06	6.65018e+06	5.05761e+06	6.09522e+06	0.97346	0.702315	Yes
Tb927.11.880		cyclophilin a	18.717	1	10	18	33	4.71654e+10	5.08497e+10	4.8539e+10	4.75425e+10	5.09702e+10	4.24849e+10	4.68842e+10	5.49855e+10	5.15957e+10	5.59462e+10	0.972887	0.684969		Yes
Tb927.11.10160		60S ribosomal protein L22, putative	15.2598	0.95	1	1	1	3.92465e+08	2.07608e+08	3.94931e+08	3.37683e+08	3.31217e+08	4.29792e+08	3.83919e+08	2.80584e+08	3.41093e+08	2.74924e+08	0.972867	0.80399
Tb927.9.10710		elongation factor 1-alpha, putative	68.0095	1	2	2	2	3.18014e+07	1.82594e+07	3.23511e+07	2.91281e+07	2.40993e+07	3.74234e+07	2.52562e+07	2.6013e+07	2.50784e+07	2.56635e+07	0.972782	0.789308
Tb927.7.5310		YEATS family, putative	72.6418	1	2	2	2	4.20679e+07	4.94037e+07	3.96634e+07	4.40042e+07	4.72058e+07	4.40953e+07	3.68981e+07	3.9474e+07	4.83325e+07	5.98084e+07	0.972603	0.866606
Tb927.10.12410		hypothetical protein, conserved	24.6591	1	5	6	7	3.62918e+08	4.112e+08	3.6993e+08	3.72452e+08	3.75621e+08	3.62307e+08	4.03447e+08	3.84288e+08	3.86333e+08	4.11854e+08	0.971201	0.374683
Tb927.3.3830		hypothetical protein, conserved	42.6287	1	5	5	5	2.03543e+08	2.24643e+08	1.97391e+08	2.17537e+08	2.04821e+08	3.47142e+08	1.89495e+08	1.65375e+08	1.86357e+08	1.90832e+08	0.971029	0.955035
Tb927.11.11460		Mitochondrial import receptor subunit ATOM69	69.0003	1	10	11	11	7.7783e+08	7.63586e+08	7.65065e+08	7.63604e+08	7.57279e+08	1.34182e+09	6.75534e+08	6.53647e+08	6.16763e+08	6.54637e+08	0.970821	0.900756
Tb927.10.290		proteasome alpha 2 subunit, putative	25.3549	1	6	9	9	1.509e+09	1.72325e+09	1.45482e+09	1.32421e+09	1.39818e+09	1.56207e+09	1.50016e+09	1.52607e+09	1.58313e+09	1.46124e+09	0.970755	0.495484
Tb927.9.7980		hypothetical protein, conserved	15.7531	1	1	1	1	4.01047e+07	6.6962e+07	6.66226e+07	6.7086e+07	7.27532e+07	9.27153e+07	8.2286e+07	7.73755e+07	3.30347e+07	3.76467e+07	0.970502	0.888939
Tb927.11.14890		DNA polymerase alpha/epsilon subunit B, putative	72.3202	0.953	1	1	1	5.04919e+07	4.43033e+07	4.54361e+07	4.66697e+07	5.02619e+07	4.47786e+07	3.92296e+07	5.25523e+07	5.7079e+07	5.07335e+07	0.970496	0.754871
Tb927.2.3030		ATP-dependent Clp protease subunit, heat shock protein 78 (HSP78), putative	90.6674	1	14	17	17	2.15041e+09	2.12062e+09	2.20545e+09	2.32042e+09	2.46915e+09	2.9914e+09	2.13278e+09	2.04426e+09	2.1705e+09	2.27031e+09	0.970437	0.773705		Yes
Tb927.3.2670		hypothetical protein, conserved	28.84	1	4	4	4	1.34649e+08	1.42635e+08	1.50647e+08	1.47868e+08	1.5559e+08	1.43154e+08	1.23848e+08	1.68526e+08	1.77265e+08	1.40897e+08	0.970413	0.75053
Tb927.9.15000		proteasome complex subunit Rpn13 ubiquitin receptor, putative	27.2137	1	5	5	5	3.22828e+08	2.48261e+08	3.72834e+08	3.37936e+08	3.60506e+08	6.03702e+08	2.51059e+08	2.44641e+08	2.95435e+08	2.98115e+08	0.970119	0.906982
Tb927.9.7060		hypothetical protein, conserved	32.7989	0.96	1	1	1	2.53045e+07	1.45944e+07	2.55195e+07	2.32636e+07	2.19382e+07	1.96982e+07	2.40606e+07	2.21199e+07	2.13549e+07	2.68007e+07	0.970062	0.712249
Tb927.10.10350		protein kinase, putative	66.7624	1	4	4	4	1.6093e+08	1.04456e+08	1.46231e+08	1.78623e+08	1.78125e+08	1.79742e+08	1.42035e+08	1.50034e+08	1.57358e+08	1.63413e+08	0.969444	0.677332
Tb11.02.5090		proliferator-activated receptor-interacting protein (PRIP) interacting protein (PIMT), putative, pseudogene	27.8515	0.997	1	1	1	1.02756e+07	1.79514e+07	1.10882e+07	1.38695e+07	1.07038e+07	1.43162e+07	1.11153e+07	1.40007e+07	1.36141e+07	1.2879e+07	0.969104	0.670074
Tb927.11.2250		conserved protein, unknown function	26.9397	1	4	4	4	3.43534e+08	4.18694e+08	3.52187e+08	4.34454e+08	4.33213e+08	4.44162e+08	4.21789e+08	4.03054e+08	3.93805e+08	3.82932e+08	0.968881	0.557524	Yes	Yes
Tb927.11.1070		glycosomal transporter (GAT3), putative	75.5117	1	2	2	2	1.2571e+08	1.6075e+08	1.29698e+08	1.34867e+08	1.52919e+08	2.5885e+08	1.31564e+08	1.07158e+08	1.05866e+08	1.2347e+08	0.968409	0.887836
Tb927.10.8190		T-complex protein 1, theta subunit, putative	58.0809	1	18	21	25	7.31335e+09	7.49651e+09	7.38205e+09	6.77708e+09	6.70151e+09	1.009e+10	6.45371e+09	6.27256e+09	6.54649e+09	7.47314e+09	0.968361	0.858966		Yes
Tb927.10.4170		hypothetical protein, conserved	291.82	1	1	1	1	2.281e+06	3.89108e+06	4.7225e+06	3.51699e+06	6.13424e+06	4.28943e+06	3.53167e+06	3.6035e+06	5.06015e+06	4.7367e+06	0.968162	0.691155	Yes
Tb927.2.3930		dna replication licensing factor mcm3	88.962	1	1	1	1	2.35993e+07	2.99181e+07	2.66085e+07	2.2323e+07	2.17107e+07	3.58358e+07	2.19195e+07	2.63348e+07	2.06665e+07	2.35364e+07	0.96778	0.865323
Tb927.3.2740		hypothetical protein, conserved	35.5644	0.95	1	1	1	4.72958e+06	2.58574e+06	3.16017e+06	2.94131e+06	7.83842e+06	6.00914e+06	4.78502e+06	4.80902e+06	2.55008e+06	3.80972e+06	0.967775	0.749951
Tb927.7.2250		carnitine O-palmitoyltransferase II, putative	75.1717	0.959	1	1	1	631750	844277	1.20124e+06	801107	1.14004e+06	2.03491e+06	142647	1.05221e+06	699317	844047	0.967586	0.619247
Tb927.8.6280		hypothetical protein, conserved	27.1224	1	1	1	1	2.97355e+07	4.12812e+07	3.66359e+07	3.85351e+07	3.45966e+07	4.05228e+07	4.67481e+07	3.83626e+07	2.84664e+07	3.28239e+07	0.967155	0.813713
Tb927.4.5390		serine/threonine-protein kinase NrkA	47.9015	0.95	1	1	1	6.65039e+07	6.24738e+07	6.40105e+07	6.85883e+07	6.79492e+07	4.6521e+07	7.57706e+07	7.6344e+07	6.99003e+07	7.23102e+07	0.966788	0.849172
Tb927.11.16090		outer dynein arm docking complex, putative	72.1469	1	8	8	8	3.60972e+08	4.44795e+08	3.6993e+08	3.73712e+08	3.83034e+08	4.04751e+08	4.38936e+08	3.8518e+08	3.71361e+08	3.98624e+08	0.966776	0.472488	Yes
Tb927.9.6150		protein phosphatase 2A regulatory subunit, putative	86.8867	0.997	1	1	1	5.36329e+06	7.82596e+06	5.83677e+06	6.49788e+06	5.18669e+06	3.71193e+06	5.79501e+06	6.85344e+06	9.08418e+06	6.33156e+06	0.966468	0.974812
Tb927.7.1600		C-1-tetrahydrofolate synthase, cytoplasmic, putative	31.9309	0.967	1	1	1	3.72949e+07	4.54382e+07	4.88069e+07	4.6456e+07	5.14494e+07	4.87069e+07	4.00772e+07	4.92268e+07	4.7052e+07	5.23589e+07	0.966404	0.624313
Tb927.9.6210		arginine kinase	44.7173	1	2	3	3	4.64365e+10	4.13895e+10	4.70804e+10	4.58588e+10	4.97398e+10	5.12248e+10	4.65499e+10	4.69501e+10	4.79638e+10	4.59119e+10	0.966071	0.347213
Tb927.6.2230		RGG protein	88.7374	1	8	8	8	6.75191e+08	7.08929e+08	7.33107e+08	7.21509e+08	7.66368e+08	9.75491e+08	7.46135e+08	6.35577e+08	6.67829e+08	7.06746e+08	0.966055	0.768995	Yes
Tb927.10.6640		transmembrane emp24 domain-containing protein	28.1888	1	5	5	5	3.63701e+08	4.83601e+08	4.11695e+08	3.88485e+08	3.90448e+08	4.7066e+08	4.48355e+08	3.80657e+08	3.76589e+08	4.33506e+08	0.96595	0.603838
Tb927.4.4380		Pyrophosphate-energized vacuolar membrane proton pump 1	85.9379	1	11	11	12	2.21038e+09	2.2586e+09	2.38715e+09	2.1974e+09	1.86692e+09	5.17225e+09	1.83161e+09	1.34874e+09	1.50565e+09	1.44841e+09	0.965841	0.668539
Tb927.6.4210		aldehyde dehydrogenase, putative	64.5665	1	9	9	9	2.14136e+08	2.30876e+08	2.05788e+08	1.99288e+08	2.1532e+08	2.48517e+08	2.39069e+08	2.11321e+08	1.96922e+08	2.07386e+08	0.96573	0.543495	Yes
Tb927.3.4290		Paraflagellar rod protein 1-1	68.6836	1	43	68	79	4.94063e+10	3.55814e+10	4.39283e+10	4.5061e+10	4.43787e+10	4.90355e+10	4.34447e+10	4.22103e+10	4.56588e+10	4.58631e+10	0.965268	0.525765
Tb927.3.1770		leucine-rich repeat protein (LRRP), putative	100.904	1	2	2	2	5.33088e+07	5.80038e+07	4.1493e+07	3.64625e+07	5.24523e+07	5.18753e+07	4.99497e+07	4.52463e+07	5.86541e+07	4.47409e+07	0.965081	0.663262
Tb927.11.16810		dynein light intermediate chain D1bLIC, putative	45.169	1	6	8	8	1.09691e+09	1.17244e+09	1.12246e+09	1.11721e+09	1.14653e+09	1.30275e+09	1.10805e+09	1.13721e+09	1.13464e+09	1.1779e+09	0.96502	0.298502	Yes
Tb927.11.5650		replication factor C, subunit 1, putative	65.0477	1	5	5	5	1.62643e+08	1.90048e+08	1.58001e+08	1.50171e+08	1.63374e+08	1.96084e+08	1.69426e+08	1.66965e+08	1.67758e+08	1.54006e+08	0.964878	0.536846
Tb927.6.1590		conserved protein	57.0745	1	1	1	1	3.41834e+07	3.84268e+07	4.08258e+07	4.35838e+07	3.34991e+07	3.46503e+07	3.66465e+07	4.40399e+07	4.55845e+07	3.65381e+07	0.964852	0.655194
Tb927.11.9180		ADP-ribosylation factor GTPase activating protein, putative	31.7141	1	3	3	3	1.75003e+08	1.61957e+08	1.73216e+08	1.83011e+08	1.90279e+08	1.81112e+08	1.91188e+08	1.90115e+08	1.72488e+08	1.81096e+08	0.964484	0.296491
Tb927.9.12510		ATP-dependent DEAD/H RNA helicase, putative	82.742	1	19	25	28	3.28425e+09	2.99534e+09	3.28333e+09	3.3203e+09	3.3458e+09	5.06228e+09	2.99889e+09	2.80091e+09	3.01177e+09	2.95617e+09	0.96429	0.925589	Yes	Yes
Tb927.6.2270		AdoMet dependent proline di-methyltransferase, putative	28.0907	1	3	4	5	1.18544e+08	8.47818e+07	1.03758e+08	1.00656e+08	1.04465e+08	1.18772e+08	1.07589e+08	1.09251e+08	1.03627e+08	9.19437e+07	0.964271	0.585832		Yes
Tb927.9.5890		solanesyl-diphosphate synthase, putative	39.2537	1	5	5	5	4.29604e+08	3.45295e+08	4.48745e+08	4.34551e+08	4.73256e+08	4.81954e+08	4.98286e+08	4.54269e+08	4.49822e+08	3.26809e+08	0.96396	0.741493
Tb927.4.2600		hypothetical protein, conserved	181.381	1	10	10	10	3.48249e+08	3.75102e+08	3.45419e+08	3.4635e+08	3.51486e+08	4.23987e+08	3.4478e+08	3.43547e+08	3.50854e+08	3.69862e+08	0.963763	0.442481
Tb927.8.5380		ubiquitin fold modifier protein, putative	10.4701	1	3	4	4	1.4195e+09	1.48265e+09	1.46084e+09	1.41857e+09	1.42278e+09	1.62904e+09	1.40835e+09	1.55244e+09	1.45055e+09	1.43584e+09	0.963634	0.249342
Tb927.8.8020		monoglyceride lipase, putative	35.2217	1	2	2	2	4.66458e+07	5.2517e+07	4.63714e+07	4.64254e+07	5.48401e+07	7.09566e+07	5.48182e+07	5.08117e+07	3.95473e+07	4.00213e+07	0.963477	0.894254
Tb927.10.1100		60S ribosomal protein L9, putative	21.8573	1	8	13	18	1.65284e+10	1.4758e+10	1.56426e+10	1.40717e+10	1.48409e+10	1.49483e+10	1.49808e+10	1.62374e+10	1.55505e+10	1.70387e+10	0.962997	0.337248
Tb927.5.309b		invariant surface glycoprotein, putative	43.1435	1	3	3	3	1.38927e+09	1.26768e+09	1.08849e+09	1.34788e+09	1.22418e+09	1.18826e+09	1.26565e+09	1.30433e+09	1.31737e+09	1.48476e+09	0.962981	0.510176
Tb927.11.10330		regulator of chromosome condensation 1-like protein	70.3923	1	1	1	1	1.10392e+08	1.07945e+08	1.12045e+08	9.82187e+07	1.0801e+08	1.14672e+08	1.13376e+08	1.09479e+08	1.11925e+08	1.07823e+08	0.962917	0.170359
Tb927.3.4260		Acyl-coenzyme A thioesterase, putative	41.3063	1	3	4	4	2.95247e+08	2.76171e+08	2.95811e+08	2.78019e+08	2.94519e+08	4.12513e+08	2.98457e+08	2.85501e+08	2.71829e+08	2.2717e+08	0.962751	0.852426
Tb927.9.1510		D-ala D-ala ligase C-terminus/SET domain containing protein, putative	56.685	1	2	2	2	6.42012e+07	9.63429e+07	7.02749e+07	7.14197e+07	7.87687e+07	5.76699e+07	7.57592e+07	8.68686e+07	9.00891e+07	8.53774e+07	0.962714	0.748713
Tb927.7.7330		hypothetical protein, conserved	47.4019	1	1	1	1	2.69272e+06	3.12635e+06	3.58001e+06	4.03252e+06	3.1889e+06	4.6288e+06	4.20714e+06	2.49999e+06	3.37614e+06	2.55365e+06	0.96263	0.91382
Tb927.9.12100		Tetrapyrrole (Corrin/Porphyrin) Methylases, putative	46.8865	0.997	1	1	1	9.99776e+06	9.95396e+06	8.77407e+06	1.49404e+07	1.49256e+07	1.43461e+07	1.24088e+07	1.14816e+07	1.34414e+07	9.18972e+06	0.962609	0.712006
Tb927.5.580		prefoldin subunit, putative	15.5783	1	3	3	3	9.517e+08	1.04176e+09	9.33649e+08	1.08706e+09	9.07474e+08	9.40115e+08	1.0587e+09	1.07858e+09	9.72058e+08	1.06355e+09	0.962574	0.401588
Tb927.11.12120		RNA-binding protein, putative	23.3496	1	1	1	1	4.29996e+07	2.06592e+07	2.69536e+07	3.50684e+07	3.0969e+07	3.9531e+07	3.32169e+07	3.07228e+07	2.84457e+07	3.08319e+07	0.962529	0.661481
Tb11.v5.0996		hypothetical protein, conserved	57.8012	1	13	18	21	2.57011e+09	2.64159e+09	2.59265e+09	2.46354e+09	2.84252e+09	2.55644e+09	2.63252e+09	2.89502e+09	2.742e+09	2.79738e+09	0.962347	0.264705
Tb927.4.3540		hypothetical protein, conserved	41.1749	1	2	2	2	1.59897e+08	1.77371e+08	1.55129e+08	1.63029e+08	1.52733e+08	1.58673e+08	1.66951e+08	1.72865e+08	1.67042e+08	1.74424e+08	0.962146	0.239639
Tb927.8.5510		apurinic/apyrimidinic endonuclease, putative	44.3763	1	5	6	7	4.98879e+08	5.62867e+08	5.43492e+08	5.18697e+08	5.63789e+08	4.97554e+08	5.58706e+08	5.6624e+08	5.80745e+08	5.90445e+08	0.96207	0.351192	Yes
Tb927.9.11100		cAMP-dependent protein kinase catalytic subunit 1	38.0406	1	5	6	6	6.21757e+07	6.56721e+07	5.42549e+07	5.59361e+07	6.4073e+07	6.107e+07	5.88215e+07	6.02423e+07	6.26627e+07	7.12847e+07	0.961891	0.460465
Tb927.10.14140		pyruvate kinase 1	54.4228	1	28	54	77	7.80194e+10	7.13078e+10	7.62427e+10	6.6422e+10	7.46217e+10	8.03227e+10	7.45555e+10	7.66987e+10	7.49811e+10	7.46273e+10	0.961773	0.241884
Tb927.10.11270		RNA-binding protein, putative	26.6647	1	2	2	2	3.69304e+07	4.83211e+07	3.12132e+07	3.45772e+07	3.88811e+07	3.27377e+07	3.41238e+07	4.40337e+07	4.33627e+07	4.33145e+07	0.961283	0.678851
Tb927.5.3700		hypothetical protein, conserved	32.2382	0.954	1	1	1	9.42222e+06	1.29009e+07	8.70088e+06	1.17265e+07	1.11498e+07	1.39723e+07	1.01109e+07	1.18101e+07	9.26768e+06	1.09184e+07	0.961144	0.701875
Tb927.6.5000		Protein of unknown function (DUF773), putative	44.2751	1	2	2	2	6.8829e+07	6.0472e+07	6.36622e+07	6.60772e+07	6.26528e+07	4.64785e+07	6.01006e+07	8.13454e+07	7.27823e+07	7.40978e+07	0.960839	0.833584	Yes
Tb927.4.360		1,2-Dihydroxy-3-keto-5-methylthiopentene dioxygenase, putative	33.4717	1	5	6	10	1.26271e+09	1.81918e+09	1.38427e+09	1.16079e+09	1.23879e+09	1.82112e+09	1.30143e+09	1.19511e+09	1.40236e+09	1.42572e+09	0.960818	0.696298
Tb927.11.3500		Dpy-30 motif containing protein, putative	115.188	1	12	14	15	9.11275e+08	1.00543e+09	9.54639e+08	9.39504e+08	1.01903e+09	1.34935e+09	8.22087e+08	8.50215e+08	1.01725e+09	9.88149e+08	0.960776	0.790403
Tb927.11.4780		pyruvate dehydrogenase (lipoamide) kinase, putative	51.1886	1	1	1	1	8.65129e+06	6.20852e+06	8.8806e+06	8.23724e+06	9.00772e+06	1.23264e+07	7.48055e+06	7.01053e+06	7.6111e+06	8.23687e+06	0.960622	0.829984
Tb927.11.9490		CobW/HypB/UreG, nucleotide-binding domain containing protein, putative	38.1233	0.95	1	1	2	2.30981e+07	1.29402e+07	2.08037e+07	1.7024e+07	1.28055e+07	2.63102e+07	1.5172e+07	1.21473e+07	2.39564e+07	1.26648e+07	0.960341	0.937151
Tb927.9.5490		cation transporter, putative	75.9378	1	1	2	2	3.89471e+07	2.78366e+07	2.79103e+07	3.81597e+07	3.95995e+07	4.63052e+07	3.64933e+07	3.59277e+07	2.78487e+07	3.30216e+07	0.960226	0.739732
Tb927.10.4060		Ankyrin repeats (3 copies), putative	39.9392	1	3	4	4	1.57194e+08	1.58451e+08	1.594e+08	1.51812e+08	1.47679e+08	1.59686e+08	1.56702e+08	1.73017e+08	1.52718e+08	1.64537e+08	0.960179	0.16064
Tb927.11.16540		Roadblock/LC7 domain containing protein, putative	10.9135	1	3	3	3	1.68128e+08	1.73781e+08	1.55547e+08	1.55136e+08	1.63124e+08	1.8505e+08	1.82867e+08	1.55214e+08	1.63718e+08	1.62935e+08	0.959909	0.364179
Tb927.8.4210		basal body component, putative	46.1393	1	6	8	8	9.64875e+08	9.56034e+08	1.07887e+09	9.64536e+08	8.96382e+08	1.52136e+09	1.14046e+09	8.5343e+08	7.75485e+08	7.74521e+08	0.959614	0.96207
Tb927.7.790		hypothetical protein, conserved	63.0041	0.95	1	1	1	6.30189e+06	6.80986e+06	5.37683e+06	6.5309e+06	7.01769e+06	8.92264e+06	4.47379e+06	4.8972e+06	6.69425e+06	8.39842e+06	0.95959	0.95939
Tb11.02.5420		NADPH-cytochrome p450 reductase, putative	69.9881	1	4	4	4	1.13034e+09	1.1708e+09	1.05268e+09	1.13319e+09	1.0826e+09	1.7493e+09	9.47199e+08	1.01529e+09	1.06985e+09	1.02438e+09	0.959283	0.896143
Tb927.10.7920		hypothetical protein, conserved	26.0086	1	3	3	3	4.20674e+07	5.64523e+07	5.5515e+07	4.79153e+07	4.18595e+07	5.34156e+07	5.84436e+07	4.65124e+07	4.95476e+07	4.6248e+07	0.959249	0.573535
Tb927.4.3570		translation elongation factor 1-beta, putative	24.3629	1	2	3	3	9.85836e+09	8.76239e+09	9.97504e+09	9.73968e+09	9.68663e+09	1.35003e+10	8.5176e+09	8.52945e+09	9.1423e+09	1.03843e+10	0.959025	0.769478
Tb927.11.11100		glucosamine 6-phosphate n-acetyltransferase	16.1482	0.998	1	1	1	1.30296e+08	1.28202e+08	1.37048e+08	1.4538e+08	1.31014e+08	1.40622e+08	1.52683e+08	1.46279e+08	1.29667e+08	1.31492e+08	0.958898	0.317037
Tb927.11.2130		proteasome regulatory non-ATP-ase subunit 3	38.1687	1	6	8	8	9.61067e+08	1.20623e+09	9.51563e+08	1.00982e+09	9.86477e+08	1.29175e+09	1.1026e+09	9.80517e+08	9.81014e+08	9.78539e+08	0.958896	0.583314
Tb927.11.16760		T-complex protein 1, alpha subunit, putative	59.4334	1	18	18	20	6.50703e+09	5.72334e+09	6.39023e+09	6.25093e+09	5.87762e+09	8.0366e+09	5.92603e+09	5.81474e+09	6.1742e+09	6.12403e+09	0.958646	0.589278		Yes
Tb927.3.4720		dynamin-1-like protein	73.3243	1	21	28	31	9.12835e+09	7.87927e+09	8.6416e+09	9.26258e+09	9.09063e+09	9.36224e+09	9.09293e+09	8.97986e+09	9.5105e+09	8.96319e+09	0.958477	0.206371	Yes
Tb927.6.4670		MORN repeat-containing protein 1	40.6863	1	9	12	13	3.12495e+09	2.90302e+09	3.54774e+09	3.18865e+09	3.30232e+09	5.70155e+09	2.62834e+09	2.56909e+09	2.82266e+09	3.04197e+09	0.958426	0.974646	Yes
Tb927.11.2940		hypothetical protein, conserved	41.287	0.997	1	1	1	2.09156e+07	2.62541e+07	1.73534e+07	1.70488e+07	2.09677e+07	2.14676e+07	2.27355e+07	1.98219e+07	2.25107e+07	2.0464e+07	0.958317	0.534575
Tb927.10.6600		hypothetical protein, conserved	39.2208	1	2	2	2	3.51033e+07	1.0755e+07	3.6198e+07	3.5292e+07	4.03334e+07	6.34543e+07	1.89847e+07	2.06437e+07	2.42857e+07	3.71786e+07	0.958278	0.93342
Tb927.3.4980		hypothetical protein, conserved, frameshift	61.7424	1	5	5	5	1.22626e+08	1.98769e+08	1.44153e+08	1.51105e+08	1.68143e+08	1.44943e+08	1.56588e+08	1.94337e+08	1.63178e+08	1.59963e+08	0.958228	0.602312
Tb927.4.4340		Domain of unknown function (DUF4498), putative	40.6928	1	3	3	3	7.02341e+07	1.05728e+08	6.87687e+07	7.39593e+07	8.71887e+07	9.56629e+07	8.09449e+07	8.11781e+07	8.16857e+07	8.41881e+07	0.958031	0.548729	Yes
Tb927.9.10920		kinetoplastid kinetochore protein 3	118.148	1	5	5	5	1.13888e+08	1.18208e+08	1.07621e+08	8.71494e+07	1.21152e+08	1.30855e+08	9.8438e+07	1.12378e+08	1.07567e+08	1.22918e+08	0.957812	0.578311
Tb927.4.1650		hypothetical protein, conserved	62.8203	0.999	1	1	1	5.38553e+06	4.32365e+06	6.60705e+06	5.54527e+06	5.62026e+06	8.10059e+06	5.25205e+06	5.02975e+06	4.28878e+06	6.02297e+06	0.957748	0.827823
Tb927.8.6130		hypothetical protein, conserved	32.8943	1	1	1	1	8.94965e+06	6.96316e+06	1.13771e+07	1.26553e+07	9.07982e+06	1.13127e+07	6.21717e+06	9.67544e+06	1.1407e+07	1.25786e+07	0.957691	0.82927
Tb927.11.9860		EF-hand domain pair, putative	11.8658	1	7	10	15	1.1908e+10	1.2814e+10	1.1586e+10	1.53079e+10	1.36984e+10	1.16978e+10	1.32391e+10	1.45793e+10	1.38814e+10	1.48265e+10	0.957347	0.511966
Tb927.11.13150		UEV domain/Zinc finger, C3HC4 type (RING finger), putative	26.733	1	2	2	2	3.30105e+07	5.31838e+07	3.55829e+07	4.0165e+07	3.76814e+07	5.28506e+07	4.95483e+07	4.08414e+07	3.3043e+07	3.22534e+07	0.957259	0.781111
Tb927.11.7150		NGG1 interacting factor 3-like	30.4589	1	1	1	1	1.89733e+08	2.53527e+08	1.7992e+08	1.73625e+08	1.83804e+08	1.85369e+08	2.02893e+08	2.03703e+08	2.15788e+08	2.16666e+08	0.957234	0.501146
Tb927.5.990		hypothetical protein, conserved	21.5725	1	1	1	1	4.47469e+07	5.67268e+07	3.80978e+07	4.34959e+07	4.16149e+07	5.05768e+07	3.74832e+07	5.4905e+07	4.86793e+07	4.3101e+07	0.957133	0.650749
Tb927.8.1960		hypothetical protein, conserved	48.4265	1	7	7	7	7.47459e+08	8.11645e+08	7.94515e+08	7.04157e+08	6.84228e+08	7.53215e+08	7.61277e+08	7.592e+08	8.03204e+08	8.3326e+08	0.956996	0.272476
Tb927.11.10040		hypothetical protein, conserved	13.5393	1	1	1	1	7.69097e+07	8.95014e+07	9.38258e+07	1.14891e+08	7.73872e+07	1.19273e+08	1.0193e+08	7.80519e+07	8.49892e+07	8.8783e+07	0.956637	0.684889
Tb927.11.13700		Basal body protein	85.788	1	2	2	2	5.40639e+07	6.63872e+07	5.21351e+07	5.53156e+07	5.82474e+07	7.52196e+07	8.12341e+07	5.24667e+07	4.16519e+07	4.85652e+07	0.956581	0.916989
Tb927.6.4260		hypothetical protein, conserved	34.2518	1	2	2	2	2.02713e+08	2.47245e+08	2.01404e+08	2.23714e+08	2.21924e+08	2.24961e+08	2.24781e+08	2.12878e+08	2.30397e+08	2.54157e+08	0.956264	0.362993
Tb927.6.1970		nuclear cap binding protein, putative	21.2616	0.997	1	1	1	2.28071e+07	3.10987e+07	2.77183e+07	3.17269e+07	2.78326e+07	2.52099e+07	2.96414e+07	3.04765e+07	3.56976e+07	2.66309e+07	0.956164	0.61348
Tb927.11.14120		phenylalanyl-tRNA synthetase alpha chain, putative	57.0576	1	7	10	10	7.19186e+08	7.64411e+08	7.57471e+08	7.48335e+08	7.64786e+08	9.05493e+08	7.82662e+08	7.5721e+08	7.53882e+08	7.28317e+08	0.955857	0.316436
Tb927.8.5330		tyrosyl/methionyl-tRNA synthetase, putative	24.2045	1	7	8	8	1.27391e+09	1.36837e+09	1.26897e+09	1.37515e+09	1.30585e+09	1.28361e+09	1.29626e+09	1.39769e+09	1.45759e+09	1.46565e+09	0.955286	0.212517
Tb927.10.10830		RGG-containing protein 2	32.4035	1	3	3	3	2.33959e+08	2.16484e+08	2.13161e+08	2.31874e+08	2.12453e+08	3.02935e+08	2.2732e+08	2.20012e+08	1.95081e+08	2.1452e+08	0.955222	0.660362	Yes	Yes
Tb927.11.2540		hypothetical protein, conserved	33.8496	1	5	5	5	8.53791e+08	8.49906e+08	9.06584e+08	8.93387e+08	9.46748e+08	9.45737e+08	8.76836e+08	8.97916e+08	1.0231e+09	9.16198e+08	0.955069	0.211933
Tb927.2.6070		mitochondrial RNA binding complex 1 subunit	31.4855	1	2	2	2	1.92238e+08	2.30923e+08	2.00042e+08	2.12878e+08	2.04171e+08	2.08577e+08	2.12274e+08	2.32053e+08	1.96771e+08	2.39625e+08	0.954973	0.368461		Yes
Tb927.11.5600		Archaic Translocase of outer membrane 14 kDa subunit	13.577	1	1	1	1	8.95286e+07	1.34654e+08	9.92614e+07	1.093e+08	9.33058e+07	9.11533e+07	1.26355e+08	1.07312e+08	1.16098e+08	1.09994e+08	0.954872	0.585063
Tb927.4.4090		hypothetical protein, conserved	35.5496	0.95	1	1	1	1.28116e+07	1.13021e+07	1.05839e+07	1.18789e+07	1.4815e+07	1.14846e+07	8.30734e+06	1.93627e+07	1.05041e+07	1.46373e+07	0.954826	0.948723	Yes
Tb927.11.5080		hypothetical protein, conserved	27.407	0.95	1	1	1	3.94176e+06	5.13717e+06	2.47846e+06	5.12391e+06	6.24248e+06	6.17764e+06	6.4584e+06	3.04253e+06	5.26307e+06	3.06727e+06	0.954803	0.867101
Tb927.11.5680		dynein light chain, putative	23.9612	1	4	4	4	6.15176e+08	5.37628e+08	5.72358e+08	6.24908e+08	5.55904e+08	6.69077e+08	4.93879e+08	6.44845e+08	6.723e+08	5.63469e+08	0.954791	0.554452
Tb927.10.15020		protein kinase, putative	120.489	1	1	1	1	8.23676e+06	7.87694e+06	1.18401e+07	6.61855e+06	9.32589e+06	1.56609e+07	9.99484e+06	8.29159e+06	7.10047e+06	4.94054e+06	0.954551	0.970634
Tb927.11.7890		zinc finger CCCH domain containing protein 44	48.18	1	5	5	5	2.80522e+08	2.49665e+08	2.65365e+08	2.81564e+08	3.07869e+08	2.80892e+08	2.46826e+08	3.1124e+08	3.50844e+08	2.61158e+08	0.95453	0.584187
Tb927.11.9450		cyclophilin type peptidyl-prolyl cis-trans isomerase, putative	20.5206	0.95	1	1	1	1.85244e+07	2.583e+07	2.48853e+07	2.16496e+07	2.24337e+07	2.03824e+07	3.17645e+07	3.27224e+07	2.04715e+07	1.34028e+07	0.95435	0.995477
Tb927.9.14480		dynein-associated protein, putative	11.1299	1	3	5	6	2.49791e+09	2.29546e+09	2.81216e+09	2.82572e+09	2.8579e+09	2.81383e+09	2.69489e+09	3.09659e+09	2.59545e+09	2.72659e+09	0.954177	0.380909
Tb927.4.2180		60S ribosomal protein L35a, putative	17.0212	1	4	4	4	2.83256e+09	3.33287e+09	2.94628e+09	2.7679e+09	2.90014e+09	2.54409e+09	2.3627e+09	3.10263e+09	3.57823e+09	3.90355e+09	0.954075	0.768816
Tb927.11.3910		hypothetical protein, conserved	123.694	1	1	1	1	4.53108e+07	5.26814e+07	5.59906e+07	5.25993e+07	6.75864e+07	6.24851e+07	5.48611e+07	6.17244e+07	6.14244e+07	4.70643e+07	0.953433	0.565323	Yes
Tb927.10.4040		3-keto-dihydrosphingosine reductase	38.0449	1	7	7	7	6.0517e+08	6.08213e+08	5.85915e+08	5.9702e+08	5.86638e+08	6.4362e+08	6.48605e+08	5.99176e+08	6.44896e+08	5.92831e+08	0.953286	0.05653
Tb927.11.12200		hypothetical protein, conserved	10.797	0.997	1	1	1	2.7814e+07	2.33167e+07	3.21786e+07	3.43479e+07	2.20953e+07	3.5092e+07	2.40838e+07	2.5467e+07	3.0406e+07	3.15535e+07	0.953277	0.645446
Tb927.9.5620		hypothetical protein, conserved	149.283	1	1	1	1	1.51422e+07	2.41706e+07	1.53684e+07	1.55032e+07	1.87433e+07	2.14365e+07	1.73333e+07	2.05386e+07	1.90865e+07	1.49192e+07	0.952994	0.621099
Tb927.9.8100		nascent polypeptide associated complex subunit, putative	20.1294	1	4	5	6	5.4944e+09	7.14227e+09	5.66392e+09	6.17197e+09	6.49579e+09	6.35352e+09	6.73826e+09	6.76263e+09	6.04912e+09	6.59326e+09	0.952967	0.346009		Yes
Tb927.11.740		eukaryotic translation initiation factor 5A	17.8201	1	7	12	14	3.4942e+09	2.49836e+09	3.38306e+09	4.156e+09	3.74401e+09	3.63331e+09	3.42449e+09	3.41497e+09	3.69327e+09	3.96905e+09	0.952609	0.516594
Tb927.9.12480		dynein light chain type 1, putative	17.4522	1	2	2	2	5.0571e+07	7.61208e+07	6.16318e+07	5.78009e+07	4.50065e+07	7.13908e+07	5.18932e+07	5.58738e+07	6.36012e+07	6.29318e+07	0.95237	0.590841	Yes
Tb927.7.4700		WD domain, G-beta repeat, putative	77.6996	1	17	18	18	2.93757e+09	3.05217e+09	2.82647e+09	2.91051e+09	2.9161e+09	3.8041e+09	3.03007e+09	3.005e+09	2.74557e+09	2.79454e+09	0.952113	0.497228
Tb927.10.6700		hypothetical protein, conserved	56.1091	1	1	1	1	3.32641e+07	4.20216e+07	3.53461e+07	3.90474e+07	3.6376e+07	3.74002e+07	3.98028e+07	3.97697e+07	3.66099e+07	4.1853e+07	0.952002	0.3072	Yes
Tb927.8.6480		folate-binding protein YgfZ, putative	36.9436	0.999	1	1	1	4.3974e+06	8.34676e+06	5.13827e+06	5.4103e+06	5.57541e+06	6.28905e+06	4.50993e+06	5.9027e+06	8.3008e+06	5.3251e+06	0.951877	0.728835
Tb927.10.9160		Cyclin 12, L-type	71.2588	0.95	1	1	1	1.4491e+07	1.09501e+07	1.29013e+07	1.20333e+07	1.14798e+07	1.73197e+07	1.64345e+07	1.0827e+07	9.66628e+06	1.07376e+07	0.95184	0.854505	Yes
Tb927.6.640		kinetoplastid-specific phospho-protein phosphatase, putative	79.1064	1	10	11	11	7.15688e+08	7.18781e+08	7.06609e+08	7.19287e+08	6.96779e+08	6.451e+08	7.08952e+08	8.04054e+08	7.54847e+08	8.24897e+08	0.951655	0.338188		Yes
Tb927.10.6990		hypothetical protein, conserved	16.639	0.96	1	1	1	3.53245e+07	2.93968e+07	4.48172e+07	4.41306e+07	3.43621e+07	3.11333e+07	4.08789e+07	5.39425e+07	4.52518e+07	2.64015e+07	0.951536	0.847642
Tb927.11.4880		Calmodulin-binding, putative	30.2138	1	3	3	3	5.68401e+08	4.88753e+08	5.38642e+08	5.41541e+08	6.05324e+08	5.02238e+08	6.15339e+08	6.02352e+08	5.65625e+08	5.96942e+08	0.951489	0.357062
Tb927.6.3290		intraflagellar transport protein 20	15.4197	1	5	6	6	3.43143e+08	3.76649e+08	3.37862e+08	3.45266e+08	3.43053e+08	3.7393e+08	3.77568e+08	3.65628e+08	3.56799e+08	3.62117e+08	0.950944	0.0498001
Tb927.10.11390		60S ribosomal protein L6, putative	21.1861	1	9	13	16	1.22386e+10	7.8714e+09	1.1713e+10	1.02922e+10	1.07213e+10	1.37279e+10	8.85715e+09	1.02919e+10	1.10906e+10	1.16178e+10	0.950547	0.637301
Tb927.5.1130		hypothetical protein, conserved	34.3007	1	2	2	2	2.58747e+07	2.4991e+07	3.81642e+07	3.26001e+07	1.86832e+07	6.85454e+07	3.31666e+07	1.61252e+07	2.16012e+07	8.17752e+06	0.950528	0.665918
Tb927.4.590		PQQ-like domain/Protein of unknown function (DUF1620), putative	88.0237	1	9	10	11	9.3826e+08	7.23235e+08	9.36588e+08	8.69794e+08	8.25909e+08	9.78977e+08	8.72023e+08	8.48327e+08	9.40065e+08	8.77903e+08	0.950521	0.356078
Tb927.10.9970		hypothetical protein, conserved	109.998	1	3	3	3	2.00087e+08	1.87325e+08	1.89893e+08	2.04359e+08	2.01997e+08	2.97391e+08	1.83066e+08	1.72335e+08	1.94577e+08	1.87582e+08	0.950443	0.765683
Tb927.8.7270		Endoplasmic Reticulum-Golgi Intermediate Compartment (ERGIC)/Endoplasmic reticulum vesicle transporter, putative	45.0395	1	5	6	6	2.4216e+08	2.36141e+08	2.42765e+08	2.48944e+08	2.19223e+08	2.87912e+08	2.50515e+08	2.15955e+08	2.32375e+08	2.64665e+08	0.950306	0.414315
Tb927.6.2040		nitrate reductase, putative	42.2034	0.996	1	1	1	4.66286e+06	4.603e+06	4.11102e+06	3.26043e+06	4.40233e+06	7.02656e+06	4.63603e+06	3.83123e+06	4.67317e+06	1.97525e+06	0.950204	0.932734
Tb927.3.3770		paraflagellar rod component, putative	31.6616	1	13	15	19	3.88833e+09	1.15046e+10	8.26213e+09	3.56091e+09	7.96907e+09	6.45967e+09	1.0781e+10	8.56882e+09	4.82801e+09	6.39655e+09	0.950072	0.684138
Tb927.8.5830		SMP-30/Gluconolaconase/LRE-like region, putative	36.5615	1	3	4	5	4.44014e+08	5.2032e+08	4.86916e+08	5.14975e+08	5.18808e+08	4.93736e+08	5.33881e+08	5.61644e+08	5.18338e+08	5.09473e+08	0.949547	0.196767	Yes
Tb927.10.12890		bifunctional aminoacyl-tRNA synthetase, putative	80.5564	1	20	23	23	4.83191e+09	4.7574e+09	4.48146e+09	4.43169e+09	4.71697e+09	4.57492e+09	4.65154e+09	5.13488e+09	5.05507e+09	5.03754e+09	0.949517	0.118214	Yes	Yes
Tb927.10.3350		major facilitator superfamily, putative	60.2839	0.998	1	1	1	1.9971e+07	3.86151e+07	2.89735e+07	2.90903e+07	3.12452e+07	3.40761e+07	3.15773e+07	3.08429e+07	2.74749e+07	3.17921e+07	0.949486	0.543109
Tb927.4.3060		hypothetical protein, conserved	17.7327	1	4	4	4	9.61852e+08	7.69423e+08	7.22556e+08	8.91324e+08	8.08763e+08	5.63026e+08	6.12171e+08	7.58657e+08	1.25463e+09	1.18779e+09	0.949189	0.990354	Yes	Yes
Tb927.2.1850		Tetratricopeptide repeat, putative	51.2197	1	3	3	3	8.01982e+07	8.48542e+07	9.18783e+07	8.15722e+07	8.54183e+07	1.08178e+08	7.12597e+07	9.09536e+07	8.59824e+07	9.02694e+07	0.949127	0.547394
Tb927.10.1080		40S ribosomal protein S23, putative	15.9287	1	3	3	4	1.91872e+09	1.28466e+09	1.96692e+09	1.9807e+09	1.56207e+09	2.73318e+09	1.96483e+09	1.2031e+09	1.79073e+09	1.48932e+09	0.949017	0.868121
Tb927.11.14430		proteasome regulatory non-ATP-ase subunit	31.282	1	6	7	7	5.23108e+08	5.30448e+08	4.99757e+08	4.50273e+08	4.74684e+08	9.96869e+08	3.99538e+08	3.36627e+08	4.12365e+08	4.66513e+08	0.948834	0.888343
Tb927.9.12780		Leucine carboxyl methyltransferase/Cupin-like domain containing protein, putative	121.186	1	2	2	2	2.66833e+07	2.3652e+07	2.71883e+07	2.29981e+07	2.65675e+07	2.16272e+07	2.20226e+07	3.32195e+07	2.99389e+07	2.7157e+07	0.948675	0.665344
Tb927.6.3630		sphingosine 1-phosphate lyase, putative	59.5259	1	2	2	2	2.52845e+08	2.40252e+08	2.6359e+08	2.29701e+08	2.28719e+08	2.57367e+08	2.36538e+08	2.3706e+08	2.72862e+08	2.77354e+08	0.948428	0.264204
Tb927.11.2740		hypothetical protein, conserved	93.337	1	4	4	4	2.43879e+08	2.45746e+08	2.46822e+08	2.34463e+08	2.29208e+08	3.01659e+08	2.13456e+08	2.44648e+08	2.463e+08	2.59386e+08	0.948374	0.436656
Tb927.9.13120		Present in the outer mitochondrial membrane proteome 8	27.9167	0.95	1	1	1	1.61285e+06	9.28915e+06	5.3437e+06	6.45229e+06	7.39875e+06	8.4901e+06	6.74858e+06	5.87471e+06	4.70389e+06	5.93443e+06	0.947878	0.590942
Tb927.9.12330		thioredoxin, putative	17.8337	1	2	2	2	4.71217e+07	4.26109e+07	5.05359e+07	4.00719e+07	4.14581e+07	4.88485e+07	5.23409e+07	4.47043e+07	5.16184e+07	3.64989e+07	0.947813	0.552269
Tb927.11.4530		N-acetyltransferase subunit ARD1	27.4837	1	3	3	4	1.38922e+08	2.92829e+08	1.43322e+08	1.53669e+08	2.05408e+08	5.43579e+08	1.32825e+08	1.00824e+08	5.64492e+07	1.5195e+08	0.947772	0.602264
Tb927.10.15910		glycerol uptake protein, putative	69.7219	0.999	1	1	1	1.21228e+07	2.29858e+07	1.63806e+07	1.04324e+07	1.36579e+07	1.03575e+07	1.4484e+07	2.07105e+07	1.70523e+07	1.71511e+07	0.947641	0.718495
Tb927.5.1810		lysosomal/endosomal membrane protein p67	72.7329	1	18	28	31	5.22651e+09	3.95585e+09	5.51859e+09	6.26675e+09	5.17201e+09	1.20061e+10	4.11381e+09	3.57669e+09	4.16655e+09	3.73402e+09	0.947187	0.810384
Tb927.6.3640		zinc finger of C3HC4-type, RING/B-box zinc finger, putative	62.9018	1	8	9	9	6.06223e+08	6.8497e+08	6.91898e+08	5.93416e+08	6.45379e+08	7.11303e+08	6.61963e+08	6.69723e+08	7.14864e+08	6.46374e+08	0.946437	0.167216	Yes
Tb927.11.12380		hypothetical protein, conserved	46.2598	1	1	1	1	2.79428e+07	4.02736e+07	3.23138e+07	3.3428e+07	3.43195e+07	3.95712e+07	3.63782e+07	3.56413e+07	2.97022e+07	3.65312e+07	0.946316	0.466002
Tb927.6.580		hypothetical protein, conserved	66.6924	1	3	3	3	1.93454e+07	2.45534e+07	2.62523e+07	2.06269e+07	2.14586e+07	3.81505e+07	2.09895e+07	1.48851e+07	2.23053e+07	2.22887e+07	0.946193	0.931815
Tb927.5.4040		hypothetical protein, conserved	94.2639	1	2	2	2	3.25198e+07	3.90257e+07	5.23608e+07	3.73733e+07	4.84946e+07	4.32492e+07	4.86398e+07	3.78046e+07	4.43943e+07	4.7618e+07	0.946183	0.515247
Tb927.10.2940		Soluble NSF attachment protein, SNAP, putative	38.4704	1	2	3	3	4.91116e+07	6.30069e+07	4.86685e+07	6.05532e+07	7.18869e+07	7.13597e+07	7.14763e+07	6.05286e+07	4.81969e+07	5.8381e+07	0.946069	0.606215
Tb927.10.4440		predicted SAP domain protein	30.9029	1	1	1	1	7.10204e+06	7.72067e+06	6.99945e+06	8.92983e+06	7.44849e+06	5.24119e+06	1.07359e+07	8.13587e+06	8.07355e+06	8.19486e+06	0.945993	0.7882
Tb927.11.14210		conserved protein	160.136	1	4	4	4	2.51259e+08	2.77292e+08	2.65963e+08	2.45286e+08	2.37073e+08	3.12955e+08	2.87958e+08	2.58774e+08	2.44835e+08	2.45868e+08	0.945559	0.369231
Tb927.11.5780		DNA-directed RNA polymerase, mitochondrial	143.819	1	2	2	2	9.41073e+06	1.16731e+07	1.09865e+07	1.02702e+07	8.81247e+06	1.31563e+07	8.19697e+06	9.1999e+06	1.08675e+07	1.26913e+07	0.945319	0.67697	Yes
Tb927.9.11580		glycosomal membrane protein	26.4091	1	7	17	21	1.57025e+10	1.06734e+10	1.57867e+10	1.54558e+10	1.58295e+10	1.36247e+10	1.63556e+10	1.62975e+10	1.47765e+10	1.67267e+10	0.944293	0.470951
Tb927.4.2060		Flagellum attachment zone protein 8	66.8366	1	8	9	9	7.67892e+08	8.48778e+08	7.92105e+08	7.54522e+08	7.70598e+08	8.24979e+08	8.53914e+08	7.99803e+08	8.52371e+08	8.35672e+08	0.944119	0.0415024
Tb927.5.1650		serine/threonine-protein kinase, putative	75.2143	1	1	1	1	1.45123e+07	1.0921e+07	9.76345e+06	1.47797e+07	1.45187e+07	1.43229e+07	1.28793e+07	1.11409e+07	1.27268e+07	1.72521e+07	0.943988	0.603028	Yes
Tb927.8.5610		hypothetical protein, conserved	54.8112	1	2	2	2	2.13611e+07	2.70922e+07	2.01202e+07	2.35156e+07	2.49175e+07	2.44524e+07	2.96481e+07	2.71729e+07	1.93518e+07	2.33463e+07	0.943819	0.570423	Yes
Tb927.11.3260		mitochondrial DNA polymerase I protein D, putative	182.888	1	1	1	1	5.44195e+07	6.2325e+07	6.42656e+07	6.0932e+07	6.27754e+07	6.01142e+07	6.05771e+07	6.6306e+07	6.78554e+07	6.81512e+07	0.943387	0.183872
Tb927.11.4700		prostaglandin f synthase	30.9934	1	10	14	18	6.85641e+09	7.22993e+09	6.70741e+09	6.63853e+09	6.53492e+09	1.17366e+10	6.34633e+09	6.58514e+09	6.21026e+09	5.14077e+09	0.943032	0.909853		Yes
Tb927.2.3370		UDP-Gal or UDP-GlcNAc-dependent glycosyltransferase, putative	43.6884	1	5	5	6	1.64169e+08	1.99193e+08	1.8055e+08	2.13913e+08	1.89057e+08	4.35178e+08	1.57903e+08	1.22024e+08	1.424e+08	1.47753e+08	0.941929	0.801116
Tb927.8.4150		hypothetical protein, conserved	33.2462	1	3	3	3	9.09982e+07	1.36859e+08	1.09619e+08	1.07169e+08	1.16909e+08	7.19927e+07	1.41596e+08	1.10966e+08	1.3063e+08	1.41727e+08	0.940765	0.784747
Tb927.3.3950		hypothetical protein, conserved	62.2472	1	2	2	2	3.7916e+07	5.98168e+07	4.713e+07	5.04898e+07	4.69547e+07	5.40545e+07	5.80147e+07	5.35715e+07	4.38894e+07	4.81057e+07	0.940503	0.467731
Tb927.10.13100		hypothetical protein, conserved	50.916	1	3	4	4	1.07227e+08	8.91414e+07	9.88682e+07	8.68886e+07	8.32398e+07	9.29938e+07	9.59816e+07	9.15299e+07	1.07429e+08	1.06883e+08	0.940478	0.303041
Tb927.11.7480		vacuolar type h+ ATPase subunit, putative	26.3244	0.95	1	1	1	3.50294e+08	2.94953e+08	4.18995e+08	3.19965e+08	3.26298e+08	4.2673e+08	4.19063e+08	3.39835e+08	3.31652e+08	3.01514e+08	0.940462	0.531013
Tb927.11.5420		hypothetical protein, conserved	37.4051	1	2	2	2	1.26316e+08	8.34057e+07	1.23851e+08	1.41432e+08	1.20365e+08	1.29257e+08	1.17009e+08	1.3472e+08	1.16428e+08	1.35729e+08	0.940339	0.459635
Tb927.7.1130		trypanothione/tryparedoxin dependent peroxidase 2	18.8744	1	3	3	4	1.54925e+09	1.83156e+09	1.58281e+09	1.70063e+09	1.77503e+09	2.11268e+09	1.46132e+09	1.73465e+09	1.75112e+09	1.92124e+09	0.939681	0.434884		Yes
Tb927.10.15770		hypothetical protein, conserved	50.5914	0.956	1	1	1	5.20673e+06	3.48421e+06	2.59724e+06	3.54503e+06	2.91909e+06	3.99445e+06	2.12529e+06	2.57799e+06	5.51428e+06	4.687e+06	0.939325	0.893826
Tb927.10.3820		hypothetical protein, conserved	233.133	1	2	2	2	1.07482e+08	1.28008e+08	1.0624e+08	1.06965e+08	1.10866e+08	1.26229e+08	1.23461e+08	1.14304e+08	1.16002e+08	1.15836e+08	0.939124	0.147034	Yes
Tb927.3.2600		ATP-dependent DEAD/H RNA helicase, putative	244.998	1	45	51	51	7.56192e+09	7.42711e+09	7.31994e+09	7.25665e+09	7.50165e+09	1.29147e+10	7.04094e+09	6.60441e+09	6.45255e+09	6.46123e+09	0.939033	0.871442
Tb927.9.2160		hypothetical protein, conserved	22.6701	1	3	3	3	1.23105e+08	1.47055e+08	1.42832e+08	1.19631e+08	1.03368e+08	1.31024e+08	1.15467e+08	1.45488e+08	1.24788e+08	1.60576e+08	0.938952	0.477702
Tb927.7.2200		Tim10/DDP family zinc finger, putative	8.8075	0.95	1	1	1	9.20797e+07	1.11831e+08	8.74105e+07	9.99563e+07	9.05741e+07	1.21969e+08	9.67065e+07	1.00703e+08	9.23374e+07	1.01492e+08	0.938902	0.363246
Tb927.10.14690		syntaxin, putative	36.5568	1	1	1	1	3.29348e+07	4.2484e+07	3.94292e+07	2.85231e+07	3.95885e+07	5.75363e+07	3.59971e+07	3.51538e+07	3.05457e+07	3.56979e+07	0.938587	0.719323
Tb11.v5.0842		Vesicle coat protein involved in Golgi to plasma membrane transport, putative	103.466	0.999	1	1	1	498269	1.47418e+06	476308	1.12246e+06	1.16165e+06	457032	1.208e+06	2.05417e+06	563311	762095	0.938201	0.971901
Tb927.3.2280		vacuolar sorting protein 33 , putative	66.9416	1	3	3	3	7.76544e+09	5.46386e+09	7.84036e+09	6.84341e+09	7.48337e+09	1.07897e+10	8.47616e+09	8.35617e+09	6.03207e+09	4.07783e+09	0.938104	0.916183	Yes
Tb927.5.3840		hypothetical protein, conserved	63.6487	1	1	1	1	8.51923e+06	9.79094e+06	6.7444e+06	9.99758e+06	1.22682e+07	1.1506e+07	8.87291e+06	9.66544e+06	9.13514e+06	1.12713e+07	0.937951	0.510926
Tb927.3.5360		FHA domain containing protein, putative	30.9367	0.955	1	1	1	6.20985e+06	3.53682e+06	5.66794e+06	5.36488e+06	5.65578e+06	156898	7.67836e+06	5.55481e+06	8.29932e+06	6.49727e+06	0.937865	0.557334
Tb927.8.920		ubiquitin-protein ligase, putative	17.6304	1	3	3	3	2.5155e+08	2.47116e+08	2.53049e+08	2.38591e+08	2.37919e+08	2.5446e+08	2.42465e+08	2.41253e+08	2.57507e+08	3.14016e+08	0.93779	0.266485		Yes
Tb927.1.2770		hypothetical protein, conserved	45.9123	0.967	1	1	1	8.26366e+06	7.59105e+06	7.59318e+06	9.12975e+06	7.48652e+06	1.17515e+07	8.87816e+06	6.6116e+06	8.37816e+06	7.10726e+06	0.937685	0.675705	Yes
Tb927.11.6030		ras-like small GTPase, putative	25.0642	0.962	1	1	1	1.48998e+07	9.14838e+06	1.46204e+07	1.40091e+07	1.55267e+07	1.41089e+07	1.53128e+07	1.4008e+07	1.49198e+07	1.44194e+07	0.937273	0.432624
Tb927.8.2030		hypothetical protein, conserved	48.2391	1	9	10	11	1.18739e+09	1.13036e+09	1.18182e+09	1.24209e+09	1.25757e+09	1.14065e+09	1.47232e+09	1.43009e+09	1.23214e+09	1.12714e+09	0.937035	0.344058
Tb927.11.4950		hypothetical protein, conserved	88.7423	1	3	4	4	5.18226e+08	5.70244e+08	5.51542e+08	4.76789e+08	5.23963e+08	1.23999e+09	5.12029e+08	3.84979e+08	1.90164e+08	4.91122e+08	0.93701	0.711797
Tb927.9.15210		ribosomal protein L36, putative	12.4576	1	3	4	6	5.69594e+09	4.49628e+09	5.51231e+09	5.82707e+09	5.43008e+09	5.16872e+09	6.48798e+09	5.78994e+09	5.23443e+09	6.09495e+09	0.93695	0.333248
Tb927.4.3950		cytoskeleton-associated protein CAP5.5, putative	94.6522	1	5	5	5	2.11769e+09	2.33648e+09	2.07856e+09	1.88498e+09	2.00484e+09	2.94567e+09	1.95373e+09	2.13267e+09	2.1042e+09	1.98829e+09	0.936896	0.520402
Tb927.11.4980		ATP-dependent DEAD/H RNA helicase, putative	65.2756	1	5	5	5	1.86898e+08	2.18362e+08	1.95123e+08	1.95361e+08	2.00925e+08	2.53458e+08	1.5611e+08	2.10413e+08	2.15105e+08	2.28722e+08	0.936887	0.542564	Yes
Tb927.8.3530		glycerol-3-phosphate dehydrogenase [NAD+], glycosomal	37.8057	1	18	24	30	2.39707e+10	2.16265e+10	2.21401e+10	2.03119e+10	2.08633e+10	2.3446e+10	2.13135e+10	2.23027e+10	2.403e+10	2.51667e+10	0.936809	0.146486	Yes	Yes
Tb927.7.3330		Flagellar attachment zone protein 10	502.645	1	14	21	23	3.97555e+09	3.58371e+09	4.04267e+09	3.86739e+09	3.87786e+09	4.19886e+09	3.67083e+09	4.21539e+09	4.31543e+09	4.25261e+09	0.936768	0.110914	Yes
Tb927.7.1770		Mini-chromosome maintenance complex-binding protein	67.0524	0.95	1	1	1	1.84518e+07	1.74823e+07	2.00563e+07	1.91927e+07	1.5983e+07	2.61625e+07	1.88004e+07	1.39591e+07	2.08998e+07	1.75164e+07	0.936591	0.680117
Tb927.10.3750		Endonuclease/Exonuclease/phosphatase family, putative	58.8202	0.95	1	1	1	1.52171e+07	2.66877e+07	1.17306e+07	1.30686e+07	1.63887e+07	2.05704e+07	1.4344e+07	1.67684e+07	1.84741e+07	1.85737e+07	0.936459	0.527625
Tb927.10.1870		hypothetical protein, conserved	21.649	0.95	1	1	1	5.30337e+06	1.23854e+07	5.15948e+06	7.60583e+06	1.67394e+07	2.11794e+07	1.10349e+07	6.5788e+06	7.28537e+06	4.32625e+06	0.936291	0.949539
Tb927.11.2260		Eukaryotic translation initiation factor 4E-1	26.0249	1	4	4	4	1.72997e+08	1.72118e+08	1.64343e+08	1.54283e+08	1.77068e+08	1.724e+08	1.86352e+08	1.73751e+08	1.74498e+08	1.91042e+08	0.936269	0.0739271
Tb927.8.5800		hypothetical protein, conserved	16.7755	1	2	2	2	8.11287e+07	1.18943e+08	9.71173e+07	9.27715e+07	8.86893e+07	9.77633e+07	1.06916e+08	1.07728e+08	1.05508e+08	9.33522e+07	0.936202	0.327509
Tb927.11.10840		hypothetical protein, conserved	55.5174	1	2	2	2	1.27773e+08	1.12638e+08	1.0211e+08	1.2594e+08	1.26512e+08	1.13689e+08	9.63153e+07	1.14957e+08	1.42151e+08	1.68643e+08	0.935852	0.647722
Tb927.10.15350		histone H3 variant V	16.0219	1	3	3	3	2.68911e+08	2.15405e+08	2.80587e+08	2.33097e+08	2.46555e+08	2.66467e+08	2.77682e+08	2.24686e+08	2.72847e+08	2.88495e+08	0.935631	0.325865
Tb927.2.6180		iron/ascorbate oxidoreductase family protein, putative	36.2844	0.95	1	1	1	5.50825e+06	4.46444e+06	6.24047e+06	4.1693e+06	4.39654e+06	6.57419e+06	3.46138e+06	5.59446e+06	4.95728e+06	5.89731e+06	0.935599	0.688507
Tb927.10.880		thymidine kinase	50.8435	1	2	2	2	2.70141e+07	3.87172e+07	2.92746e+07	3.25998e+07	2.73819e+07	2.9542e+07	2.34906e+07	4.70183e+07	2.96465e+07	3.59911e+07	0.935415	0.727079
Tb927.6.3870		RNA-binding protein, putative	22.9039	1	2	2	2	6.60873e+07	7.74119e+07	6.73032e+07	7.20287e+07	7.09479e+07	7.73948e+07	7.19698e+07	7.89382e+07	7.55666e+07	7.43583e+07	0.935359	0.0677195
Tb927.6.3120		chaperone protein DnaJ, putative	33.7592	1	3	5	5	1.76488e+08	1.72174e+08	1.73707e+08	1.79086e+08	1.63862e+08	1.30768e+08	1.70944e+08	2.15087e+08	2.13082e+08	1.95666e+08	0.934925	0.597269
Tb927.6.2210		hypothetical protein, conserved	123.852	1	8	9	10	4.46858e+08	5.39317e+08	4.71755e+08	4.95561e+08	4.94323e+08	7.66875e+08	4.8221e+08	4.39435e+08	4.78427e+08	4.5304e+08	0.934285	0.672402	Yes	Yes
Tb927.4.1860		ribosomal protein S19, putative	18.8468	1	6	6	7	6.88678e+09	6.64029e+09	7.15834e+09	6.24846e+09	6.11189e+09	6.81647e+09	6.78708e+09	7.02288e+09	7.73615e+09	7.01421e+09	0.934109	0.106326
Tb927.4.5180		tousled-like kinase I	73.2791	1	2	2	2	2.75626e+07	3.12346e+07	2.86298e+07	2.44238e+07	2.59214e+07	3.41527e+07	2.43716e+07	2.88375e+07	3.09618e+07	2.91713e+07	0.934081	0.370574
Tb927.8.5760		Ankyrin repeats (many copies)/Alpha/beta hydrolase family, putative	53.8098	1	9	9	9	7.91379e+08	7.85616e+08	8.60116e+08	7.98089e+08	7.50275e+08	7.63758e+08	8.58358e+08	8.69601e+08	9.0004e+08	8.75615e+08	0.933941	0.0965343
Tb927.7.4910		hypothetical protein, conserved	40.483	1	6	7	7	1.10269e+09	7.60512e+08	1.05015e+09	1.01479e+09	1.04882e+09	9.0937e+08	1.07335e+09	1.11618e+09	1.15343e+09	1.07831e+09	0.93365	0.373377
Tb927.9.11050		4E-interacting protein, putative	58.5389	1	5	6	6	5.99459e+08	4.93248e+08	6.35318e+08	8.01105e+08	6.9017e+08	7.358e+08	6.92956e+08	7.19525e+08	6.86649e+08	6.14338e+08	0.933328	0.380122		Yes
Tb927.4.4740		Sphingosine N-acyltransferase, putative	45.2896	1	2	2	2	7.7342e+07	1.06807e+08	8.29014e+07	7.71068e+07	8.94049e+07	8.52326e+07	1.00499e+08	9.72041e+07	9.08003e+07	9.08038e+07	0.933316	0.295832
Tb927.8.2490		SET domain containing protein, putative	35.2295	1	2	2	2	4.61885e+07	5.57053e+07	4.94764e+07	4.43615e+07	5.58226e+07	5.63631e+07	5.46791e+07	5.09531e+07	5.3506e+07	5.40323e+07	0.933295	0.182441	Yes
Tb927.11.1090		calpain-like protein, putative	662.729	1	21	31	37	9.91263e+09	6.38785e+09	9.18577e+09	9.31922e+09	8.6562e+09	8.94841e+09	8.57903e+09	9.47139e+09	1.00551e+10	9.53472e+09	0.932882	0.362553	Yes
Tb927.9.10200		hypothetical protein, conserved	17.384	1	4	4	4	8.70057e+07	9.34613e+07	7.86498e+07	8.98713e+07	8.6994e+07	1.43441e+08	6.83886e+07	7.03785e+07	9.36431e+07	9.15767e+07	0.932725	0.810414
Tb927.5.2380		hydrolase, alpha/beta fold family, putative	34.434	1	3	3	3	2.74712e+08	2.27399e+08	2.59057e+08	2.89547e+08	2.76037e+08	2.42382e+08	2.62143e+08	2.96776e+08	3.06925e+08	3.14394e+08	0.932611	0.324308
Tb927.8.2370		dicer-like protein	186.694	1	1	1	1	1.17286e+07	1.82767e+07	1.25176e+07	1.03374e+07	1.46021e+07	2.66427e+07	1.47813e+07	1.10862e+07	1.00194e+07	9.81325e+06	0.932536	0.957458	Yes
Tb927.5.4410		hypothetical protein, conserved	23.5934	1	2	3	3	1.08293e+08	8.1559e+07	1.09236e+08	1.00437e+08	1.04329e+08	1.22058e+08	8.52269e+07	9.70924e+07	1.02537e+08	1.33411e+08	0.9325	0.535728
Tb927.8.1150		kinetoplastid kinetochore protein 9	39.2491	0.954	1	1	1	2.77628e+07	3.87467e+07	3.812e+07	3.42778e+07	2.96764e+07	5.01841e+07	4.20938e+07	3.01154e+07	2.77917e+07	3.063e+07	0.932354	0.701666	Yes
Tb927.10.8080		Uncharacterized conserved protein (DUF2042), putative	82.3817	1	4	4	4	2.24921e+08	2.50171e+08	2.3897e+08	2.28857e+08	2.39162e+08	2.9099e+08	2.79714e+08	2.38923e+08	2.16261e+08	2.41972e+08	0.932344	0.29347
Tb927.10.8160		hypothetical protein, conserved	12.2673	0.95	1	1	1	5.01798e+06	7.78841e+06	5.44074e+06	7.04071e+06	7.29488e+06	9.81796e+06	5.61554e+06	6.83145e+06	5.84078e+06	6.84164e+06	0.932337	0.63826
Tb927.6.2280		prefoldin subunit, putative	16.2812	1	3	4	4	5.97546e+08	7.26759e+08	5.97081e+08	6.2572e+08	6.12515e+08	6.54835e+08	6.59837e+08	6.8366e+08	6.90944e+08	6.99735e+08	0.932314	0.0993902
Tb927.11.7590		hypothetical protein, conserved	110.172	1	2	2	2	1.39427e+07	2.63411e+07	2.66201e+07	2.6768e+07	3.17353e+07	2.96939e+07	3.16258e+07	2.60501e+07	2.32747e+07	2.38761e+07	0.932253	0.540719	Yes
Tb927.3.870		Histone RNA hairpin-binding protein RNA-binding domain containing protein, putative	47.8728	0.998	1	1	1	3.44526e+06	1.78801e+06	3.84305e+06	2.18929e+06	4.00205e+06	4.94234e+06	3.11685e+06	2.58585e+06	2.56325e+06	3.1726e+06	0.93204	0.669421
Tb927.8.1870		Golgi/lysosome glycoprotein 1	67.5969	1	20	28	35	1.4601e+10	1.59379e+10	1.52695e+10	1.45157e+10	1.4502e+10	2.60199e+10	1.40668e+10	1.26509e+10	1.34518e+10	1.41012e+10	0.931942	0.815504
Tb927.11.12060		Peroxisomal biogenesis factor 11 (PEX11), putative	36.3725	1	2	2	3	7.73344e+07	9.30457e+07	8.72081e+07	8.13622e+07	7.60801e+07	9.16311e+07	7.78581e+07	7.20562e+07	1.00142e+08	1.03695e+08	0.931851	0.45073
Tb927.3.1790		pyruvate dehydrogenase E1 beta subunit, putative	37.5665	1	10	11	11	2.19691e+09	2.47092e+09	2.23592e+09	2.55224e+09	2.49001e+09	4.08653e+09	2.46648e+09	2.13447e+09	2.05819e+09	2.08068e+09	0.931364	0.79674
Tb927.10.11400		WD domain, G-beta repeat, putative	52.7246	1	2	2	2	3.08145e+07	3.50348e+07	2.66147e+07	2.46016e+07	2.74808e+07	2.87804e+07	2.81426e+07	2.6937e+07	3.16915e+07	3.96526e+07	0.931331	0.477969
Tb927.2.4370		trypanothione synthetase	71.6137	1	15	15	15	2.14933e+09	1.97271e+09	2.18798e+09	2.21565e+09	2.32128e+09	4.69465e+09	2.04994e+09	1.71673e+09	1.66443e+09	1.52338e+09	0.931139	0.903183	Yes
Tb927.10.2260		Ubiquitin family, putative	86.186	1	4	4	4	1.20048e+08	1.44968e+08	1.30447e+08	1.36312e+08	1.52889e+08	1.52714e+08	1.59804e+08	1.47379e+08	1.40323e+08	1.35322e+08	0.93083	0.189668
Tb927.5.610		acidic phosphatase, putative	47.6836	1	3	3	3	9.6611e+07	1.06489e+08	1.00828e+08	9.35301e+07	1.00137e+08	1.41083e+08	1.01488e+08	1.173e+08	8.54734e+07	8.93036e+07	0.930697	0.573629
Tb927.4.1630		ribosomal RNA processing protein 6	78.5486	1	3	3	4	1.53818e+08	1.91817e+08	1.52761e+08	1.63109e+08	1.55764e+08	1.65047e+08	1.79347e+08	1.73146e+08	1.72491e+08	1.88236e+08	0.930546	0.156704
Tb927.3.5620		Metallopeptidase family M24/FACT complex subunit (SPT16/CDC68)/Histone chaperone Rttp106-like, putative	113.692	1	18	20	21	1.66175e+09	1.59575e+09	1.65881e+09	1.60209e+09	1.66761e+09	2.62687e+09	1.649e+09	1.50983e+09	1.58529e+09	1.42701e+09	0.93044	0.686084
Tb927.6.1090		proteasome regulatory ATPase subunit 3	44.8594	1	12	17	17	1.31253e+09	1.19526e+09	1.2479e+09	1.29135e+09	1.27824e+09	2.4858e+09	1.037e+09	1.02773e+09	1.07373e+09	1.17529e+09	0.930249	0.969047	Yes
Tb927.6.4390		kinesin, putative	125.901	1	8	8	8	6.12989e+08	5.92088e+08	5.91056e+08	6.10095e+08	6.57519e+08	7.39632e+08	6.29902e+08	6.60783e+08	6.41273e+08	6.22142e+08	0.930175	0.0881489	Yes
Tb927.10.4850		hypothetical protein, conserved	51.3403	1	6	7	7	4.38869e+08	4.30948e+08	4.16655e+08	4.40932e+08	4.33432e+08	6.26878e+08	4.67618e+08	4.13166e+08	3.98514e+08	4.17649e+08	0.929862	0.504711
Tb927.8.7380		dihydrolipoamide dehydrogenase, point mutation	60.0135	1	3	3	3	1.29552e+08	1.32307e+08	1.35003e+08	1.3772e+08	1.49487e+08	2.06072e+08	1.52529e+08	1.19366e+08	1.29747e+08	1.27969e+08	0.929841	0.609672
Tb927.10.3330		DDRGK domain containing protein, putative	40.0924	1	3	3	3	5.66342e+07	6.6615e+07	5.75698e+07	6.37333e+07	5.55633e+07	7.08344e+07	7.09376e+07	6.0958e+07	5.76705e+07	6.2399e+07	0.929728	0.225655	Yes
Tb927.11.4190		Metallopeptidase family M24, putative	59.0564	1	3	5	7	2.42999e+08	2.87458e+08	2.42945e+08	2.29544e+08	2.47397e+08	2.01669e+08	1.93207e+08	2.61082e+08	3.26639e+08	3.62273e+08	0.929713	0.742942		Yes
Tb927.11.4570		Ras-related protein Rab5B	21.8443	1	5	5	5	1.58157e+08	1.89856e+08	1.66216e+08	1.89922e+08	1.9599e+08	2.08821e+08	2.15011e+08	2.02527e+08	1.80463e+08	1.6142e+08	0.929664	0.327546
Tb927.3.3490		High mobility group protein TDP1	30.868	1	8	9	10	1.22704e+09	1.34722e+09	1.22454e+09	1.22607e+09	1.20421e+09	1.29455e+09	1.40898e+09	1.27666e+09	1.34799e+09	1.37239e+09	0.929635	0.0272602	Yes
Tb927.6.2080		hypothetical protein, conserved	45.8871	0.953	1	1	1	4.92856e+06	4.64199e+06	5.10689e+06	4.91505e+06	5.52261e+06	7.46563e+06	5.6255e+06	5.45078e+06	4.117e+06	4.35826e+06	0.929598	0.649409	Yes
Tb927.10.7750		hypothetical protein, conserved	26.9194	1	2	2	2	3.74304e+07	4.21503e+07	4.37342e+07	4.68047e+07	4.05053e+07	4.88469e+07	4.32663e+07	4.07139e+07	4.96949e+07	4.40597e+07	0.929575	0.206937
Tb927.10.1900		DNA topoisomerase IA, putative	88.9279	1	5	5	5	1.73834e+08	2.11858e+08	1.66208e+08	1.7661e+08	1.8196e+08	1.59693e+08	2.04176e+08	2.17527e+08	2.11242e+08	1.86934e+08	0.929457	0.338587
Tb927.11.9480		tubulin binding cofactor c, putative	34.0329	1	2	2	2	5.11864e+07	3.47689e+07	4.26863e+07	3.74134e+07	3.34474e+07	4.40258e+07	4.52616e+07	3.91602e+07	4.00514e+07	4.61924e+07	0.929252	0.350546
Tb927.8.6800		hypothetical protein, conserved	57.2065	1	2	2	2	1.56858e+07	1.83782e+07	1.7759e+07	2.00621e+07	1.87045e+07	2.5695e+07	2.23325e+07	1.38875e+07	1.88313e+07	1.67664e+07	0.929002	0.651037	Yes
Tb927.8.580		hypothetical protein, conserved	40.1027	1	3	3	3	3.26029e+07	3.63342e+07	3.31337e+07	3.12544e+07	3.25187e+07	3.4069e+07	3.25839e+07	3.75241e+07	4.13363e+07	3.30195e+07	0.928926	0.206055
Tb927.11.8320		hypothetical protein, conserved	47.871	1	2	2	3	2.85623e+07	3.78808e+07	2.8854e+07	3.25344e+07	3.32001e+07	5.01623e+07	2.69293e+07	3.1031e+07	3.4285e+07	3.09809e+07	0.928733	0.64892
Tb927.9.1530		hypothetical protein, conserved	81.6133	0.95	1	1	1	854215	156860	489195	162587	425517	425678	3837.78	964.628	750594	1.06785e+06	0.92861	0.308137
Tb927.7.2360		N-acetyltransferase, putative	34.6004	1	6	6	6	2.50715e+08	2.72805e+08	2.28558e+08	2.12573e+08	2.32899e+08	3.11794e+08	2.66004e+08	2.50388e+08	2.24553e+08	2.37309e+08	0.9283	0.34128
Tb927.3.5630		3,2-trans-enoyl-CoA isomerase, mitochondrial precursor, putative	33.8835	0.95	1	1	1	1.34123e+07	1.63149e+07	1.62626e+07	1.85847e+07	2.00078e+07	2.40638e+07	2.02534e+07	1.65304e+07	1.43588e+07	1.59131e+07	0.928257	0.581925
Tb927.9.2470		nucleolar protein	86.2042	1	30	39	43	1.33363e+10	1.37149e+10	1.35561e+10	1.32443e+10	1.37746e+10	1.73502e+10	1.3363e+10	1.32386e+10	1.38928e+10	1.50142e+10	0.92818	0.207617
Tb927.9.7740		lipid-like atypical dual specificity phosphatase, putative	35.1181	1	2	2	2	9.08017e+06	8.88596e+06	1.23642e+07	1.08658e+07	1.10981e+07	1.78205e+07	1.29089e+07	7.00827e+06	9.15156e+06	9.4541e+06	0.928134	0.867861
Tb927.7.2590		prefoldin, putative	18.7764	1	3	3	3	1.41554e+08	1.4479e+08	1.4167e+08	1.70005e+08	1.43213e+08	1.62212e+08	1.59712e+08	1.63394e+08	1.60722e+08	1.52719e+08	0.927978	0.0713169
Tb927.8.7510		p-nitrophenylphosphatase, putative	41.6883	1	3	3	3	1.05794e+08	1.03155e+08	9.46838e+07	1.12022e+08	9.80153e+07	1.26485e+08	1.09309e+08	9.30384e+07	1.15202e+08	1.0952e+08	0.927947	0.250953	Yes
Tb927.10.3260		Long-chain-fatty-acid--CoA ligase 5 (EC 6.2.1.3) (Long-chain acyl-CoA synthetase 5) (LACS 5), putative	78.9851	1	14	16	19	3.55634e+09	3.38585e+09	3.69754e+09	3.52496e+09	3.72222e+09	5.07757e+09	3.56455e+09	3.66914e+09	3.63445e+09	3.33282e+09	0.927815	0.422171	Yes
Tb927.3.880		Ankyrin repeats (3 copies), putative	27.1332	1	2	2	2	4.94429e+07	8.28442e+07	5.65795e+07	7.89945e+07	6.6392e+07	9.09237e+07	7.36401e+07	5.91164e+07	6.61006e+07	7.05804e+07	0.92755	0.508379
Tb927.11.3700		Uncharacterised ACR, YagE family COG1723, putative	61.0053	1	2	2	2	6.28476e+07	6.00205e+07	5.82218e+07	5.67784e+07	6.15979e+07	7.6756e+07	6.43713e+07	5.42983e+07	6.33775e+07	6.41213e+07	0.927358	0.260423	Yes
Tb927.3.1300		hypothetical protein, conserved	46.0858	1	5	5	5	1.64811e+08	2.40177e+08	1.77671e+08	1.94749e+08	2.28132e+08	4.09293e+08	1.63822e+08	1.90252e+08	1.55071e+08	1.65948e+08	0.92729	0.960779
Tb927.11.2330		molybdopterin synthase sulphurylase protein, putative	54.8626	1	3	3	3	1.13996e+08	1.38151e+08	1.11898e+08	1.1347e+08	1.17483e+08	1.33903e+08	1.09172e+08	1.33038e+08	1.33347e+08	1.32269e+08	0.927179	0.210542	Yes
Tb927.10.7790		ubiquitin fusion degradation protein, putative	33.575	1	2	2	2	1.17097e+08	1.64585e+08	1.28823e+08	1.02876e+08	1.18076e+08	1.36389e+08	1.25263e+08	1.33682e+08	1.40425e+08	1.45311e+08	0.927156	0.319489
Tb927.2.5930		hypothetical protein, conserved	60.4907	1	2	2	2	1.90301e+07	2.42774e+07	1.73958e+07	2.05613e+07	2.26722e+07	2.4788e+07	2.29154e+07	2.32379e+07	2.09259e+07	2.0237e+07	0.927145	0.286194
Tb927.11.5400		signal recognition particle 54 kDa	53.376	1	7	7	7	7.66647e+08	8.35358e+08	7.43061e+08	6.62238e+08	7.21202e+08	9.86158e+08	7.90181e+08	7.71967e+08	7.52443e+08	7.21518e+08	0.926966	0.307359
Tb927.8.2000		cyclophilin, putative	28.4829	1	7	8	8	1.13474e+09	1.1584e+09	1.06391e+09	1.0332e+09	1.18704e+09	1.20264e+09	1.16297e+09	1.17314e+09	1.16043e+09	1.31832e+09	0.926845	0.0639489
Tb927.4.850		hypothetical protein, conserved	22.1421	0.95	1	1	1	2.44466e+07	3.23712e+07	2.3968e+07	3.08698e+07	2.96006e+07	2.78144e+07	2.97015e+07	3.31315e+07	2.73977e+07	3.4382e+07	0.926714	0.331382
Tb927.3.3690		flagellar radial spoke protein-like, putative	60.9922	1	8	10	10	1.43958e+09	1.72972e+09	1.55073e+09	1.63259e+09	1.62512e+09	1.71446e+09	1.65755e+09	1.78863e+09	1.67395e+09	1.77637e+09	0.926464	0.0527571
Tb927.6.3040		small GTP-binding protein Rab28, putative	26.0196	1	1	1	1	5.20169e+07	6.10966e+07	5.41008e+07	6.05873e+07	4.48255e+07	6.11354e+07	6.21771e+07	5.67917e+07	6.04484e+07	5.37294e+07	0.926414	0.232606
Tb11.v5.0399		hypothetical protein, conserved	121.092	0.431	0	0	0	2.7945e+08	3.12198e+08	2.80163e+08	2.61058e+08	2.75763e+08	2.18687e+08	3.42887e+08	3.23048e+08	3.3079e+08	3.05406e+08	0.926234	0.468102
Tb927.2.5910		40S ribosomal protein S13, putative	17.3103	1	5	7	8	2.7284e+09	2.13459e+09	2.44197e+09	2.22709e+09	2.44985e+09	2.42907e+09	2.52634e+09	2.67758e+09	2.75145e+09	2.55343e+09	0.926111	0.13635
Tb927.7.3130		hypothetical protein, conserved	102.825	1	2	2	2	2.06353e+07	3.23941e+07	2.2295e+07	2.37182e+07	2.92937e+07	1.67276e+07	2.74412e+07	3.06359e+07	3.1327e+07	3.24635e+07	0.92598	0.676738
Tb927.10.7330		40S ribosomal protein S24E, putative	15.6843	1	5	10	13	8.48876e+09	6.98342e+09	7.39898e+09	8.58731e+09	9.30932e+09	8.01802e+09	8.44021e+09	8.5069e+09	9.91438e+09	9.14961e+09	0.925928	0.249755
Tb927.7.3080		hypothetical protein, conserved	47.3656	1	4	5	5	1.08491e+08	1.50899e+08	1.22351e+08	1.05477e+08	1.36541e+08	1.4969e+08	1.33441e+08	1.30075e+08	1.22383e+08	1.38171e+08	0.925787	0.297931
Tb927.11.15970		Guanine nucleotide exchange factor in Golgi transport N-terminal/Sec7 domain containing protein, putative	117.088	1	3	3	3	1.94651e+08	2.08064e+08	1.89824e+08	1.95944e+08	2.04214e+08	2.68224e+08	2.19644e+08	1.96577e+08	1.95337e+08	1.92706e+08	0.925603	0.312291	Yes
Tb927.10.7200		TPR repeat, putative	93.1963	1	5	5	5	9.02809e+07	1.0188e+08	1.0295e+08	9.62236e+07	9.26826e+07	1.2827e+08	9.25674e+07	1.02522e+08	1.05086e+08	9.45128e+07	0.925537	0.289877
Tb927.5.1690		hypothetical protein, conserved	51.62	1	6	7	7	1.92459e+08	2.65813e+08	2.23826e+08	2.22101e+08	2.17865e+08	2.17711e+08	2.56817e+08	2.40281e+08	2.51224e+08	2.46516e+08	0.925376	0.205448
Tb927.10.15390		Flagellum attachment zone protein 7	123.565	1	2	2	3	6.59077e+07	7.63038e+07	6.12257e+07	5.55889e+07	6.66033e+07	8.57295e+07	6.45435e+07	6.80407e+07	6.51805e+07	6.84223e+07	0.925303	0.323902
Tb927.10.12630		hypothetical protein, conserved	25.139	1	2	2	2	1.19174e+08	1.40695e+08	1.10669e+08	1.17511e+08	1.11943e+08	1.40338e+08	1.313e+08	1.25343e+08	1.2643e+08	1.25059e+08	0.925244	0.133731
Tb927.10.3170		ABC transporter, putative	82.4274	1	9	9	9	4.91559e+08	5.07132e+08	5.16834e+08	4.8357e+08	5.18862e+08	6.95482e+08	4.78554e+08	5.24799e+08	5.14337e+08	5.08783e+08	0.925055	0.329901
Tb927.3.3580		heat shock protein 90, putative	87.7686	1	20	26	27	6.23079e+09	6.93222e+09	6.82918e+09	6.09134e+09	6.6948e+09	1.02157e+10	6.42706e+09	6.1419e+09	6.1678e+09	6.48856e+09	0.924869	0.574727	Yes	Yes
Tb927.10.13270		Periodic tryptophan protein 2 homolog, putative	102.916	1	3	3	3	1.72275e+08	1.15702e+08	7.36091e+07	1.15781e+08	7.66554e+07	1.52108e+08	5.05289e+07	3.71178e+07	1.62812e+08	1.967e+08	0.9245	0.854652
Tb927.10.11720		CW-type Zinc Finger, putative	83.8867	0.999	1	1	1	1.40818e+07	1.90953e+07	1.41543e+07	1.69574e+07	1.75839e+07	1.47049e+07	1.58562e+07	1.95698e+07	1.66873e+07	2.17639e+07	0.924258	0.442831	Yes
Tb927.10.13230		hypothetical protein, conserved	50.4538	1	1	1	1	2.46527e+07	5.40707e+07	3.12375e+07	4.01059e+07	2.68003e+07	4.33266e+07	4.44962e+07	3.49176e+07	4.07203e+07	2.80103e+07	0.923728	0.535677	Yes
Tb927.2.4560		Rab-GTPase-TBC domain containing protein, putative	61.8113	0.997	1	1	1	1.08992e+07	7.6915e+06	9.31083e+06	8.45513e+06	8.43328e+06	1.34231e+07	9.1067e+06	8.80141e+06	8.62238e+06	8.54623e+06	0.923507	0.516584	Yes
Tb927.9.12690		prenyl protein specific carboxyl methyltransferase	28.2824	0.95	1	1	1	5.92745e+06	4.93013e+06	4.83718e+06	4.03504e+06	4.30533e+06	167734	6.88339e+06	6.34633e+06	6.93192e+06	5.69845e+06	0.923441	0.575977
Tb927.10.12450		SNARE domain-containing protein, putative	22.908	1	1	1	1	898083	3.08195e+06	2.23885e+06	934043	2.06411e+06	4.60799e+06	1.03145e+06	1.42067e+06	1.06889e+06	1.85241e+06	0.92342	0.952894
Tb927.10.13210		dolichyl-P-Man:GDP-ManGlcNAc2-PP-dolichyl beta-1,4-mannosyltransferase, putative	68.5153	1	1	1	1	4.42649e+07	3.58651e+07	4.11796e+07	4.14661e+07	4.15306e+07	4.69033e+07	4.61819e+07	4.13027e+07	4.41628e+07	4.27542e+07	0.923189	0.0886442
Tb927.11.7210		protein kinase, putative	137.63	1	3	3	3	7.70195e+07	5.45339e+07	3.32931e+07	3.97895e+07	6.3176e+07	1.40918e+08	4.72473e+07	3.27981e+07	3.49836e+07	3.42272e+07	0.922934	0.855599	Yes
Tb927.3.3880		hypothetical protein, conserved	15.2346	1	2	2	2	7.37818e+07	8.54807e+07	8.72399e+07	1.01473e+08	8.94558e+07	9.73732e+07	9.01345e+07	9.09125e+07	9.60805e+07	9.94725e+07	0.922903	0.159114
Tb927.9.13050		hypothetical protein, conserved	135.483	1	1	1	1	3.15622e+07	4.46411e+07	3.917e+07	3.725e+07	3.5105e+07	3.34452e+07	3.3855e+07	4.94065e+07	4.457e+07	4.21928e+07	0.922635	0.455923
Tb927.6.1830		Cleavage stimulation factor subunit 50, putative	49.9267	1	2	2	2	1.55235e+08	1.46717e+08	1.71513e+08	1.65939e+08	1.61067e+08	1.76406e+08	1.76276e+08	1.70534e+08	1.86597e+08	1.57847e+08	0.922563	0.0698602	Yes
Tb927.7.2660		zinc finger protein family member, putative	43.7564	1	2	2	2	1.70001e+08	1.59914e+08	2.0013e+08	2.04134e+08	2.33225e+08	5.55897e+08	1.39822e+08	1.21821e+08	1.27075e+08	1.04338e+08	0.922258	0.65625
Tb927.5.2270		hypothetical protein, conserved	53.6725	1	2	3	3	1.86561e+08	2.01708e+08	1.94686e+08	1.74849e+08	1.50876e+08	3.70768e+08	1.51889e+08	1.28751e+08	1.64149e+08	1.69786e+08	0.922197	0.963845	Yes
Tb927.2.1920		expression site-associated gene 5 (ESAG5) protein, putative	53.1342	1	2	2	2	2.63237e+07	2.10583e+07	2.50408e+07	2.20973e+07	2.40543e+07	2.22046e+07	2.00887e+07	2.90045e+07	2.72698e+07	3.00482e+07	0.921927	0.437105
Tb927.8.5600		transaldolase, putative	36.6278	1	9	10	11	1.76985e+09	1.68578e+09	1.83422e+09	1.85601e+09	1.72818e+09	3.53934e+09	1.48454e+09	1.43325e+09	1.60598e+09	1.56482e+09	0.921696	0.932043
Tb927.10.14600		40S ribosomal protein S2, putative	28.6424	1	17	22	25	7.03724e+09	5.27569e+09	6.20082e+09	5.98984e+09	6.3973e+09	6.27277e+09	6.07693e+09	7.09525e+09	7.13382e+09	6.94752e+09	0.921691	0.184427
Tb927.7.4600		Calponin homology (CH) domain containing protein, putative	108.784	0.999	1	1	1	6.9539e+06	4.25684e+06	1.0876e+07	8.58721e+06	1.09911e+07	4.60063e+06	1.03707e+07	9.0575e+06	8.40253e+06	1.27761e+07	0.92164	0.738952
Tb927.3.5660		UDP-GlcNAc:alpha3-D-mannoside beta-1,2-N-acetylglucosaminyltransferase I	45.7314	1	2	2	2	1.97313e+08	2.10708e+08	2.01822e+08	2.00514e+08	2.27988e+08	3.66378e+08	1.86479e+08	1.86184e+08	1.92006e+08	1.95749e+08	0.921502	0.751069
Tb927.11.7270		proteasome beta 3 subunit, putative	22.4844	1	4	4	5	5.51715e+08	3.26348e+08	4.36144e+08	4.50179e+08	3.85701e+08	5.61525e+08	4.76658e+08	4.12658e+08	4.65332e+08	4.17622e+08	0.921284	0.405032
Tb927.8.4790		Putative snoRNA binding domain containing protein, putative	26.013	0.95	1	1	1	9.61155e+06	1.46766e+07	8.89319e+06	8.16853e+06	7.50931e+06	1.22919e+07	8.66441e+06	1.04652e+07	9.28292e+06	1.23412e+07	0.921079	0.480552
Tb927.3.5010		hypothetical protein, conserved	23.4238	1	4	4	4	1.74741e+08	1.93992e+08	1.69642e+08	1.85882e+08	1.9235e+08	2.05016e+08	2.00203e+08	2.00662e+08	1.8757e+08	2.01728e+08	0.921047	0.0261964
Tb927.11.715		dynein light chain LC8, putative	10.4293	1	4	8	10	3.85615e+09	3.26364e+09	3.87317e+09	3.28709e+09	3.31596e+09	3.03261e+09	4.28162e+09	4.19906e+09	3.668e+09	3.9252e+09	0.920944	0.320654
Tb927.10.13800		hypothetical protein, conserved	46.2813	1	8	10	10	7.43545e+08	6.46134e+08	6.78523e+08	7.27794e+08	6.82664e+08	6.61591e+08	7.48592e+08	7.69509e+08	7.56856e+08	8.41096e+08	0.920854	0.117343	Yes	Yes
Tb927.11.11965		cytoskeleton-associated protein, putative	14.0923	1	13	17	17	5.63024e+09	5.36264e+09	5.20446e+09	5.11004e+09	5.20198e+09	5.69016e+09	5.53294e+09	5.89298e+09	5.55186e+09	6.1202e+09	0.920843	0.0123471
Tb927.7.600		mitochondrial DNA ligase homolog, LIG k-beta	58.6183	0.997	1	1	1	3.50277e+06	3.66182e+06	3.51508e+06	2.65104e+06	3.35782e+06	4.06662e+06	3.21271e+06	3.73289e+06	2.16363e+06	4.94797e+06	0.920806	0.73531
Tb927.9.9230		hypothetical protein, conserved	19.876	1	3	3	3	1.28236e+08	8.55509e+07	1.27984e+08	1.23351e+08	1.21951e+08	1.16756e+08	1.5147e+08	1.27484e+08	1.09794e+08	1.32081e+08	0.920776	0.383331
Tb927.10.13540		RNA-binding protein, putative	40.1595	1	2	2	2	1.13562e+08	1.18907e+08	1.1724e+08	1.2297e+08	1.17505e+08	1.51601e+08	1.2193e+08	1.30393e+08	1.14139e+08	1.23023e+08	0.920603	0.153224
Tb927.11.8890		DNA-dependent RNA polymerases, putative	14.8511	0.95	1	1	1	2.44695e+08	2.172e+08	2.53373e+08	2.75664e+08	1.93938e+08	2.29248e+08	2.53833e+08	2.90365e+08	2.39917e+08	2.74308e+08	0.920165	0.280607		Yes
Tb927.11.14020		nuclear RNA binding domain 2	30.276	1	11	17	24	1.08236e+10	9.73711e+09	1.06341e+10	1.06995e+10	1.1091e+10	1.42218e+10	1.01525e+10	1.04304e+10	1.06049e+10	1.21735e+10	0.920155	0.289248	Yes	Yes
Tb927.10.12810		cholinephosphate cytidylyltransferase A, putative	56.2998	1	1	1	1	6.49481e+07	6.45051e+07	7.42353e+07	7.02839e+07	7.42004e+07	6.61086e+07	8.70336e+07	7.7854e+07	7.22273e+07	7.52188e+07	0.920016	0.175644
Tb927.8.8290		amino acid transporter AATP5	50.3322	0.95	1	1	1	5.54376e+07	1.31501e+07	4.95729e+07	6.84473e+07	3.95082e+07	5.21161e+07	4.78312e+07	4.50659e+07	5.83747e+07	4.24255e+07	0.919869	0.498368
Tb927.6.2550		RNA-binding protein, putative	82.8699	1	9	11	11	6.06531e+08	7.03256e+08	6.21788e+08	6.32163e+08	6.6062e+08	1.02038e+09	6.58665e+08	6.39615e+08	5.89004e+08	5.97678e+08	0.919841	0.568204
Tb927.4.720		hypothetical protein, conserved	12.2976	1	2	3	4	1.49912e+08	1.12475e+08	1.67443e+08	1.94769e+08	1.49791e+08	2.57005e+08	1.69124e+08	1.51466e+08	1.39084e+08	1.2544e+08	0.919574	0.675808	Yes
Tb927.10.10380		ATP-dependent DEAD/H RNA helicase, putative	56.624	1	1	1	1	1.75253e+07	2.01545e+07	1.8898e+07	1.79207e+07	1.4484e+07	2.65785e+07	1.77281e+07	1.64422e+07	1.71562e+07	1.88608e+07	0.919566	0.491853
Tb927.9.10400		hypothetical protein, conserved	50.6476	1	7	7	7	8.71691e+08	1.0961e+09	8.52297e+08	9.89097e+08	8.74147e+08	1.03558e+09	1.0235e+09	1.02268e+09	9.94887e+08	1.01641e+09	0.919552	0.106146		Yes
Tb927.11.10670		glycosyl hydrolase, putative	133.9	0.999	1	1	1	2.84117e+06	2.42693e+06	2.18086e+06	3.01978e+06	2.71445e+06	3.83687e+06	2.91654e+06	2.50401e+06	2.47608e+06	2.60331e+06	0.919534	0.467629
Tb927.11.2570		hypothetical protein, conserved	63.1153	1	6	7	7	4.52727e+08	4.98515e+08	4.59611e+08	4.90471e+08	5.0444e+08	5.69633e+08	5.41463e+08	5.18316e+08	5.07717e+08	4.79436e+08	0.919436	0.0521084
Tb927.9.6010		DNA repair protein Rad9, putative	67.6133	1	1	1	1	7.97887e+06	1.2878e+07	1.04109e+07	7.14908e+06	9.02584e+06	8.79134e+06	1.28643e+07	6.35347e+06	9.97015e+06	1.36425e+07	0.919044	0.697181
Tb927.3.3360		acyltransferase, putative	52.6821	1	4	4	4	4.37737e+07	3.25648e+07	4.28266e+07	4.52515e+07	4.48757e+07	8.32596e+07	3.28398e+07	2.98579e+07	3.74709e+07	4.43221e+07	0.918955	0.927969
Tb927.11.3310		ubiquitin-conjugating enzyme, putative	15.6542	1	7	11	13	2.43415e+09	2.19968e+09	2.3394e+09	2.52873e+09	2.15984e+09	2.76361e+09	2.60663e+09	2.58509e+09	2.56569e+09	2.17151e+09	0.918793	0.13562
Tb927.2.4980		EMG1/NEP1 methyltransferase, putative	29.837	1	1	1	1	4.54761e+07	5.60517e+07	4.90584e+07	5.15005e+07	4.80214e+07	5.6046e+07	4.94162e+07	5.17477e+07	5.6597e+07	5.84202e+07	0.918748	0.106838
Tb927.3.1800		hypothetical protein, conserved	161.946	1	5	5	5	2.45875e+08	2.33645e+08	2.73409e+08	2.63344e+08	2.41999e+08	4.07509e+08	2.50661e+08	2.02253e+08	2.54374e+08	2.54768e+08	0.918738	0.636716
Tb927.11.6180		60S ribosomal protein L28, putative	16.8615	1	3	3	3	3.5992e+09	3.81782e+09	3.51562e+09	3.50945e+09	3.47352e+09	3.75424e+09	3.857e+09	3.94545e+09	3.86967e+09	4.08127e+09	0.918389	0.00462225
Tb927.10.2980		proteasome regulatory non-ATPase subunit 11	33.8475	1	7	7	7	1.0963e+09	1.1833e+09	1.11189e+09	1.20587e+09	1.21112e+09	1.13873e+09	1.19272e+09	1.34974e+09	1.41645e+09	1.2318e+09	0.917693	0.102033		Yes
Tb927.10.5880		Proteophosphoglycan, putative	66.7746	1	8	9	11	4.81169e+08	5.63613e+08	4.78766e+08	5.13807e+08	4.64772e+08	9.58611e+08	4.70237e+08	4.50505e+08	4.01906e+08	4.45532e+08	0.917609	0.847993
Tb927.10.15760		hypothetical protein, conserved	36.4121	1	11	19	23	7.26606e+09	5.67057e+09	6.96708e+09	6.89916e+09	6.83522e+09	6.30504e+09	6.54527e+09	7.77541e+09	8.26731e+09	7.76647e+09	0.917582	0.255009	Yes
Tb927.6.4370		eukaryotic translation initiation factor 3 subunit d	57.9742	1	10	11	12	1.21547e+09	1.31995e+09	1.23068e+09	1.26938e+09	1.19672e+09	1.74708e+09	1.2212e+09	1.234e+09	1.25793e+09	1.33305e+09	0.917412	0.296334
Tb927.9.3280		acidocalcisomal exopolyphosphatase	42.8656	1	6	6	6	3.32498e+08	3.85053e+08	3.71525e+08	3.19525e+08	3.3498e+08	4.77202e+08	4.15443e+08	3.49355e+08	3.40992e+08	3.17663e+08	0.917357	0.373708
Tb927.6.2640		importin alpha subunit, putative	58.0653	1	13	15	15	1.51418e+09	1.75765e+09	1.51346e+09	1.52489e+09	1.68979e+09	3.04352e+09	1.39711e+09	1.37285e+09	1.42327e+09	1.48839e+09	0.916889	0.828329	Yes
Tb927.4.1750		hypothetical protein, conserved	30.6458	1	1	1	1	7.39579e+06	5.21985e+06	6.59612e+06	6.22854e+06	7.82006e+06	1.01713e+07	6.82666e+06	6.68115e+06	6.05564e+06	6.54249e+06	0.916837	0.514826
Tb927.10.3990		DHH1	46.4691	1	23	32	35	1.59996e+10	1.25657e+10	1.49623e+10	1.50514e+10	1.42288e+10	2.18911e+10	1.41063e+10	1.35033e+10	1.45214e+10	1.53943e+10	0.916786	0.463186
Tb927.9.7540		cysteine peptidase, Clan CA, family C2, putative	95.4483	1	3	4	4	1.4193e+08	1.52404e+08	1.33103e+08	1.50764e+08	1.43636e+08	1.69239e+08	1.67231e+08	1.67581e+08	1.43765e+08	1.40055e+08	0.916188	0.114602
Tb927.8.3170		hypothetical protein, conserved	90.4699	0.999	1	1	1	8.9489e+06	6.42995e+06	8.31248e+06	1.17316e+07	1.07834e+07	1.00355e+07	9.33014e+06	9.98792e+06	1.01184e+07	1.09866e+07	0.915729	0.347951	Yes
Tb927.11.10790		40S ribosomal protein SA, putative	27.6097	1	8	11	14	1.06056e+10	1.10224e+10	1.02954e+10	1.08736e+10	9.76739e+09	1.27293e+10	1.14071e+10	1.07606e+10	1.20313e+10	1.05009e+10	0.91529	0.0691269
Tb927.11.5180		hypothetical protein, conserved	27.6358	1	5	5	5	3.06039e+08	3.25481e+08	2.88475e+08	3.27382e+08	3.04247e+08	3.53099e+08	3.79914e+08	3.17917e+08	2.96443e+08	3.48284e+08	0.915058	0.118265
Tb927.3.1990		Tetratricopeptide repeat, putative	53.4969	1	2	2	2	3.90304e+07	3.9784e+07	4.34359e+07	4.44148e+07	3.99729e+07	6.28042e+07	3.25483e+07	4.34792e+07	3.84791e+07	4.85268e+07	0.914984	0.581747
Tb927.10.9900		ABC1 protein, putative	57.2159	1	2	2	2	7.92365e+07	9.60018e+07	7.90696e+07	1.05641e+08	9.71982e+07	1.15945e+08	1.08262e+08	1.12288e+08	8.16735e+07	8.14564e+07	0.914983	0.418995
Tb927.10.1390		hypoxanthine-guanine phosphoribosyltransferase, putative	26.3607	1	10	13	14	2.52325e+09	2.25084e+09	2.4899e+09	2.36696e+09	2.31414e+09	3.20296e+09	2.38321e+09	2.26662e+09	2.63908e+09	2.5678e+09	0.914656	0.225192
Tb927.4.4690		hypothetical protein, conserved	31.338	1	9	10	10	1.2684e+09	1.51754e+09	1.20171e+09	1.29987e+09	1.2898e+09	1.08133e+09	1.34897e+09	1.50606e+09	1.68761e+09	1.56945e+09	0.914352	0.37702
Tb927.8.4970		Paraflagellar rod protein 2-1	69.5981	1	41	68	79	4.22446e+10	3.97095e+10	4.18656e+10	4.19763e+10	4.18019e+10	5.02121e+10	4.58437e+10	4.39304e+10	4.19479e+10	4.51773e+10	0.914079	0.0237621
Tb927.4.760		AP-1 adapter complex gamma subunit, putative	87.3457	1	17	23	25	2.25425e+09	1.8694e+09	2.29483e+09	2.30023e+09	2.25884e+09	2.27637e+09	2.43555e+09	2.56849e+09	2.39348e+09	2.33934e+09	0.913789	0.0719926
Tb927.10.4120		60S ribosomal protein L30	12.3486	1	8	12	12	3.96137e+09	4.59952e+09	4.29453e+09	4.194e+09	4.31731e+09	5.27148e+09	4.35616e+09	4.08531e+09	4.65341e+09	5.01786e+09	0.913724	0.132584
Tb927.3.1080		Present in the outer mitochondrial membrane proteome 23	28.43	1	1	1	1	1.75119e+08	1.8237e+08	1.72839e+08	1.60224e+08	1.67969e+08	1.83168e+08	1.79448e+08	1.47218e+08	2.0698e+08	2.22993e+08	0.913508	0.303184
Tb927.10.14740		hypothetical protein, conserved	44.1783	1	8	10	10	5.56824e+08	5.8095e+08	5.80855e+08	5.99695e+08	5.87451e+08	5.92263e+08	6.59746e+08	7.22611e+08	5.95375e+08	6.11217e+08	0.913417	0.0577316
Tb927.9.8410		chaperone protein DnaJ, putative	49.3668	1	9	11	11	9.20651e+08	9.88198e+08	9.94603e+08	9.61379e+08	9.67857e+08	1.31303e+09	1.05735e+09	1.02377e+09	9.40969e+08	9.58211e+08	0.912978	0.20664
Tb927.11.8310		class I transcription factor A, subunit 4	42.7341	1	3	4	4	1.41051e+08	1.33127e+08	1.47626e+08	1.32851e+08	1.3304e+08	1.96058e+08	1.65647e+08	1.20364e+08	1.30113e+08	1.41104e+08	0.912926	0.421427
Tb927.10.11850		WD domain, G-beta repeat, putative	111.796	0.95	1	1	1	4.20675e+07	6.70021e+07	4.75585e+07	6.50059e+07	6.44416e+07	5.72481e+07	7.86973e+07	1.26986e+07	8.25478e+07	8.21714e+07	0.91292	0.847646
Tb927.11.4920		hypothetical protein, conserved	30.7076	1	7	10	10	7.30674e+08	9.74834e+08	7.96425e+08	7.98954e+08	8.21757e+08	8.99736e+08	9.79491e+08	8.92713e+08	8.81513e+08	8.63256e+08	0.912754	0.105429
Tb927.11.11640		DNA replication licensing factor MCM6	96.4102	1	1	1	1	1.75149e+07	2.09919e+07	1.52921e+07	1.65894e+07	2.02872e+07	2.05877e+07	1.74672e+07	1.80581e+07	2.07971e+07	2.24563e+07	0.912538	0.250379	Yes
Tb927.7.3560		hypothetical protein, conserved	199.21	1	8	8	8	3.44376e+08	3.49939e+08	3.27102e+08	3.1855e+08	3.3441e+08	3.97078e+08	3.57116e+08	3.63657e+08	3.44089e+08	3.73381e+08	0.912307	0.0145478	Yes
Tb927.11.9720		40S ribosomal protein S27, putative	9.6301	1	4	5	6	7.4838e+09	8.37285e+09	7.11637e+09	7.06739e+09	7.08363e+09	8.1649e+09	8.46244e+09	8.08936e+09	7.83508e+09	8.15837e+09	0.911911	0.026324
Tb927.10.15130		Vesicle-trafficking protein SEC22, putative	29.4813	1	4	4	4	5.75434e+07	5.56455e+07	5.33986e+07	6.30782e+07	5.72816e+07	4.90085e+07	6.38208e+07	6.83499e+07	6.68971e+07	6.66315e+07	0.911789	0.235645
Tb927.7.460		protein farnesyltransferase beta subunit	65.4194	0.959	1	1	1	7.40187e+06	1.48559e+07	7.42502e+06	8.79919e+06	4.869e+06	1.22556e+07	1.42942e+07	5.86319e+06	7.75603e+06	7.38831e+06	0.911551	0.682558
Tb927.10.9260		hypothetical protein, conserved	35.6177	0.999	1	1	1	1.70828e+07	1.52443e+07	1.39258e+07	1.48982e+07	1.29871e+07	1.53639e+07	1.64773e+07	1.87448e+07	1.69498e+07	1.3833e+07	0.911139	0.21471
Tb927.11.13570		hypothetical protein, conserved	14.738	1	3	4	4	5.60964e+08	6.52905e+08	5.62264e+08	7.58554e+08	5.98426e+08	7.06667e+08	7.26799e+08	7.08362e+08	6.28928e+08	6.68611e+08	0.910957	0.152237
Tb927.7.3550		cytoskeleton associated protein, putative	138.166	1	37	53	58	1.40025e+10	1.33752e+10	1.36294e+10	1.40801e+10	1.47672e+10	2.2874e+10	1.22586e+10	1.30514e+10	1.38268e+10	1.46722e+10	0.910952	0.565464	Yes
Tb927.3.3460		hypothetical protein, conserved	53.2309	1	5	5	5	1.46298e+08	1.5172e+08	1.27051e+08	1.3301e+08	1.52659e+08	4.11013e+08	8.48137e+07	8.00079e+07	8.53632e+07	1.19232e+08	0.910702	0.664243
Tb927.11.7180		MORN repeat, putative	72.5596	1	1	1	1	7.57859e+07	5.5468e+07	6.63586e+07	6.05431e+07	6.23404e+07	8.31457e+07	6.30993e+07	6.26417e+07	6.41109e+07	7.89625e+07	0.910603	0.287453
Tb927.7.3420		peptidyl-prolyl cis-trans isomerase, putative	12.2825	1	3	3	3	4.47344e+08	3.072e+08	3.544e+08	4.66345e+08	4.20189e+08	1.79755e+08	3.78669e+08	5.98095e+08	5.25408e+08	5.09577e+08	0.910552	0.91089
Tb927.10.9960		hypothetical protein, conserved	50.1681	0.997	1	1	1	9.05167e+06	3.49013e+06	6.52793e+06	7.19402e+06	5.94742e+06	1.33431e+07	6.56339e+06	4.14295e+06	6.58373e+06	4.74478e+06	0.910487	0.850257
Tb927.11.11475		ribosomal protein S14p/S29e	6.7299	1	3	4	4	7.66467e+08	9.07937e+08	7.95749e+08	8.3496e+08	8.46064e+08	8.86632e+08	9.11699e+08	9.71642e+08	8.74053e+08	9.16577e+08	0.910226	0.0235328
Tb927.10.15730		SPRY domain/Ankyrin repeats (3 copies), putative	383.415	1	2	2	2	1.86629e+07	1.89484e+07	1.84894e+07	2.08064e+07	1.99469e+07	3.97097e+07	5.18441e+06	1.77497e+07	1.98651e+07	2.39188e+07	0.910045	0.797846
Tb927.6.1270		PITH domain-containing protein	23.7036	1	2	2	2	5.6288e+07	7.96472e+07	6.08291e+07	7.00231e+07	6.75625e+07	7.38848e+07	7.63633e+07	7.28281e+07	7.39999e+07	7.03325e+07	0.910022	0.136863
Tb927.8.5560		hypothetical protein, conserved	59.9892	1	1	1	1	4.95768e+07	6.38206e+07	6.52308e+07	5.49585e+07	5.27241e+07	8.90963e+07	7.20017e+07	6.26266e+07	5.19163e+07	3.89944e+07	0.909977	0.694342	Yes
Tb927.11.3380		Ran-binding protein 1, putative	17.7035	1	5	5	5	3.7006e+08	4.14705e+08	3.84447e+08	4.09444e+08	3.92317e+08	4.06171e+08	4.64769e+08	4.50357e+08	4.32118e+08	4.13107e+08	0.909741	0.0207908
Tb927.10.3840		60S ribosomal protein L18a, putative	20.9037	1	7	11	14	9.57028e+09	3.92688e+09	9.36116e+09	8.7645e+09	8.60227e+09	8.84931e+09	8.23945e+09	8.45588e+09	9.27424e+09	9.40609e+09	0.909556	0.43083
Tb927.7.1820		hypothetical protein, conserved	10.6807	0.999	1	1	1	1.34812e+07	1.22636e+07	1.3054e+07	1.37114e+07	1.21199e+07	3.83079e+06	1.22279e+07	2.02634e+07	1.39273e+07	2.08121e+07	0.909495	0.868179
Tb927.11.3590		40S ribosomal protein S4, putative	30.6449	1	10	17	17	7.37547e+09	6.51855e+09	7.18275e+09	7.05867e+09	7.52348e+09	7.41258e+09	8.15629e+09	7.56627e+09	7.74523e+09	8.34618e+09	0.909051	0.021001		Yes
Tb927.10.7450		Ribosomal RNA processing protein 41A	27.5109	1	2	2	2	7.5333e+07	8.04023e+07	8.39824e+07	8.35009e+07	8.84934e+07	7.41508e+07	1.02482e+08	8.75101e+07	8.91478e+07	9.97371e+07	0.908801	0.190042
Tb927.8.4330		small GTP-binding protein Rab11	23.5281	1	8	10	11	2.81047e+09	2.98041e+09	2.94407e+09	2.79902e+09	2.98128e+09	5.4376e+09	2.66576e+09	2.55569e+09	2.69505e+09	2.62137e+09	0.908596	0.750223
Tb927.3.5180		cofilin/actin depolymerizing factor, putative	15.1196	1	7	10	12	5.28073e+09	2.00038e+09	4.98879e+09	6.2065e+09	4.18283e+09	6.12613e+09	4.51832e+09	4.58494e+09	5.16317e+09	4.54808e+09	0.908527	0.472449
Tb927.10.15950		TATA-box-binding protein	28.8216	0.95	1	1	1	1.32318e+07	1.45211e+07	1.90324e+07	1.72501e+07	1.79156e+07	2.76001e+07	1.71126e+07	1.66462e+07	1.40148e+07	1.485e+07	0.90831	0.605823
Tb927.3.3270		ATP-dependent 6-phosphofructokinase, glycosomal	53.5181	1	24	33	45	3.5181e+10	3.45644e+10	3.3799e+10	3.46812e+10	3.22561e+10	4.00521e+10	3.78028e+10	3.58164e+10	3.82207e+10	3.58588e+10	0.908021	0.00604801
Tb927.6.4590		glutamyl-tRNA synthetase, putative	68.9337	1	23	23	23	1.72718e+09	1.62916e+09	1.7161e+09	1.6887e+09	1.67914e+09	2.15006e+09	1.82874e+09	1.86484e+09	1.7204e+09	1.73468e+09	0.907681	0.0533026
Tb927.2.4480		hypothetical protein, conserved	22.7146	0.96	1	1	1	3.34392e+06	1.15547e+07	6.72429e+06	6.61482e+06	7.19712e+06	1.3875e+07	8.56691e+06	6.77827e+06	5.18656e+06	4.64889e+06	0.907292	0.753765
Tb927.3.3820		hypothetical protein, conserved	45.2317	1	2	3	3	3.57997e+08	3.98904e+08	3.31348e+08	3.29571e+08	3.42307e+08	4.14009e+08	4.08168e+08	3.70651e+08	3.59146e+08	3.89177e+08	0.906744	0.0566817
Tb927.9.11470		60S ribosomal protein L29	16.2665	1	5	9	13	5.16036e+09	5.59355e+09	5.08106e+09	4.81108e+09	5.19258e+09	5.04905e+09	4.87653e+09	6.29069e+09	5.70069e+09	6.58234e+09	0.906641	0.18495
Tb927.5.1530		Flavin-binding monooxygenase-like, putative	59.9442	0.957	1	1	1	2.51375e+06	2.0384e+06	2.66888e+06	2.52512e+06	2.89642e+06	4.50979e+06	2.46338e+06	1.90254e+06	2.06569e+06	3.00614e+06	0.906437	0.75009
Tb927.8.6470		SET domain containing protein, putative	60.2665	0.999	1	1	1	1.43056e+07	1.72873e+07	1.57563e+07	1.9276e+07	2.08152e+07	2.3399e+07	1.58434e+07	2.18992e+07	1.99984e+07	1.53274e+07	0.906425	0.417096
Tb927.9.15460		calcium motive p-type ATPase, putative	113.977	1	21	25	26	1.97568e+09	2.0443e+09	1.98779e+09	2.05307e+09	2.02766e+09	3.77643e+09	2.01988e+09	1.7994e+09	1.81823e+09	1.71644e+09	0.906393	0.744231
Tb927.3.3370		hypothetical protein, conserved	44.043	1	4	5	5	1.08435e+08	7.78104e+07	1.00868e+08	9.19623e+07	9.8204e+07	1.08549e+08	1.01028e+08	9.77675e+07	1.05037e+08	1.14237e+08	0.906311	0.13731
Tb927.8.6430		hypothetical protein, conserved	11.7095	1	4	5	5	3.27769e+08	4.40178e+08	3.55002e+08	4.20852e+08	3.42638e+08	4.58471e+08	5.02944e+08	4.01053e+08	3.29398e+08	3.90568e+08	0.905882	0.335379
Tb927.9.3390		Calmodulin-binding, putative	29.2831	0.954	1	1	1	4.86269e+06	5.53606e+06	3.27668e+06	2.82592e+06	5.10037e+06	5.17763e+06	5.76147e+06	4.84927e+06	4.26552e+06	3.79316e+06	0.905844	0.444687
Tb927.7.4860		kinetoplastid kinetochore protein 13	36.991	0.96	1	1	1	2.85866e+06	2.5055e+06	2.68179e+06	3.96192e+06	1.92968e+06	4.35763e+06	3.21926e+06	2.70079e+06	2.61383e+06	2.49615e+06	0.905761	0.518951
Tb927.7.5750		hypothetical protein, conserved	116.493	1	1	1	1	1.06591e+07	1.36181e+07	8.33327e+06	1.39942e+07	1.15332e+07	2.28816e+07	1.39511e+07	8.27148e+06	8.42317e+06	1.06608e+07	0.905742	0.85865
Tb927.4.3850		NLE (NUC135) domain/WD domain, G-beta repeat, putative	49.1062	1	2	2	2	2.20947e+08	2.1556e+08	2.28335e+08	2.23481e+08	2.07899e+08	3.24727e+08	2.76898e+08	2.25132e+08	1.88466e+08	1.95459e+08	0.905459	0.479991
Tb927.10.6650		G10 protein homologue, putative	27.099	1	3	3	3	6.71606e+07	1.06746e+08	7.76802e+07	6.78814e+07	6.81037e+07	1.31142e+08	7.80679e+07	7.16303e+07	7.38281e+07	7.34945e+07	0.905197	0.564136	Yes
Tb927.11.6540		hypothetical protein, conserved	60.1534	1	1	1	1	8.79286e+07	9.89943e+07	7.35328e+07	8.60459e+07	7.09742e+07	9.71293e+07	9.04075e+07	8.83277e+07	9.75497e+07	8.77965e+07	0.905173	0.143132
Tb927.4.3490		DNA-directed RNA polymerases II and III subunit RPB6, putative	16.1452	1	2	2	2	1.87346e+08	2.47205e+08	1.95888e+08	2.56974e+08	2.13378e+08	2.55381e+08	2.63184e+08	2.72876e+08	2.10408e+08	2.14344e+08	0.905111	0.253032		Yes
Tb927.11.9620		hypothetical protein, conserved	83.1019	0.999	1	1	1	4.22949e+06	9.75166e+06	6.71358e+06	5.6251e+06	1.0744e+07	7.86852e+06	8.73191e+06	7.59297e+06	6.33644e+06	1.04317e+07	0.904844	0.47135
Tb927.3.2310		PACRGA	33.7866	1	6	7	7	7.12343e+08	6.64424e+08	7.09633e+08	6.8611e+08	6.56144e+08	9.18772e+08	7.19582e+08	6.9786e+08	7.25734e+08	7.28524e+08	0.904545	0.106761	Yes
Tb927.10.13870		tubulin tyrosine ligase protein, putative	50.3585	1	3	3	3	2.65021e+07	2.62255e+07	3.22391e+07	3.08334e+07	2.62227e+07	4.12651e+07	3.16394e+07	2.58529e+07	3.10089e+07	2.72512e+07	0.904503	0.356416	Yes
Tb08.27P2.160		expression site-associated gene 3 (ESAG3), degenerate	41.8479	1	2	4	5	1.52284e+09	1.15051e+09	1.90155e+09	1.66823e+09	1.17113e+09	2.98831e+09	1.42836e+09	9.46491e+08	1.56464e+09	1.27136e+09	0.904272	0.848468
Tb927.11.1900		T-complex protein 1, beta subunit, putative	58.0599	1	25	32	37	1.14156e+10	1.06901e+10	1.07372e+10	1.05445e+10	1.13092e+10	1.42781e+10	1.12178e+10	1.12276e+10	1.18658e+10	1.19047e+10	0.904168	0.0731518	Yes
Tb927.8.5530		COP9 signalosome complex subunit 5, putative	43.747	1	2	2	2	1.67293e+07	3.12496e+07	2.55395e+07	2.12577e+07	2.29994e+07	3.85141e+07	2.61663e+07	2.00498e+07	2.90248e+07	1.65415e+07	0.903903	0.670222	Yes
Tb927.3.2200		TPR repeat, putative	38.8308	0.998	1	1	1	1.10426e+07	1.28672e+07	1.21925e+07	8.54746e+06	7.96623e+06	8.18282e+06	1.36584e+07	9.72913e+06	1.48707e+07	1.17819e+07	0.903699	0.528259	Yes
Tb927.10.11600		hypothetical protein, conserved	66.002	1	2	2	2	3.1862e+07	4.28483e+07	3.49095e+07	3.503e+07	3.1926e+07	1.68266e+07	4.34766e+07	4.874e+07	4.31071e+07	4.33338e+07	0.903274	0.832201
Tb927.8.5740		proteasome 26S non-ATPase subunit 9, putative	25.1052	0.999	1	1	1	2.15041e+07	3.2445e+07	2.44041e+07	3.01045e+07	3.15776e+07	1.53245e+07	4.42244e+07	4.02594e+07	2.54355e+07	2.9913e+07	0.902541	0.814221
Tb927.11.14690		Microtubule-binding protein MIP-T3, putative	30.3358	1	4	4	5	2.29747e+08	2.39581e+08	2.39878e+08	2.38767e+08	2.33002e+08	2.42094e+08	2.5023e+08	2.69353e+08	2.71144e+08	2.75892e+08	0.902393	0.00540134
Tb927.10.3810		Nup53/35/40-type RNA recognition motif containing protein, putative	64.8879	1	2	2	2	1.16336e+08	9.09459e+07	1.15266e+08	1.13777e+08	1.14162e+08	1.03934e+08	1.20742e+08	1.36291e+08	1.20388e+08	1.28714e+08	0.902335	0.153007
Tb927.11.14440		PPR repeat family, putative	94.4153	1	1	1	1	4.52793e+07	4.63714e+07	4.3091e+07	4.82766e+07	4.22285e+07	6.03216e+07	4.49818e+07	5.29246e+07	4.70229e+07	4.44891e+07	0.901925	0.158097
Tb927.11.6510		40S ribosomal protein S21, putative	21.1183	0.956	1	2	2	5.97527e+08	6.6737e+08	6.19054e+08	5.96894e+08	6.13592e+08	7.35965e+08	6.81675e+08	6.77914e+08	6.68228e+08	6.67715e+08	0.901775	0.00522453
Tb927.11.10800		Domain of unknown function (DUF4496), putative	29.8473	1	1	1	2	1.96297e+08	2.0285e+08	1.99785e+08	1.90277e+08	2.08702e+08	2.19083e+08	2.24325e+08	2.36151e+08	2.0787e+08	2.19427e+08	0.901573	0.00393809
Tb927.6.3940		Autophagy-related protein 27, putative	39.2085	1	10	13	14	1.26954e+09	1.04313e+09	1.21806e+09	1.15972e+09	1.19489e+09	1.55463e+09	1.27989e+09	1.24162e+09	1.24754e+09	1.20479e+09	0.901488	0.109874
Tb927.11.13830		DnaJ domain containing protein, putative	36.135	0.996	1	1	1	1.1232e+06	980696	1.33078e+06	760070	1.55935e+06	1.40692e+06	4448.09	1.09642e+06	2.04035e+06	1.83624e+06	0.901277	0.496252
Tb927.11.2440		Tubulin cofactor C domain-containing protein 1	59.2801	1	2	2	2	6.44318e+07	7.9123e+07	6.54036e+07	6.18166e+07	5.62138e+07	1.03375e+08	7.78552e+07	5.70973e+07	6.24433e+07	6.20887e+07	0.901144	0.49798
Tb927.1.4050		ser/thr protein phosphatase, putative	105.755	1	7	9	10	4.43279e+08	4.21353e+08	4.44816e+08	4.43666e+08	4.28409e+08	6.71302e+08	4.33878e+08	4.37491e+08	4.38844e+08	4.39491e+08	0.901081	0.335886
Tb927.9.1700		btb/poz domain containing protein, putative	67.6682	1	4	4	4	2.19926e+08	2.71956e+08	2.30523e+08	2.26948e+08	2.21935e+08	4.79129e+08	2.09642e+08	1.91053e+08	2.02102e+08	2.18138e+08	0.900946	0.827698
Tb927.7.1680		Uncharacterised conserved protein (DUF2305), putative	36.3275	1	1	1	1	1.24844e+07	4.03501e+06	1.37527e+07	1.64473e+07	1.15999e+07	1.83295e+07	1.04512e+07	1.26455e+07	1.14763e+07	1.18373e+07	0.900827	0.512366
Tb927.11.11510		hd phosphohydrolase family protein	34.3504	0.996	1	1	1	7.1546e+06	440067	3.16162e+06	5.57602e+06	3.21185e+06	8.78442e+06	4.04075e+06	2.19711e+06	3.23647e+06	3.43911e+06	0.900741	0.574514
Tb927.10.4330		2-oxoisovalerate dehydrogenase beta subunit, mitochondrial precursor, putative	40.2223	1	2	2	2	4.58883e+07	5.99168e+07	4.70672e+07	5.01038e+07	6.15368e+07	4.68345e+07	7.47676e+07	6.96767e+07	5.65143e+07	4.60565e+07	0.900164	0.448742
Tb927.3.2950		ribonuclease inhibitor- like protein	83.8409	1	4	4	4	3.80424e+08	4.0626e+08	4.2103e+08	4.26555e+08	4.44515e+08	5.24156e+08	4.967e+08	4.85409e+08	4.10932e+08	3.92611e+08	0.899981	0.144834
Tb927.8.6150		40S ribosomal protein S8, putative	24.9385	1	6	7	14	9.14418e+09	8.04507e+09	9.61508e+09	9.86578e+09	9.45413e+09	1.11817e+10	1.09227e+10	9.49437e+09	1.02056e+10	9.45199e+09	0.899873	0.0668822
Tb927.2.5800		sedoheptulose-1,7-bisphosphatase	35.5015	1	8	10	10	8.83589e+08	9.05107e+08	9.35845e+08	8.76157e+08	9.28727e+08	1.41451e+09	1.01806e+09	8.95137e+08	8.15448e+08	8.92693e+08	0.899436	0.400889
Tb927.3.5140		exonuclease, putative	83.6953	0.998	1	1	1	3.89267e+06	5.90065e+06	4.98481e+06	4.96825e+06	5.99631e+06	8.14021e+06	4.3129e+06	6.40092e+06	4.49326e+06	5.27546e+06	0.899379	0.545754
Tb927.10.260		BolA-like protein, putative	8.8511	1	1	2	2	7.76157e+07	8.7593e+07	7.23601e+07	8.91861e+07	8.31383e+07	9.06636e+07	9.86385e+07	9.59107e+07	8.37054e+07	8.68898e+07	0.899268	0.0611281
Tb927.10.10740		hypothetical protein, conserved	61.0625	0.95	1	1	1	1.34827e+07	1.35942e+07	1.816e+07	1.18581e+07	1.40237e+07	1.50844e+07	1.58423e+07	1.58048e+07	1.36842e+07	1.86743e+07	0.899214	0.232287
Tb927.8.4060		flagellum-adhesion glycoprotein, putative	64.4188	1	3	3	3	4.63706e+08	4.6506e+08	4.84075e+08	4.72134e+08	4.51186e+08	6.11912e+08	5.02177e+08	4.55431e+08	5.04122e+08	5.2463e+08	0.89912	0.0731373
Tb927.6.2440		Mo25-like, putative	42.8075	1	2	2	2	5.23616e+07	3.67588e+07	4.70013e+07	5.55438e+07	5.33673e+07	7.4291e+07	5.12428e+07	4.58956e+07	4.86073e+07	5.25051e+07	0.899065	0.393038
Tb927.11.14470		Bardet-Biedl syndrome 9 protein	92.38	1	1	1	1	3.49038e+06	6.40296e+06	5.2938e+06	4.92055e+06	4.44073e+06	1.0423e+07	6.82477e+06	3.22246e+06	2.9525e+06	3.88849e+06	0.89884	0.989436
Tb927.11.16490		hypothetical protein, conserved	44.084	1	2	2	2	1.35301e+07	1.55462e+07	1.61283e+07	1.30139e+07	1.83085e+07	1.93657e+07	1.51322e+07	1.87732e+07	1.54237e+07	1.64497e+07	0.89879	0.207833	Yes
Tb927.9.11040		mitochondrial carrier protein	33.1672	1	2	2	2	7.13083e+06	7.1024e+06	8.61557e+06	6.59541e+06	5.70416e+06	1.47111e+07	6.92909e+06	4.90828e+06	6.81715e+06	5.74946e+06	0.898589	0.863418
Tb927.6.5030		Component of motile flagella protein 46	64.8479	1	4	4	5	4.751e+08	5.56372e+08	5.04442e+08	5.11531e+08	5.57028e+08	9.67047e+08	4.26967e+08	4.35088e+08	5.14561e+08	5.55083e+08	0.898482	0.702441
Tb927.11.2360		phenylalanyl-tRNA synthetase (beta subunit), putative	70.312	1	13	15	15	1.9946e+09	2.01387e+09	1.88512e+09	1.71979e+09	1.94262e+09	2.50246e+09	2.06824e+09	2.01747e+09	2.22199e+09	1.82705e+09	0.898356	0.121427
Tb927.10.9830		hypothetical protein, conserved	17.1938	1	4	4	4	3.44286e+08	4.17836e+08	3.56725e+08	4.26499e+08	3.84349e+08	6.59452e+08	3.76328e+08	3.63377e+08	3.4186e+08	4.10146e+08	0.897048	0.534092
Tb927.4.960		WD domain, G-beta repeat, putative	128.612	0.95	1	1	1	1.93374e+07	2.20456e+07	2.18225e+07	1.56292e+07	1.55315e+07	4.20586e+07	1.55932e+07	1.48244e+07	1.26818e+07	2.00443e+07	0.896997	0.938216	Yes
Tb927.10.4690		dynein light chain, putative	13.0291	1	3	3	4	2.14241e+08	2.51321e+08	2.03813e+08	2.06719e+08	2.11908e+08	2.40047e+08	2.46456e+08	2.35851e+08	2.38959e+08	2.51641e+08	0.896986	0.0226369
Tb927.9.1950		hypothetical protein, conserved	46.9058	0.959	1	1	1	6.43652e+07	1.71172e+08	1.89085e+08	1.62217e+08	1.50624e+08	1.58196e+08	1.5463e+08	1.51672e+08	6.24234e+07	2.95263e+08	0.896956	0.856167
Tb927.8.2440		hypothetical protein, conserved	23.3281	0.955	1	1	1	6.11538e+06	2.02496e+07	1.76675e+07	1.38837e+07	1.28444e+07	2.24587e+07	1.67597e+07	1.46873e+07	1.22216e+07	1.27712e+07	0.896856	0.518199
Tb927.11.6430		hypothetical protein, conserved	134.728	1	8	8	10	2.20165e+08	2.80509e+08	2.28858e+08	2.33425e+08	2.299e+08	4.3203e+08	2.25831e+08	2.37124e+08	2.11792e+08	2.23341e+08	0.896806	0.612086
Tb927.9.6110		hypothetical protein, conserved	110.021	0.969	1	1	1	1.19477e+06	2.55318e+06	1.24224e+06	1.17155e+06	2.12346e+06	306778	998419	3.55866e+06	2.23332e+06	2.1432e+06	0.896631	0.803477	Yes
Tb927.6.1800		protein phosphatase 2C, putative	41.1349	1	9	11	11	1.66979e+09	1.52815e+09	1.82157e+09	1.53091e+09	1.71163e+09	1.76487e+09	1.73701e+09	1.75999e+09	1.82233e+09	2.13177e+09	0.896494	0.0649244
Tb927.10.2270		vacuolar protein sorting-associated protein 35, putative	104.364	1	9	10	11	4.12655e+08	2.96614e+08	4.58861e+08	3.70524e+08	3.32725e+08	7.27842e+08	3.46838e+08	3.48452e+08	3.44719e+08	3.19979e+08	0.896327	0.704062
Tb927.5.2930		hypothetical protein, conserved	43.309	1	12	13	14	1.00619e+09	9.11044e+08	9.87992e+08	9.68319e+08	9.83127e+08	1.01969e+09	1.10047e+09	1.12175e+09	1.06045e+09	1.11983e+09	0.895702	0.00226452	Yes	Yes
Tb927.7.2690		hypothetical protein, conserved	14.0175	0.95	1	1	1	141851	1.43442e+06	238842	744891	907642	555115	628605	920896	694146	1.07327e+06	0.895562	0.403489
Tb927.5.2190		META domain/Domain of unknown function (DUF1935), putative	48.809	1	2	2	2	3.68214e+08	3.46103e+08	3.68938e+08	3.28346e+08	3.71216e+08	6.59297e+08	3.48096e+08	3.26903e+08	3.1371e+08	3.4316e+08	0.895363	0.637408
Tb927.9.3650		Kinesin-13 1	77.4358	1	2	2	2	3.21517e+07	4.92741e+07	3.27606e+07	3.25009e+07	3.72161e+07	7.44652e+07	2.72036e+07	2.13696e+07	3.20603e+07	5.04596e+07	0.894653	0.929065	Yes
Tb927.10.10850		Protein argonaute-1	99.186	1	17	19	21	2.98703e+09	2.58985e+09	2.92745e+09	2.8378e+09	2.85804e+09	3.95947e+09	3.12883e+09	2.79192e+09	3.02086e+09	2.9729e+09	0.894556	0.143619	Yes
Tb927.6.4010		Translation machinery associated TMA7, putative	5.9732	1	3	4	4	1.87687e+08	2.11952e+08	1.90813e+08	2.53084e+08	1.82557e+08	2.34812e+08	2.30089e+08	2.44992e+08	2.10879e+08	2.26576e+08	0.894317	0.105949
Tb927.9.8990		Ankyrin repeats (3 copies), putative	38.8572	1	8	9	11	1.29928e+09	1.52422e+09	1.50402e+09	1.26503e+09	1.46587e+09	1.36137e+09	1.45561e+09	1.60295e+09	1.77153e+09	1.7018e+09	0.894234	0.115524
Tb927.10.1450		plectin, putative	329.64	1	9	10	11	9.1395e+08	1.0396e+09	8.39502e+08	8.12394e+08	9.07281e+08	1.24943e+09	1.00279e+09	9.71067e+08	8.78498e+08	9.45102e+08	0.894159	0.176821	Yes
Tb927.6.1880		aspartyl-tRNA synthetase, putative	62.9906	1	13	13	14	1.89151e+09	1.84003e+09	1.88196e+09	1.92893e+09	1.90849e+09	2.77214e+09	2.00356e+09	2.01989e+09	1.91223e+09	1.86267e+09	0.894085	0.201006		Yes
Tb927.11.7470		hypothetical protein, conserved	26.1988	1	5	6	7	3.2964e+08	3.30228e+08	3.63706e+08	4.51662e+08	3.42654e+08	3.28055e+08	3.73042e+08	4.46406e+08	4.48951e+08	4.3697e+08	0.894005	0.227162
Tb927.5.1820		60S acidic ribosomal protein, putative	10.1325	0.95	1	1	2	1.36526e+09	1.07225e+09	1.37532e+09	1.29914e+09	1.30661e+09	1.55191e+09	1.574e+09	1.42177e+09	1.26613e+09	1.36821e+09	0.893701	0.100019
Tb927.10.4160		predicted zinc finger protein	42.4968	0.999	1	1	1	1.28742e+06	2.82923e+06	1.04094e+06	1.33264e+06	1.52401e+06	2.58924e+06	1.77537e+06	1.44781e+06	1.58146e+06	1.57605e+06	0.893456	0.460645
Tb927.11.7560		predicted WD40 repeat protein	67.6957	1	12	12	12	2.19938e+09	1.88205e+09	2.38562e+09	2.25652e+09	2.30944e+09	3.00999e+09	2.50354e+09	2.32243e+09	2.35621e+09	2.15796e+09	0.893351	0.15488
Tb927.6.4020		hypothetical protein, conserved	11.6102	1	4	5	5	3.96737e+08	2.94944e+08	3.68952e+08	4.34889e+08	4.1833e+08	4.92186e+08	4.29861e+08	4.44605e+08	4.00859e+08	3.75449e+08	0.893088	0.192001
Tb927.4.4300		conserved protein	69.3178	1	1	1	1	2.20489e+07	2.74407e+07	1.98603e+07	3.46664e+07	3.11481e+07	4.23351e+07	3.25123e+07	2.94729e+07	2.15082e+07	2.57087e+07	0.891955	0.497685	Yes
Tb927.11.6710		predicted tetratricopeptide repeat (TPR) protein	43.1873	1	3	4	4	2.23299e+08	2.21091e+08	2.25263e+08	2.04963e+08	2.27911e+08	2.74181e+08	2.33189e+08	2.38314e+08	2.54282e+08	2.36173e+08	0.891913	0.0130486
Tb927.8.2910		mannosyl-oligosaccharide 1,2-alpha-mannosidase IB, putative	65.8134	0.95	1	1	1	1.54184e+08	1.57605e+08	1.58471e+08	1.51086e+08	1.47485e+08	1.79443e+08	1.69275e+08	1.69838e+08	1.70492e+08	1.73041e+08	0.891823	0.00015442
Tb927.9.5690		60S acidic ribosomal protein, putative	11.0906	1	7	10	13	7.07343e+09	7.72649e+09	6.69819e+09	7.30567e+09	6.37327e+09	6.75888e+09	7.24395e+09	8.44372e+09	8.73822e+09	8.27024e+09	0.891574	0.0958707
Tb927.11.12210		Domain of unknown function (DUF4586), putative	32.4301	1	6	8	9	1.08186e+09	1.20761e+09	1.12215e+09	1.11802e+09	1.14304e+09	1.3121e+09	1.29904e+09	1.22686e+09	1.25438e+09	1.27039e+09	0.891544	0.00073065
Tb927.11.290		phosphatase and tensin homologue, putative	28.9773	1	2	2	2	6.15381e+07	6.95593e+07	5.90454e+07	5.85349e+07	6.04726e+07	5.78458e+07	5.84541e+07	7.22893e+07	7.91148e+07	7.90545e+07	0.891543	0.199439
Tb927.10.4740		nucleolar RNA-binding protein, putative	7.4061	0.95	1	1	1	9.46236e+06	1.50161e+07	8.57385e+06	9.54169e+06	1.20903e+07	1.32192e+07	1.12027e+07	1.1089e+07	1.19098e+07	1.39347e+07	0.891273	0.268479
Tb11.v5.0366		hypothetical protein, conserved	120.588	0.999	1	1	1	2.08967e+07	3.39687e+07	2.05932e+07	2.13392e+07	2.33463e+07	2.55281e+07	2.45217e+07	3.1842e+07	2.67377e+07	2.61892e+07	0.891154	0.246683
Tb927.10.14780		mitogen-activated protein kinase kinase kinase, putative	31.3755	1	13	19	20	2.91938e+09	2.81536e+09	3.12135e+09	3.08137e+09	2.87281e+09	6.15523e+09	3.06529e+09	2.56838e+09	2.41929e+09	2.41364e+09	0.891013	0.811673
Tb927.10.7420		bromodomain factor 2 protein, putative	25.5317	1	7	7	7	5.49341e+08	5.24885e+08	5.17267e+08	5.52876e+08	5.03022e+08	7.5704e+08	6.27568e+08	5.8282e+08	4.5774e+08	5.47423e+08	0.890601	0.257496
Tb927.8.3810		hypothetical protein, conserved	43.5807	1	1	1	1	5.30913e+07	5.96896e+07	5.50259e+07	5.37268e+07	4.74296e+07	6.4676e+07	5.76141e+07	5.81833e+07	5.54689e+07	6.61664e+07	0.890286	0.0501883
Tb927.9.15010		hypothetical protein, conserved	23.183	1	3	3	3	3.40257e+07	4.68786e+07	4.32828e+07	3.9984e+07	4.02717e+07	5.19395e+07	4.99933e+07	3.70417e+07	5.06493e+07	4.00864e+07	0.890003	0.232935
Tb927.7.4480		adenosine 5'-monophosphoramidase, putative	15.5496	1	5	7	9	2.43683e+09	2.25921e+09	2.30549e+09	2.46759e+09	2.28462e+09	2.27518e+09	2.38573e+09	2.64635e+09	2.95637e+09	2.95051e+09	0.889481	0.0826758
Tb927.10.12530		chaperone protein DnaJ, putative	18.537	0.956	1	1	1	8.93071e+06	1.05614e+07	7.77279e+06	6.32193e+06	6.97746e+06	1.14646e+07	7.2729e+06	7.91938e+06	9.69494e+06	9.25763e+06	0.889385	0.344504
Tb927.3.3720		Golgi vesicular membrane trafficking protein, putative	13.5469	0.996	1	1	1	5.45198e+06	3.40852e+06	6.65365e+06	6.46968e+06	5.90759e+06	4.39657e+06	2.86762e+06	8.39524e+06	9.1079e+06	6.61923e+06	0.888642	0.814473
Tb927.6.4760		T-complex protein 11, putative	89.0766	1	4	4	4	1.1915e+08	1.54101e+08	1.31468e+08	1.30086e+08	1.24394e+08	3.01671e+08	1.27969e+08	9.11536e+07	1.09083e+08	1.12258e+08	0.888248	0.929344
Tb927.11.8720		Leishmanolysin-like peptidase, putative	57.7619	1	1	1	1	7.08512e+06	1.09057e+07	8.8174e+06	6.73489e+06	5.66049e+06	1.55093e+07	9.19244e+06	5.0609e+06	4.77479e+06	9.59902e+06	0.888235	0.850122
Tb927.10.10800		palmitoyl acyltransferase 2, putative	49.9045	0.95	1	1	1	6.95777e+06	1.18703e+07	8.50533e+06	1.48843e+07	9.84686e+06	1.57401e+07	1.13504e+07	8.50581e+06	1.09329e+07	1.20882e+07	0.888209	0.439637
Tb927.3.5550		intraflagellar transport protein 27	20.6384	1	4	4	4	6.94199e+08	7.80488e+08	7.00793e+08	6.57909e+08	6.78456e+08	8.51407e+08	8.4684e+08	7.34218e+08	8.04222e+08	7.18475e+08	0.887914	0.0325188
Tb927.5.1630		hypothetical protein, conserved	17.6838	1	2	2	2	1.66766e+08	1.81109e+08	1.75648e+08	1.77691e+08	1.62525e+08	1.78197e+08	1.88113e+08	1.9679e+08	2.07228e+08	2.02875e+08	0.88752	0.00805747	Yes
Tb927.11.14090		Double RNA binding domain protein 18	51.6728	1	9	11	11	3.65119e+09	4.22828e+09	3.62714e+09	3.74694e+09	3.79533e+09	6.12231e+09	3.74374e+09	3.8247e+09	3.7913e+09	3.98298e+09	0.887437	0.33061	Yes	Yes
Tb927.8.5120		cytochrome c	12.3005	1	2	2	2	1.93402e+08	1.28317e+08	1.82385e+08	2.24939e+08	1.83488e+08	1.57035e+08	1.9199e+08	2.37494e+08	2.26321e+08	2.15617e+08	0.887281	0.319958		Yes
Tb927.10.5230		ADP-ribosylation factor, putative	30.3279	1	2	2	2	2.77996e+08	2.454e+08	2.84409e+08	2.63174e+08	2.76309e+08	2.91988e+08	3.01104e+08	3.17112e+08	3.10253e+08	2.98557e+08	0.886949	0.00381602
Tb927.2.100		retrotransposon hot spot protein 1 (RHS1), putative	94.9344	1	22	25	29	1.53668e+09	1.53752e+09	1.42158e+09	1.49254e+09	1.46541e+09	1.59311e+09	1.54432e+09	1.78676e+09	1.74754e+09	1.73385e+09	0.88676	0.0060325		Yes
Tb927.10.7050		chromatin assembly factor 1 subunit B, putative	60.3444	1	2	2	2	6.69987e+07	4.84536e+07	6.81782e+07	6.63731e+07	6.19111e+07	8.06825e+07	6.48087e+07	6.65196e+07	7.49721e+07	6.4824e+07	0.886607	0.147812
Tb927.6.4830		MIZ/SP-RING zinc finger, putative	59.0503	1	1	1	2	1.90178e+07	1.84912e+07	1.91278e+07	1.8948e+07	1.89262e+07	2.60467e+07	1.77523e+07	2.00637e+07	2.14749e+07	2.12913e+07	0.886354	0.107821
Tb927.11.9290		Flagellum attachment zone protein 20	85.4491	1	1	1	1	4.87253e+06	7.2425e+06	6.00654e+06	9.78824e+06	3.83487e+06	1.43176e+07	9.60346e+06	3.03065e+06	1.97492e+06	6.89438e+06	0.886202	0.869885
Tb927.7.6570		Enriched in surface-labeled proteome protein 17	26.2014	0.95	1	1	1	3.17422e+06	6.52254e+06	3.91201e+06	3.28717e+06	2.94518e+06	3.90762e+06	4.13709e+06	5.64202e+06	3.96776e+06	4.73536e+06	0.886166	0.354598
Tb927.4.4370		hypothetical protein, conserved	63.202	0.981	0	0	0	1.4638e+08	1.62038e+08	1.62591e+08	1.47083e+08	1.46541e+08	1.53054e+08	1.39542e+08	1.75764e+08	1.92713e+08	2.02054e+08	0.885888	0.164501
Tb927.6.5110		damage-specific DNA binding protein, putative	138.212	1	3	3	3	8.03455e+07	6.54033e+07	7.48748e+07	7.47619e+07	7.33603e+07	9.58009e+07	6.91898e+07	7.21105e+07	1.00934e+08	7.84204e+07	0.885438	0.211625	Yes
Tb927.9.8000		ubiquitin-protein ligase, putative	17.1326	1	6	7	7	6.77096e+08	8.50171e+08	7.2981e+08	7.43796e+08	6.13986e+08	8.58986e+08	8.35312e+08	8.22326e+08	8.18975e+08	7.47413e+08	0.885341	0.0633052
Tb927.11.11010		hypothetical protein, conserved	41.6542	1	12	14	15	2.49087e+09	2.47834e+09	2.48001e+09	2.55581e+09	2.65134e+09	2.27461e+09	2.73518e+09	2.99753e+09	3.25721e+09	3.03715e+09	0.884957	0.106677	Yes
Tb927.2.2360		Ankyrin repeats (3 copies)/Zinc finger, C3HC4 type (RING finger), putative	74.5703	1	4	4	4	9.74996e+07	1.14489e+08	8.16651e+07	8.47437e+07	9.97884e+07	1.21141e+08	1.08752e+08	1.02386e+08	1.03507e+08	1.046e+08	0.884898	0.0974269
Tb927.8.3300		hypothetical protein, conserved	77.8922	0.996	1	1	1	9.59284e+06	1.22116e+07	7.79065e+06	7.61648e+06	1.14784e+07	1.34206e+07	1.2638e+07	1.05871e+07	7.89114e+06	1.04876e+07	0.88488	0.380033
Tb927.4.330		hypothetical protein, conserved	43.0165	1	2	3	3	9.3375e+07	1.20294e+08	1.0224e+08	1.10761e+08	1.13081e+08	1.0335e+08	1.07453e+08	1.25183e+08	1.29322e+08	1.44729e+08	0.884784	0.156687
Tb927.11.10110		actin-like protein, putative	43.4823	1	2	2	2	5.27894e+07	6.6829e+07	5.83977e+07	5.96837e+07	6.08692e+07	6.8299e+07	6.36239e+07	7.08299e+07	6.39681e+07	7.08114e+07	0.884564	0.023622
Tb927.10.13840		Domain of unknown function (DUF4475), putative	37.881	1	1	1	1	1.75913e+07	2.22134e+07	1.84172e+07	1.88241e+07	2.05615e+07	2.21612e+07	2.06961e+07	2.03779e+07	2.31263e+07	2.40038e+07	0.884404	0.0445016
Tb927.6.4980		40S ribosomal protein S14	15.5127	1	9	14	17	7.02778e+09	6.24194e+09	7.21092e+09	6.23525e+09	7.00103e+09	6.67493e+09	7.27783e+09	7.82553e+09	7.90826e+09	8.43934e+09	0.884357	0.0438439
Tb927.4.1790		ribosomal protein L3, putative	48.6917	1	16	24	33	1.26625e+10	1.36683e+10	1.29147e+10	1.20423e+10	1.36116e+10	1.43443e+10	1.39778e+10	1.47728e+10	1.44532e+10	1.58456e+10	0.884265	0.00472091
Tb927.11.15190		Domain of unknown function (DUF4200), putative	77.3447	1	7	9	9	2.58481e+08	3.37554e+08	2.8611e+08	2.98248e+08	2.95887e+08	3.46114e+08	3.20565e+08	3.20123e+08	3.16053e+08	3.67434e+08	0.883847	0.04157
Tb927.10.3280		60S ribosomal proteins L38, putative	9.5668	1	2	2	2	4.18683e+09	3.025e+09	3.91825e+09	3.98607e+09	3.84179e+09	3.53306e+09	4.42972e+09	4.525e+09	4.68759e+09	4.27661e+09	0.883739	0.136008
Tb927.10.12290		UDP-Gal or UDP-GlcNAc-dependent glycosyltransferase, putative	43.5153	1	6	6	6	4.18132e+08	3.93026e+08	4.09513e+08	4.56876e+08	4.47477e+08	9.0143e+08	3.34696e+08	3.29696e+08	4.07843e+08	4.31429e+08	0.883551	0.802557
Tb927.5.4520		hypothetical protein, conserved	108.205	0.962	1	1	1	7.31791e+06	1.05413e+07	1.09152e+07	7.19669e+06	9.05402e+06	1.15185e+07	1.19322e+07	8.26208e+06	8.97937e+06	1.02889e+07	0.883175	0.282787	Yes
Tb927.6.4640		hypothetical protein, conserved	100.954	1	2	3	3	3.1406e+07	5.68104e+07	4.32426e+07	3.44802e+07	3.79439e+07	3.75245e+07	4.71012e+07	5.39387e+07	4.49178e+07	4.74688e+07	0.882798	0.271761
[truncated: 2,937 more rows]

## Sheet: Increased in KO
Accession #	Indistinguishable	Protein name	MW (kDa)	Protein identification probablity	Exclusive unique peptide count	Exclusive unique spectrum count	Exclusive spectrum count	KO_1	KO_2	KO_3	KO_4	KO_5	WT_1	WT_2	WT_3	WT_4	WT_5	KO/WT	p-value	meR	present in PRO IP
[truncated: 167 more rows]

[truncated: 1 more sheets: Decreased in KO]
