# Supplementary material for: Trypanosoma brucei PRMT1 Is a Nucleic Acid Binding Protein with a Role in Energy Metabolism and the Starvation Stress Response
Source: mBio. 2018 Dec 18;9(6):e02430-18. doi: 10.1128/mBio.02430-18 (PMC6299225; doi:10.1128/mBio.02430-18)
Supplement: TABLE S2 [file mbo006184221st2.xlsx]

## Sheet: Legend
	Table S2: Trypanosoma brucei PRMT1 is a nucleic acid binding protein with a role in the energy metabolism and the starvation stress response
	Quantification of overall association of proteins with mRNA in WT and ENZ KO BF T. brucei cells
	Proteins with change of >1.5x and p < 0.05 are considered significantly changed
	Accession #	Tritrypdb.org identifier																Legend
	Ratio (KO/SM); p-value	Values for mRNA bound protein quantification																Values for mRNA bound protein quantification
	KO/SM WCP; KO/SM WCP p-value	Values for whole cell proteome quantification
	mRNA binding (Lueong et al., 2016) FDR<0.01	Assigned mRNA binding function in (1)
	FDR Lueong et al., 2016	FDR for mRNA binding determined in (1)
	REFERENCES
	(1) Lueong S, Merce C, Fischer B, Hoheisel JD, Erben ED. 2016. Gene expression regulatory networks in Trypanosoma brucei: insights into the role of the mRNA-binding proteome. Mol Microbiol 100:457-71.

## Sheet: mRNA IP
Legend
Values for mRNA bound protein quantification
Values for whole cell proteome quantification
Proteins increased mRNA association
Proteins decreased mRNA association
Protein.accession.numbers	Product description	No. of quantified peptide	II_170118_EL_KO1_180min_clm123_HCD_OT_val45_hcd30_4ul_01_180120132200	II_170118_EL_KO2_180min_clm123_HCD_OT_val45_hcd30_4ul_01	II_170118_EL_KO3_180min_clm123_HCD_OT_val45_hcd30_4ul_01	II_170118_EL_KO4_180min_clm123_HCD_OT_val45_hcd30_4ul_01	II_170118_EL_SM1_180min_clm123_HCD_OT_val45_hcd30_4ul_01	II_170118_EL_SM2_180min_clm123_HCD_OT_val45_hcd30_4ul_01	II_170118_EL_SM4_180min_clm123_HCD_OT_val45_hcd30_4ul_01	II_170118_EL_SM5_180min_clm123_HCD_OT_val45_hcd30_4ul_01	Ratio (KO/SM)	p-value	KO_CV	SM_CV	KO/SM WCP	KO/SM WCP p-value	mRNA binding (Lueong et al., 2016) FDR<0.01	FDR Lueong et al., 2016
Tb927.10.4430	pumillo RNA binding protein PUF1	9	1.55939e+08	2.98051e+08	2.15538e+08	1.85815e+08	1.24804e+08	1.65355e+08	6.80742e+07	6.8993e+07	2.00208	0.0296861	0.286151	0.441867	N/A	N/A	Yes	0.00327651
Tb927.9.10400	hypothetical protein, conserved	2	2.15775e+07	2.6783e+07	2.68955e+07	2.55276e+07	7.72969e+06	1.40002e+07	1.77154e+07	1.66011e+07	1.79822	0.0181419	0.0988515	0.318871	0.919552	0.106146	Yes	0.00809562
Tb927.10.10280	microtubule-associated protein, putative	2	3.40228e+07	5.14176e+07	5.69125e+07	5.69133e+07	2.90203e+07	2.77545e+07	2.75352e+07	3.53982e+07	1.6646	0.0109027	0.217661	0.123824	1.22344	0.00961508		0.0442154
Tb927.10.5620	fructose-bisphosphate aldolase, glycosomal	13	4.47732e+08	3.05825e+08	3.41811e+08	7.94197e+08	5.99532e+07	1.09871e+08	8.72308e+07	5.76091e+07	6.00502	0.000551993	0.471711	0.314877	0.995239	0.844773		0.180657
Tb927.8.4500	Eukaryotic translation initiation factor 4 gamma 5	9	1.49486e+07	2.22485e+07	1.78879e+07	1.80134e+07	4.48078e+07	5.06873e+07	3.27483e+07	3.20317e+07	0.456081	0.00148044	0.164381	0.229368	0.360213	0.147679	Yes	0.000317242
Tb927.9.4080	Stumpy formation signalling pathway protein, HYP2	14	6.21618e+07	7.3048e+07	5.84561e+07	5.70622e+07	1.19183e+08	1.42912e+08	9.37697e+07	8.58864e+07	0.567577	0.00513861	0.115472	0.234478	1.13174	0.156707	Yes	0.00247737
Tb927.6.5010	hypothetical protein, conserved	2	8.7396e+06	1.08985e+07	1.05559e+07	1.09644e+07	1.77335e+07	1.95054e+07	1.29031e+07	1.40046e+07	0.641629	0.00791165	0.101921	0.193407	0.500119	0.151832	Yes	0.00533201
Tb927.9.12360	RNA-binding protein, putative	4	9.34086e+06	1.18089e+07	1.07097e+07	1.17598e+07	1.84356e+07	2.1673e+07	1.55883e+07	1.50534e+07	0.616524	0.00313199	0.106316	0.172072	0.58295	0.00573232	Yes	0.00630837
Tb927.11.10810	pumillio/PUF RNA binding protein 11	5	1.33396e+07	1.14623e+07	8.79101e+06	1.05748e+07	1.88828e+07	2.12286e+07	1.78534e+07	2.69748e+07	0.51999	0.00207316	0.171362	0.192087	N/A	N/A	Yes	0.00869032
Tb927.9.15290	CHAT domain containing protein, putative	8	1.00289e+07	1.16321e+07	9.31913e+06	9.77486e+06	2.09064e+07	2.09541e+07	1.42595e+07	1.48022e+07	0.574644	0.0034554	0.098741	0.208756	0.254112	0.424713		0.0100781
Tb927.11.14590	G5-interacting protein	6	5.8694e+06	3.83553e+06	4.7307e+06	5.18809e+06	9.65238e+06	1.57345e+07	1.28752e+07	1.19247e+07	0.391014	0.000448603	0.173932	0.200759	0.371261	0.158672		0.0118529
Tb927.8.710	RNA-binding protein, putative	4	4.32918e+06	3.33644e+06	2.96927e+06	3.99786e+06	4.83339e+06	6.99847e+06	5.42053e+06	5.01144e+06	0.657244	0.0126431	0.168785	0.177173	0.00548703	0.14138		0.022798
Tb927.10.7310	terminal uridylyltransferase 3, putative	2	103023	92674.7	65619.2	141943	835163	1.54415e+06	543527	699169	0.111336	0.000221862	0.313746	0.488264	0.387914	0.589643		0.0273178
Tb927.8.750	nucleolar RNA-binding protein, putative	2	1.19302e+07	1.228e+07	1.23004e+07	1.12037e+07	1.94394e+07	2.87562e+07	1.65669e+07	1.58941e+07	0.591572	0.0109947	0.0429447	0.294125	1.89936	6.10148e-09		0.0330737
Tb927.8.760	nucleolar RNA-binding protein	2	1.3095e+06	2.46365e+06	1.9706e+06	2.0094e+06	5.1084e+06	9.3649e+06	3.64394e+06	3.78001e+06	0.35407	0.00835283	0.245171	0.488925	1.12303	0.409492		0.0496617
Tb927.11.4380	ATP-dependent RNA helicase, putative	4	985450	2.28339e+06	999894	1.23591e+06	2.97047e+06	5.41804e+06	2.01318e+06	2.13244e+06	0.439172	0.0369204	0.447345	0.504685	0.0910177	0.14933		N/A
Tb927.2.4710	RNA-binding protein, putative	17	1.95659e+09	2.02506e+09	1.8445e+09	1.55402e+09	2.07341e+09	2.25403e+09	1.72683e+09	1.68984e+09	0.953003	0.635226	0.112628	0.141258	0.87577	0.324861	Yes	2.29819e-05
Tb927.10.14150	nuclear segregation protein, putative	15	7.92689e+08	6.52603e+08	7.09243e+08	6.62387e+08	7.98219e+08	8.07446e+08	6.95546e+08	5.92446e+08	0.973482	0.802563	0.0907991	0.139578	1.11103	0.00717476	Yes	7.18615e-05
Tb927.4.4580	hypothetical protein, conserved	17	1.00448e+08	1.35918e+08	1.09179e+08	1.20959e+08	1.37727e+08	1.86642e+08	1.37119e+08	1.17608e+08	0.805573	0.124905	0.131739	0.203316	0.322442	0.0056736	Yes	9.54076e-05
Tb927.10.310	pumillio/PUF RNA binding protein 3	14	1.90059e+08	2.69883e+08	2.45207e+08	1.85327e+08	2.71597e+08	2.88623e+08	1.96832e+08	1.89418e+08	0.940839	0.705959	0.186924	0.214649	0.852129	0.0442054	Yes	9.54076e-05
Tb927.6.2210	hypothetical protein, conserved	29	2.64042e+08	3.1102e+08	2.62354e+08	2.53797e+08	3.27379e+08	3.71638e+08	3.20907e+08	2.85984e+08	0.835598	0.0444037	0.0948288	0.107729	0.934285	0.672402	Yes	0.000104395
Tb927.10.11760	pumilio/PUF RNA binding protein 6	23	1.03251e+09	1.15341e+09	1.07607e+09	1.07889e+09	1.1127e+09	1.26139e+09	1.1294e+09	1.12824e+09	0.937207	0.133363	0.0462319	0.0599251	0.766018	0.401854	Yes	0.000104395
Tb927.10.12660	pumilio/PUF RNA binding protein 2	25	6.95356e+08	7.72565e+08	6.91546e+08	7.34131e+08	8.99791e+08	1.10357e+09	8.29765e+08	8.51391e+08	0.78534	0.0146894	0.0525391	0.135813	0.548517	0.00268807	Yes	0.000179082
Tb927.6.2550	RNA-binding protein, putative	15	9.06534e+08	1.05087e+09	8.06586e+08	7.85417e+08	7.32908e+08	8.80131e+08	6.34384e+08	6.23456e+08	1.23635	0.0837443	0.136511	0.165716	0.919841	0.568204	Yes	0.000179082
Tb927.1.2600	pumilio/PUF RNA binding protein 9	10	1.1313e+08	1.42915e+08	1.20308e+08	1.17251e+08	1.4202e+08	1.88409e+08	1.10168e+08	1.25819e+08	0.871452	0.370371	0.108085	0.238727	0.385814	0.278918	Yes	0.000179082
Tb927.11.550	hypothetical protein SCD6.10	12	8.63005e+08	1.0914e+09	1.05021e+09	1.01625e+09	1.17031e+09	1.33876e+09	9.32447e+08	8.37757e+08	0.939614	0.691897	0.0991454	0.212573	0.787818	0.55062	Yes	0.000179082
Tb927.10.2240	RNA binding protein	15	4.30114e+08	4.93493e+08	4.73979e+08	4.5208e+08	5.13051e+08	5.7619e+08	4.76333e+08	5.08882e+08	0.891639	0.0613031	0.05922	0.0804972	0.780113	0.430719	Yes	0.000194109
Tb927.3.3940	RNA-binding protein, putative	11	1.23427e+08	1.81157e+08	1.29966e+08	1.11613e+08	2.18787e+08	2.2048e+08	1.26745e+08	1.18199e+08	0.798239	0.353577	0.224828	0.328604	0.501427	0.920863	Yes	0.000202099
Tb927.10.14550	ATP-dependent RNA helicase HEL67	19	1.75705e+09	1.91517e+09	1.81706e+09	1.90868e+09	1.64254e+09	1.85389e+09	1.76063e+09	1.4496e+09	1.10308	0.1255	0.0411938	0.103978	1.00259	0.961936	Yes	0.000208516
Tb927.8.4540	PAB1-binding protein , putative	5	2.2209e+08	1.79133e+08	2.44513e+08	1.88934e+08	1.9411e+08	2.07644e+08	2.1848e+08	2.56382e+08	0.952152	0.600729	0.14448	0.122043	1.3215	0.222118	Yes	0.000208516
Tb927.7.2170	hypothetical protein, conserved	4	2.91126e+06	5.23376e+06	3.1164e+06	3.67425e+06	5.9032e+06	6.06429e+06	3.69568e+06	3.13047e+06	0.794719	0.347214	0.281362	0.31999	0.267208	0.190454	Yes	0.000245178
Tb927.8.900	splicing factor TSR1	8	4.09674e+08	4.47547e+08	3.5457e+08	2.91747e+08	4.91712e+08	5.01951e+08	3.38704e+08	3.89691e+08	0.873106	0.349048	0.180505	0.184581	0.835179	0.0135605	Yes	0.000245178
Tb927.10.14950	Zinc finger CCCH domain-containing protein 40	13	1.722e+08	2.38691e+08	1.95245e+08	1.77512e+08	2.11316e+08	2.23879e+08	1.80839e+08	1.79176e+08	0.985461	0.849441	0.154015	0.112226	0.668547	0.37649	Yes	0.000245178
Tb927.9.9520	zinc finger protein family member, putative	11	3.57661e+08	4.3257e+08	4.09398e+08	3.70464e+08	4.15603e+08	5.22591e+08	4.10764e+08	4.15182e+08	0.890004	0.169383	0.0881358	0.12338	0.636543	0.000288435	Yes	0.000306688
Tb927.10.190	40S ribosomal protein S6, putative	2	6.93894e+07	6.27767e+07	5.88471e+07	6.08208e+07	8.5702e+07	9.58987e+07	6.7801e+07	6.16043e+07	0.80974	0.118196	0.0727079	0.203666	0.838064	0.0103434	Yes	0.000317242
Tb927.9.4680	Eukaryotic initiation factor 4A-1	9	1.87146e+08	2.13452e+08	2.1085e+08	2.30943e+08	2.43663e+08	2.28547e+08	2.25234e+08	2.05644e+08	0.93279	0.252489	0.0854766	0.0692437	1.05345	0.126692	Yes	0.000317242
Tb927.7.4900	5'-3' exoribonuclease A	19	6.54769e+07	8.02957e+07	6.41502e+07	7.9297e+07	8.19773e+07	1.06076e+08	8.04734e+07	5.83109e+07	0.884903	0.468635	0.120003	0.238868	0.64102	0.28381	Yes	0.000317242
Tb927.11.14090	Double RNA binding domain protein 18	16	2.5578e+09	2.49909e+09	2.30564e+09	2.311e+09	2.28858e+09	2.76617e+09	2.23999e+09	2.17698e+09	1.02131	0.698754	0.0534853	0.113768	0.887437	0.33061	Yes	0.000410873
Tb927.10.6060	universal minicircle sequence binding protein 2	6	4.31145e+09	3.90912e+09	4.03221e+09	3.37041e+09	4.74902e+09	4.40573e+09	4.47969e+09	5.29309e+09	0.825421	0.0271685	0.101035	0.084992	0.875829	0.625742	Yes	0.000438042
Tb927.6.4440	RNA-binding protein 42 (RNA-binding motif protein 42)	13	9.52909e+08	8.64846e+08	8.30819e+08	6.2037e+08	1.05058e+09	9.46896e+08	6.9883e+08	6.77489e+08	0.968922	0.862852	0.172492	0.218682	1.14008	0.0294123	Yes	0.000480749
Tb927.9.8740	Double RNA binding domain protein 3	8	1.2225e+09	1.47782e+09	1.52016e+09	1.51902e+09	1.51761e+09	1.60294e+09	1.70478e+09	1.56585e+09	0.898034	0.104906	0.099623	0.0497071	1.05546	0.397885	Yes	0.000505272
Tb927.10.4560	elongation factor 2	13	2.9142e+07	3.70683e+07	3.89668e+07	3.4165e+07	4.55919e+07	5.8572e+07	3.28001e+07	3.66461e+07	0.802614	0.209967	0.122822	0.263696	1.02979	0.221872	Yes	0.000652264
Tb927.9.12510	ATP-dependent DEAD/H RNA helicase, putative	29	8.19708e+08	1.06202e+09	9.54217e+08	8.8008e+08	8.95939e+08	9.48756e+08	8.03796e+08	7.79437e+08	1.08404	0.314538	0.112325	0.0923294	0.96429	0.925589	Yes	0.000652264
Tb927.10.8270	eukaryotic translation initiation factor 3 subunit c	7	8.34875e+07	6.31385e+07	4.3859e+07	6.50361e+07	6.11137e+07	5.83285e+07	5.40756e+07	4.99011e+07	1.14369	0.454914	0.253577	0.0879451	0.675963	0.404865	Yes	0.000652264
Tb927.10.13720	RNA-binding protein 29, putative	9	7.56866e+08	9.4139e+08	8.01138e+08	6.04048e+08	7.38292e+08	1.16505e+09	6.31383e+08	5.81357e+08	0.995944	0.906738	0.179089	0.340873	0.850588	0.685655	Yes	0.000652264
Tb927.11.14190	Staphylococcal nuclease homologue/Tudor domain containing protein, putative	11	1.33296e+08	7.81439e+07	9.58175e+07	8.22554e+07	1.29372e+08	1.14542e+08	7.8209e+07	6.4792e+07	1.00671	0.915439	0.257835	0.312766	0.83016	0.409702	Yes	0.000676645
Tb927.6.1870	Eukaryotic translation initiation factor 4E-4	7	2.42362e+07	3.44519e+07	2.69508e+07	2.91957e+07	3.77511e+07	3.10775e+07	3.30659e+07	3.26218e+07	0.853685	0.102137	0.150916	0.0855539	1.00215	0.842525	Yes	0.000695903
Tb927.11.5150	hypothetical protein, conserved	13	8.98976e+07	1.1031e+08	9.17067e+07	9.11181e+07	1.18307e+08	1.68801e+08	1.10588e+08	1.02917e+08	0.765126	0.0804231	0.101613	0.237859	1.05274	0.422012	Yes	0.000814909
Tb927.9.13990	RNA-binding protein, putative	12	4.91588e+09	4.93124e+09	4.82281e+09	5.22166e+09	4.87486e+09	5.39251e+09	5.12655e+09	4.52778e+09	0.998488	0.997837	0.0347132	0.073973	0.732613	0.0125578	Yes	0.000814909
Tb927.11.1980	zinc finger protein family member, putative	19	2.61277e+09	2.8146e+09	2.92592e+09	2.56633e+09	2.56071e+09	2.28249e+09	2.6633e+09	2.68878e+09	1.07105	0.20463	0.062048	0.072968	0.800695	0.0392129	Yes	0.000841496
Tb927.11.10790	40S ribosomal protein SA, putative	4	1.4558e+08	1.18574e+08	1.36018e+08	1.3898e+08	1.78171e+08	1.37398e+08	1.49743e+08	1.31878e+08	0.902814	0.26511	0.0855022	0.138294	0.91529	0.0691269	Yes	0.000855593
Tb927.4.2040	DNA/RNA-binding protein Alba 3	7	1.33258e+09	1.80722e+09	1.69101e+09	1.68883e+09	1.80513e+09	2.55799e+09	1.53515e+09	1.31568e+09	0.903755	0.645699	0.126259	0.30018	0.875033	0.1294	Yes	0.00092186
Tb927.5.4420	nucleolar RNA helicase II, putative	13	6.14516e+07	8.9767e+07	7.16496e+07	7.75286e+07	6.96967e+07	1.04082e+08	6.32284e+07	4.72665e+07	1.05672	0.65008	0.157404	0.336898	1.08683	0.418665	Yes	0.000970945
Tb927.11.510	RNA-binding protein, UBP2	4	8.3684e+08	1.31411e+09	1.02688e+09	8.84631e+08	1.10512e+09	1.1258e+09	8.2284e+08	7.82086e+08	1.05908	0.704575	0.211439	0.189443	0.687145	0.10171	Yes	0.000999488
Tb927.10.5250	zinc finger protein family member, putative	15	1.93664e+08	1.72195e+08	1.52514e+08	1.9489e+08	1.71711e+08	2.12909e+08	1.80169e+08	1.33294e+08	1.02174	0.79721	0.112789	0.187524	N/A	N/A	Yes	0.000999488
Tb927.11.530	RNA-binding protein, putative	5	3.4571e+08	3.92428e+08	3.4545e+08	3.87046e+08	3.74726e+08	4.84041e+08	3.6706e+08	2.93298e+08	0.96808	0.87033	0.0695996	0.206978	0.83936	0.366885	Yes	0.000999488
Tb927.9.6070	40S ribosomal protein S3, putative	10	6.89665e+08	5.51472e+08	5.87443e+08	5.90398e+08	7.42112e+08	6.62512e+08	6.06242e+08	5.49511e+08	0.944774	0.522576	0.0980822	0.12839	1.0721	0.0815761	Yes	0.00102159
Tb927.8.1510	ATP-dependent RNA helicase DBP2B, putative	18	4.29616e+08	4.99331e+08	4.68103e+08	4.74489e+08	4.63567e+08	5.95462e+08	4.82933e+08	4.64325e+08	0.932837	0.369672	0.0616618	0.126065	0.839502	0.0726699	Yes	0.00103645
Tb927.7.3810	'Cold-shock' DNA-binding domain containing protein, putative	3	2.32664e+07	3.11542e+07	2.90068e+07	3.07856e+07	2.55903e+07	5.2582e+07	2.83899e+07	2.30678e+07	0.88107	0.708957	0.127731	0.420403	0.265329	0.314372	Yes	0.00119611
Tb927.11.14750	PSP1 C-terminal conserved region, putative	6	4.40353e+07	5.51171e+07	5.35624e+07	5.27136e+07	4.41979e+07	5.56647e+07	3.92299e+07	4.81606e+07	1.09706	0.319847	0.0969997	0.148259	0.990645	0.972546	Yes	0.0013307
Tb927.3.1590	mitochondrial RNA binding complex 1 subunit	13	1.35799e+08	1.58273e+08	1.49655e+08	1.51941e+08	1.68031e+08	1.91119e+08	1.72579e+08	1.60167e+08	0.860922	0.0234646	0.0636249	0.0759553	0.668326	0.0280851	Yes	0.00151878
Tb927.9.15360	40S ribosomal protein S6, putative	2	6.81664e+07	4.6244e+07	4.52734e+07	5.30105e+07	5.89123e+07	5.76022e+07	5.35446e+07	5.08207e+07	0.962941	0.636143	0.198803	0.0673295	1.02616	0.659164	Yes	0.00151878
Tb927.2.3880	heterogeneous nuclear ribonucleoproteins F/H homologue	17	8.9287e+08	1.42325e+09	1.13798e+09	1.08007e+09	1.54358e+09	1.69625e+09	9.88738e+08	8.7138e+08	0.88906	0.645153	0.193769	0.318414	1.07046	0.24014	Yes	0.00152258
Tb927.4.3890	ATP-dependent RNA helicase, putative	9	3.39496e+07	9.96787e+07	8.01344e+07	5.12494e+07	7.78293e+07	9.71165e+07	3.55624e+07	3.33771e+07	1.08663	0.772677	0.442512	0.518453	1.01976	0.71255	Yes	0.00152258
Tb927.7.1100	hypothetical protein, conserved	7	8.829e+06	1.67488e+07	1.29272e+07	1.49851e+07	1.6002e+07	2.71297e+07	1.57079e+07	1.0538e+07	0.771	0.373202	0.254844	0.402983	0.531289	0.382525	Yes	0.00156827
Tb927.11.6300	40S ribosomal protein S5, putative	6	1.24964e+09	7.99e+08	9.93345e+08	9.39587e+08	1.16421e+09	9.23591e+08	1.04528e+09	9.19917e+08	0.982379	0.818469	0.189135	0.11476	1.01225	0.789238	Yes	0.00156827
Tb927.11.6440	hypothetical protein, conserved	9	4.11045e+08	4.63999e+08	4.36553e+08	4.89123e+08	4.75183e+08	5.88854e+08	4.61377e+08	5.31304e+08	0.875531	0.100872	0.0750532	0.113283	1.0721	0.253841	Yes	0.00158302
Tb927.7.3980	tc40 antigen-like	3	3.02366e+06	3.27641e+06	4.09324e+06	5.38068e+06	4.26283e+06	6.27286e+06	4.01758e+06	2.59552e+06	0.919832	0.791756	0.269124	0.353179	1.18762	0.000195033	Yes	0.00159068
Tb927.10.3990	DHH1	13	3.48864e+08	3.35863e+08	3.6571e+08	4.85371e+08	4.26356e+08	4.71222e+08	4.42922e+08	3.88554e+08	0.888236	0.220227	0.178948	0.0798797	0.916786	0.463186	Yes	0.00159944
Tb927.10.10830	RGG-containing protein 2	2	2.73279e+07	3.55893e+07	3.10029e+07	3.65219e+07	2.74239e+07	4.19857e+07	3.4475e+07	2.52801e+07	1.00989	0.867058	0.130896	0.234214	0.955222	0.660362	Yes	0.00159944
Tb927.11.11360	receptor for activated C kinase 1	3	3.32984e+07	2.71496e+07	3.01553e+07	3.90526e+07	4.44729e+07	3.9862e+07	3.61982e+07	3.69501e+07	0.823299	0.0684187	0.156974	0.0952602	0.868463	0.163064	Yes	0.00166102
Tb927.2.6070	mitochondrial RNA binding complex 1 subunit	5	3.22285e+07	4.20218e+07	3.62465e+07	4.12951e+07	3.66635e+07	6.45116e+07	4.25501e+07	3.60403e+07	0.844389	0.366801	0.121147	0.297552	0.954973	0.368461	Yes	0.0017179
Tb927.9.13610	helicase, putative	16	6.05044e+07	8.47956e+07	6.88254e+07	7.82142e+07	8.11283e+07	9.88092e+07	6.91298e+07	6.00171e+07	0.945824	0.733509	0.145635	0.216906	0.430885	0.279326	Yes	0.0017179
Tb927.7.1730	60S ribosomal protein L7, putative	2	2.87382e+06	5.35739e+06	5.31606e+06	3.98033e+06	6.68031e+06	1.01696e+07	4.66826e+06	1.35683e+06	0.766235	0.884311	0.271939	0.645372	0.867024	0.0222846	Yes	0.0017179
Tb927.1.4650	cyclin-like F-box protein 2	5	8.63526e+06	6.23461e+07	4.54965e+07	1.2249e+07	5.79369e+07	8.8275e+07	8.72269e+06	8.79084e+06	0.786236	0.934448	0.810085	0.956776	0.357003	0.128368	Yes	0.0017179
Tb927.8.1500	hypothetical protein, conserved	5	4.65633e+07	3.58953e+07	3.80479e+07	4.3882e+07	4.44372e+07	4.66356e+07	4.38004e+07	4.24377e+07	0.927119	0.252563	0.120842	0.0394806	0.717178	0.0892346	Yes	0.00187252
Tb927.8.2780	RNA-binding protein RBP10, putative	6	1.77656e+08	1.67159e+08	1.72979e+08	1.79058e+08	1.96241e+08	2.04122e+08	2.16444e+08	1.87425e+08	0.866481	0.005978	0.0308427	0.0612644	0.808514	0.0160069	Yes	0.0020491
Tb927.8.3850	PSP1 C-terminal conserved region, putative	4	3.63582e+07	4.88115e+07	4.50013e+07	3.83531e+07	5.31633e+07	5.35118e+07	3.9933e+07	4.18994e+07	0.893992	0.326912	0.137356	0.153154	0.447774	0.0500301	Yes	0.00218494
Tb927.4.400	Double RNA binding domain protein 7	2	2.18134e+07	2.18417e+07	1.74941e+07	1.93812e+07	2.05089e+07	2.92417e+07	1.98744e+07	1.77548e+07	0.921614	0.595127	0.104476	0.232081	0.478811	0.118829	Yes	0.00223912
Tb927.6.4370	eukaryotic translation initiation factor 3 subunit d	4	3.67995e+07	3.29663e+07	2.04864e+07	2.63347e+07	3.18824e+07	3.33019e+07	2.18846e+07	2.27738e+07	1.0614	0.765067	0.247457	0.217207	0.917412	0.296334	Yes	0.00241105
Tb927.9.12770	Kinetoplast polyadenylation factor 3	5	4.45157e+06	7.27161e+06	5.2925e+06	5.83887e+06	4.99492e+06	1.02559e+07	4.45004e+06	3.80503e+06	0.972289	0.887785	0.20741	0.503679	0.167266	0.318639	Yes	0.00241105
Tb927.10.3840	60S ribosomal protein L18a, putative	4	4.61816e+07	4.31819e+07	3.8677e+07	4.76128e+07	4.78702e+07	4.67574e+07	4.89932e+07	4.71523e+07	0.920745	0.119702	0.0899282	0.0205779	0.909556	0.43083	Yes	0.00247737
Tb927.6.2230	RGG protein	5	1.42263e+07	1.54362e+07	1.22449e+07	1.39756e+07	1.36747e+07	1.83353e+07	1.411e+07	1.20983e+07	0.95989	0.755481	0.0941579	0.183072	0.966055	0.768995	Yes	0.00247737
Tb927.10.13540	RNA-binding protein, putative	3	3.19525e+07	2.96353e+07	2.75305e+07	3.56121e+07	3.05939e+07	3.64909e+07	3.30632e+07	3.08391e+07	0.952234	0.484831	0.111006	0.0834303	0.920603	0.153224	Yes	0.00256396
Tb927.7.2240	hypothetical protein, conserved	6	6.17085e+07	6.61519e+07	5.12633e+07	6.33411e+07	7.67845e+07	8.59312e+07	6.00971e+07	5.86664e+07	0.861395	0.244697	0.107227	0.188133	0.546928	0.226935	Yes	0.00261311
Tb927.10.9330	hypothetical protein, conserved	6	2.30097e+07	1.77264e+07	1.99998e+07	2.55209e+07	3.34969e+07	3.39435e+07	3.19447e+07	2.6987e+07	0.682561	0.00672786	0.158215	0.100905	1.42654	0.0363542	Yes	0.00263396
Tb927.6.4770	protein mkt1, putative	14	1.20251e+08	1.79253e+08	1.83421e+08	1.9344e+08	2.53338e+08	2.52948e+08	1.67296e+08	1.58385e+08	0.81297	0.280764	0.195753	0.251275	0.54584	0.297873	Yes	0.00268093
Tb927.10.10850	Protein argonaute-1	19	6.23477e+07	8.88998e+07	7.17927e+07	7.45933e+07	8.32711e+07	1.03262e+08	6.4333e+07	5.11736e+07	0.98541	0.946458	0.147698	0.300792	0.894556	0.143619	Yes	0.00270323
Tb927.11.14950	zinc finger protein 2	3	6.18897e+07	8.01296e+07	7.37772e+07	6.36198e+07	7.57325e+07	7.79892e+07	7.21745e+07	6.99919e+07	0.944331	0.382552	0.1235	0.0483084	1.07047	0.0881541	Yes	0.00273499
Tb927.11.14100	Double RNA-binding domain containing protein 4	16	8.0768e+08	7.89271e+08	7.75029e+08	7.57452e+08	7.16768e+08	7.6136e+08	6.94559e+08	7.25084e+08	1.07994	0.016518	0.0272445	0.0383472	0.98155	0.989404	Yes	0.0027712
Tb927.10.14700	hypothetical protein, conserved	5	1.05326e+08	1.04999e+08	1.1188e+08	1.51399e+08	1.21244e+08	1.37831e+08	1.34631e+08	1.48282e+08	0.873827	0.185901	0.187717	0.0822713	1.12562	0.0890075	Yes	0.0027712
Tb927.8.1330	60S ribosomal protein L7a, putative	2	9.8688e+06	8.58393e+06	8.70904e+06	9.9059e+06	1.26631e+07	1.08894e+07	8.38457e+06	1.09333e+07	0.864645	0.195951	0.0775224	0.164315	0.833302	0.000942586	Yes	0.00282268
Tb927.6.640	ApaH-like phosphatase ALPH1	7	1.63557e+07	1.41404e+07	1.48998e+07	1.76885e+07	2.6166e+07	2.75917e+07	2.40796e+07	1.58336e+07	0.673468	0.032051	0.0998321	0.224519	0.951655	0.338188	Yes	0.00287128
Tb927.11.14220	hypothetical protein, conserved	6	3.18734e+07	3.82796e+07	3.21557e+07	3.44073e+07	4.49425e+07	5.84794e+07	3.83111e+07	4.74592e+07	0.72263	0.0173135	0.0865894	0.177464	0.310982	0.329766	Yes	0.00296166
Tb927.11.6160	eukaryotic release factor 3, putative	7	1.42226e+07	2.25989e+07	1.94061e+07	2.25381e+07	2.32321e+07	2.21574e+07	2.10522e+07	2.0674e+07	0.904151	0.338191	0.200035	0.0530445	1.13603	0.0319829	Yes	0.00296385
Tb927.1.120	retrotransposon hot spot protein 4 (RHS4), putative	13	9.14839e+07	1.13753e+08	9.96043e+07	1.0861e+08	1.09883e+08	1.02283e+08	9.60905e+07	9.54167e+07	1.02422	0.717594	0.0952398	0.0666709	0.838323	0.499697	Yes	0.00306013
Tb927.3.1030	RNA-binding protein	10	1.32029e+08	2.43599e+08	2.01933e+08	1.54389e+08	2.4459e+08	2.27382e+08	1.66935e+08	1.54727e+08	0.922276	0.629938	0.272283	0.222963	1.05428	0.368173	Yes	0.00306533
Tb927.6.820	Pumilio homology domain family member 4	9	3.5519e+07	3.32494e+07	2.7978e+07	4.11036e+07	4.28711e+07	5.91578e+07	4.10544e+07	2.97095e+07	0.797777	0.250703	0.157816	0.280781	0.28788	0.0683982	Yes	0.00320558
Tb927.3.5050	60S ribosomal protein L4	3	1.42359e+07	2.29043e+07	1.57602e+07	1.61e+07	2.21929e+07	2.8904e+07	1.47881e+07	1.46495e+07	0.85678	0.531837	0.223516	0.339069	0.867315	0.000150192	Yes	0.00320558
Tb927.4.1930	eukaryotic translation initiation factor 3 subunit g	3	1.44201e+07	1.10405e+07	8.54946e+06	9.60184e+06	1.13422e+07	1.23032e+07	8.75235e+06	9.9462e+06	1.02994	0.896859	0.234561	0.147279	0.47529	0.0476035	Yes	0.00351934
Tb927.10.540	ATP-dependent RNA helicase SUB2, putative	4	1.61048e+07	1.69937e+07	1.52381e+07	1.85379e+07	1.77279e+07	2.22335e+07	1.60356e+07	1.61234e+07	0.92726	0.457963	0.0842669	0.161299	1.14906	0.0703712	Yes	0.00388051
Tb927.11.6180	60S ribosomal protein L28, putative	2	2.93166e+07	3.3748e+07	3.62598e+07	3.45884e+07	4.06091e+07	4.69587e+07	3.42554e+07	3.60977e+07	0.847974	0.103359	0.0885443	0.143241	0.918389	0.00462225	Yes	0.00394487
Tb927.11.4180	PSP1 C-terminal conserved region, putative	4	2.08206e+07	2.47029e+07	2.66552e+07	2.5007e+07	2.79356e+07	2.93285e+07	2.30952e+07	2.86294e+07	0.891704	0.182744	0.101695	0.103709	1.01239	0.93326	Yes	0.00399888
Tb927.10.2090	elongation factor 1-alpha	4	4.84248e+06	2.34104e+07	1.2748e+07	1.16072e+07	2.98198e+07	6.2708e+07	1.17086e+07	1.02121e+07	0.459665	0.271993	0.583752	0.853309	1.30952	0.000544141	Yes	0.00399888
Tb927.11.3590	40S ribosomal protein S4, putative	4	3.04229e+07	3.57834e+07	2.92493e+07	2.54618e+07	4.75047e+07	5.01493e+07	2.55357e+07	2.52946e+07	0.814345	0.456434	0.141094	0.365298	0.909051	0.021001	Yes	0.00399888
Tb927.10.5360	40S ribosomal protein S10, putative	6	5.01971e+08	3.46113e+08	3.57365e+08	3.30503e+08	3.72788e+08	4.42054e+08	3.54579e+08	3.15005e+08	1.03471	0.826322	0.206836	0.143069	0.872424	0.0957621	Yes	0.00399888
Tb927.11.6740	pumilio/PUF RNA binding protein 10, putative	6	1.48249e+07	1.80926e+07	1.31467e+07	1.64403e+07	1.7041e+07	3.72831e+07	1.645e+07	1.57676e+07	0.722246	0.273854	0.135935	0.482762	0.254901	0.111587	Yes	0.00403239
Tb927.7.880	RNA-binding protein, putative	6	7.20128e+07	6.37177e+07	7.15787e+07	6.94449e+07	5.81601e+07	9.25869e+07	7.00253e+07	7.11544e+07	0.948025	0.697926	0.0551536	0.196363	0.657443	0.380245	Yes	0.00407997
Tb927.10.5330	40S ribosomal protein S18, putative	3	2.71915e+08	1.97909e+08	2.06958e+08	2.01274e+08	2.31884e+08	1.86471e+08	2.16132e+08	1.83807e+08	1.07303	0.505309	0.160049	0.114236	0.742029	0.000359512	Yes	0.00412242
Tb927.11.5850	RNA-binding protein 38, putative	6	8.36376e+06	1.3001e+07	9.73156e+06	9.99174e+06	1.31247e+07	1.63107e+07	1.25686e+07	1.32049e+07	0.74423	0.031683	0.19027	0.122885	1.60729	0.0437946	Yes	0.00413158
Tb927.3.3160	Nuclear poly(A) polymerase 1	6	1.8686e+07	2.3634e+07	1.69451e+07	1.88354e+07	2.89637e+07	4.14142e+07	2.6221e+07	1.93062e+07	0.673832	0.0784293	0.147016	0.318676	0.635237	0.0790992	Yes	0.00449461
Tb927.11.8200	ribosomal protein S26, putative	5	5.02992e+08	3.4929e+08	3.64178e+08	3.14567e+08	4.46123e+08	4.05785e+08	3.60463e+08	3.22196e+08	0.997693	0.932455	0.216346	0.140427	0.696116	0.0417848	Yes	0.00474024
Tb927.10.8940	flagellum targeting protein kharon1, putative	2	4.44348e+06	6.90408e+06	4.60204e+06	6.40637e+06	7.85527e+06	9.32741e+06	4.6953e+06	5.6173e+06	0.813084	0.361882	0.223567	0.306408	0.87987	0.345828	Yes	0.00485731
Tb927.3.1910	Histone RNA hairpin-binding protein RNA-binding domain containing protein, putative	8	3.55148e+07	7.18162e+07	6.111e+07	6.19666e+07	6.65762e+07	9.63657e+07	6.21052e+07	5.65166e+07	0.818314	0.316787	0.269181	0.252857	N/A	N/A	Yes	0.00487761
Tb927.7.7460	hypothetical protein, conserved	2	7.02681e+06	8.47098e+06	9.1889e+06	8.3026e+06	9.80456e+06	8.57703e+06	9.46141e+06	9.02593e+06	0.894772	0.120396	0.109111	0.0577843	1.09166	0.0285779	Yes	0.00509833
Tb927.11.13280	mitochondrial RNA binding protein 2	2	1.08576e+07	1.34837e+07	1.04516e+07	1.49833e+07	1.03653e+07	2.23188e+07	1.18676e+07	1.08761e+07	0.898039	0.750539	0.173693	0.409585	1.18088	0.039657	Yes	0.00509833
Tb927.9.11050	4E-interacting protein, putative	5	7.43977e+07	7.99025e+07	8.11528e+07	8.28885e+07	9.37597e+07	9.75963e+07	8.20729e+07	8.33183e+07	0.892345	0.0620964	0.0460986	0.086046	0.933328	0.380122	Yes	0.00510506
Tb927.1.3070	hypothetical protein, conserved	5	5.47917e+07	6.8066e+07	6.92845e+07	5.34625e+07	8.27444e+07	7.6478e+07	5.77523e+07	6.68669e+07	0.865288	0.22276	0.137319	0.154485	1.26643	0.00672862	Yes	0.00531147
Tb927.11.3490	hypothetical protein, conserved	3	3.24262e+06	3.98612e+06	3.70237e+06	4.68499e+06	4.16956e+06	5.93977e+06	4.04148e+06	4.25558e+06	0.848407	0.223689	0.154735	0.194811	0.651465	0.449893	Yes	0.00533201
Tb927.11.16550	Zinc finger protein, C3H1 type-like	4	4.41611e+07	4.55274e+07	3.3226e+07	4.429e+07	4.09806e+07	4.60199e+07	4.27183e+07	5.23643e+07	0.918286	0.370666	0.137553	0.110242	0.464507	0.0211291	Yes	0.00533201
Tb927.3.870	Histone RNA hairpin-binding protein RNA-binding domain containing protein, putative	6	2.88681e+07	3.83635e+07	3.2016e+07	3.05977e+07	3.37933e+07	3.66771e+07	2.59257e+07	3.34124e+07	1.00028	0.979433	0.127535	0.141395	0.93204	0.669421	Yes	0.00541509
Tb927.7.3730	RNA-binding protein, putative	5	5.64839e+07	8.60517e+07	6.1722e+07	6.55373e+07	9.1124e+07	1.09786e+08	6.62201e+07	4.47477e+07	0.865066	0.65234	0.191929	0.364801	N/A	N/A	Yes	0.00547614
Tb927.10.6070	universal minicircle sequence binding protein 1	4	6.36838e+09	3.95436e+09	5.53733e+09	3.04785e+09	3.93318e+09	2.76246e+09	4.62263e+09	5.21215e+09	1.14383	0.595242	0.317733	0.254657	2.7869	7.64077e-05	Yes	0.00577964
Tb927.10.14140	pyruvate kinase 1	4	1.9367e+06	2.69902e+06	4.16972e+06	3.11608e+06	2.41997e+06	4.68038e+06	3.45108e+06	3.23615e+06	0.864657	0.485143	0.312441	0.271146	0.961773	0.241884	Yes	0.00583618
Tb927.10.1540	zinc finger protein family member, putative	4	1.97059e+07	2.61729e+07	1.96462e+07	2.02884e+07	2.52887e+07	3.43455e+07	2.05452e+07	2.22137e+07	0.838079	0.26181	0.14728	0.24039	0.108727	0.229984	Yes	0.0069367
Tb927.11.1710	guide RNA-binding protein of 21 kDa	2	3.71973e+07	5.02402e+07	4.84503e+07	4.44866e+07	3.91836e+07	7.78095e+07	3.52829e+07	3.55491e+07	0.960332	0.950671	0.128338	0.439678	1.01012	0.982754	Yes	0.00727028
Tb927.10.9910	PSP1 C-terminal conserved region, putative	4	1.31951e+07	1.7659e+07	1.4189e+07	1.95576e+07	2.20145e+07	1.93002e+07	2.1667e+07	1.75532e+07	0.802146	0.0745816	0.18391	0.104351	0.542041	0.281402	Yes	0.00734933
Tb927.8.990	RNA-binding protein 33 (RNA-binding motif protein 33)	2	3.39445e+06	4.83164e+06	2.77684e+06	3.13474e+06	4.68285e+06	4.5401e+06	2.72827e+06	2.66097e+06	0.967525	0.923833	0.254955	0.303464	1.25751	0.0920461	Yes	0.00753249
Tb927.10.14930	Zinc finger CCCH domain-containing protein 39	5	7.44192e+07	9.61731e+07	8.86031e+07	8.1312e+07	1.02958e+08	1.26173e+08	8.16479e+07	8.85149e+07	0.852776	0.223918	0.110054	0.197185	0.506272	0.304083	Yes	0.00759464
Tb927.1.1500	conserved protein, unknown function	5	1.90933e+07	1.62437e+07	1.36482e+07	2.05496e+07	1.87743e+07	2.72528e+07	2.19475e+07	2.41628e+07	0.754686	0.0559917	0.176366	0.155317	0.765256	0.00019333	Yes	0.00763502
Tb927.11.2250	conserved protein, unknown function	6	3.46098e+08	4.09719e+08	4.15671e+08	4.22461e+08	4.0657e+08	4.33237e+08	4.0924e+08	3.14966e+08	1.01914	0.794704	0.0886154	0.133223	0.968881	0.557524	Yes	0.00763502
Tb927.10.15310	hypothetical protein, conserved	4	6.41478e+06	8.1392e+06	8.49217e+06	9.75463e+06	1.21121e+07	1.51119e+07	1.21076e+07	8.22345e+06	0.689744	0.05779	0.16799	0.237515	1.15639	0.114581	Yes	0.00765398
Tb927.10.3940	40S ribosomal protein S3A, putative	8	1.26278e+08	1.0304e+08	1.06346e+08	1.10966e+08	1.41692e+08	1.4911e+08	1.25003e+08	1.1606e+08	0.839745	0.0548828	0.0920209	0.113724	0.847947	0.0289919	Yes	0.00809562
Tb927.7.1040	40S ribosomal protein S16, putative	3	4.75042e+07	3.60682e+07	3.8848e+07	3.83061e+07	5.61541e+07	4.76271e+07	3.95347e+07	3.39859e+07	0.906513	0.517046	0.125127	0.218217	1.04405	0.600754	Yes	0.00809562
Tb927.5.1580	zinc finger CCCH domain containing protein 13	5	2.4671e+07	3.78833e+07	2.10824e+07	2.54035e+07	2.98181e+07	6.27217e+07	2.34518e+07	3.37287e+07	0.728293	0.30939	0.268876	0.464463	1.06982	0.319961	Yes	0.00870962
Tb927.11.4460	ALBA-Domain Protein	6	5.58028e+08	5.87174e+08	6.3656e+08	6.24373e+08	5.45709e+08	6.25073e+08	6.24817e+08	4.85653e+08	1.05474	0.429695	0.0595344	0.118673	1.08584	0.1438	Yes	0.00893067
Tb927.10.4640	eukaryotic translation initiation factor 3 subunit l	3	8.78262e+06	7.68811e+06	5.28519e+06	7.28805e+06	6.90752e+06	6.06894e+06	5.8361e+06	6.55586e+06	1.14489	0.330665	0.201193	0.0759496	0.790658	0.0604725	Yes	0.00961755
Tb927.9.9550	conserved protein, unknown function	2	5.41996e+06	3.69415e+06	4.69368e+06	4.09925e+06	5.32699e+06	4.54164e+06	5.23112e+06	4.86542e+06	0.896913	0.244311	0.167739	0.0720741	1.11077	0.170507	Yes	0.00963762
Tb927.10.12330	zinc finger protein family member, putative	4	2.15934e+08	2.01094e+08	2.02734e+08	2.03351e+08	2.48745e+08	2.91808e+08	1.8546e+08	2.05161e+08	0.883953	0.329701	0.033226	0.203627	0.861949	0.00433202		0.010388
Tb927.10.7330	40S ribosomal protein S24E, putative	2	3.05446e+07	8.92392e+06	1.99386e+07	2.43261e+07	2.00554e+07	1.40597e+07	2.29879e+07	1.89793e+07	1.10056	0.952039	0.435302	0.195358	0.925928	0.249755		0.010641
Tb927.7.3040	F-box and WD40 domain containing protein	3	2.22311e+06	2.59261e+06	2.34685e+06	2.77292e+06	3.46036e+06	5.13977e+06	2.61036e+06	3.13758e+06	0.692461	0.0662632	0.099201	0.304667	0.655566	0.370665		0.011356
Tb927.5.2620	hypothetical protein, conserved	3	1.31356e+07	2.24507e+07	1.2677e+07	1.38509e+07	1.97251e+07	2.62714e+07	1.35412e+07	9.95535e+06	0.893816	0.775633	0.298803	0.412959	1.06965	0.0334561		0.0115597
Tb927.3.5250	Zinc finger CCCH domain-containing protein 8	3	5.02995e+06	6.7671e+06	5.63488e+06	6.58965e+06	8.28459e+06	1.06756e+07	6.80768e+06	6.05249e+06	0.754912	0.112212	0.13631	0.256044	0.856326	0.267886		0.0123595
Tb927.10.1490	Temperature dependent protein affecting M2 dsRNA replication, putative	16	8.55424e+07	1.27927e+08	1.06964e+08	1.11505e+08	1.48798e+08	1.94757e+08	1.12997e+08	1.04325e+08	0.770113	0.194366	0.161712	0.293393	0.755505	0.256359		0.0139735
Tb927.9.3990	ribosomal protein S7, putative	6	4.98867e+07	3.37441e+07	3.40823e+07	3.26563e+07	3.8068e+07	4.38108e+07	4.19574e+07	4.21225e+07	0.906065	0.319658	0.218629	0.0585688	1.21501	0.378771		0.0141746
Tb927.11.7900	mitochondrial RNA binding protein 16	5	1.92485e+08	3.4867e+08	2.83604e+08	2.40058e+08	2.60325e+08	3.97875e+08	1.82476e+08	1.74901e+08	1.04848	0.735583	0.249382	0.407495	1.13411	0.0470955		0.0141746
Tb927.7.6090	eukaryotic translation initiation factor 3 subunit a	6	1.50192e+07	1.08511e+07	6.6944e+06	8.56624e+06	1.16976e+07	1.12015e+07	7.00463e+06	9.73656e+06	1.03761	0.958741	0.348746	0.212741	0.776822	0.222457		0.0142039
Tb927.11.3830	hypothetical protein, conserved	2	6.99581e+06	7.31204e+06	3.97949e+06	3.65316e+06	4.40871e+06	1.07867e+07	3.32236e+06	5.11217e+06	0.928504	0.94916	0.352932	0.564553	0.135282	0.192085		0.014437
Tb927.8.5880	eukaryotic translation initiation factor 1A, putative	2	7.98014e+06	7.93597e+06	6.35342e+06	7.55535e+06	6.36282e+06	6.30597e+06	6.29614e+06	5.94963e+06	1.19709	0.0193348	0.101864	0.0302336	0.366813	0.214627		0.016847
Tb927.6.740	ATP-dependent DEAH-box RNA helicase, putative	6	9.61527e+06	1.21002e+07	9.1131e+06	1.02716e+07	1.37699e+07	1.51615e+07	1.24601e+07	1.11014e+07	0.782966	0.0363819	0.127102	0.132717	0.34878	0.272766		0.0169324
Tb927.10.2890	enolase	4	4.47484e+06	7.01657e+06	8.16753e+06	7.57882e+06	7.22742e+06	1.18395e+07	6.49211e+06	7.18993e+06	0.831714	0.382271	0.238756	0.300247	1.16634	6.11399e-06		0.0185179
Tb927.11.14960	pumilio/PUF RNA binding protein 7, putative	3	1.47425e+06	1.65713e+06	912621	1.23151e+06	1.46846e+06	2.45501e+06	1.12703e+06	1.85829e+06	0.763595	0.275514	0.244218	0.329904	0.481155	0.125619		0.0188942
Tb927.11.1400	hypothetical protein, conserved	5	2.00951e+06	3.931e+06	2.50578e+06	3.83107e+06	3.24369e+06	7.34163e+06	3.27487e+06	2.70572e+06	0.741122	0.391352	0.312699	0.518987	0.701397	0.427562		0.0197659
Tb927.1.3180	40S ribosomal protein S11, putative	6	3.0914e+08	2.04551e+08	2.2809e+08	2.35058e+08	3.09685e+08	2.13614e+08	2.57201e+08	2.32122e+08	0.964663	0.758934	0.185136	0.16474	0.792507	0.0109725		0.0208985
Tb927.6.1470	hypothetical protein, conserved	4	1.0223e+08	1.07571e+08	9.16115e+07	8.36065e+07	1.21767e+08	1.53543e+08	9.88093e+07	1.08283e+08	0.798129	0.0986691	0.111459	0.198147	0.626675	0.00202948		0.0209424
Tb927.7.4120	hypothetical protein, conserved	3	5.15785e+06	6.89072e+06	6.71331e+06	4.79351e+06	5.71731e+06	1.05985e+07	8.82046e+06	6.01045e+06	0.756272	0.191689	0.181247	0.300381	0.989279	0.784712		0.0209664
Tb927.11.3440	hypothetical protein, conserved	5	2.10499e+07	2.09298e+07	1.80753e+07	2.44527e+07	2.82325e+07	3.81291e+07	2.71495e+07	1.57598e+07	0.773378	0.309683	0.123484	0.33506	N/A	N/A		0.0214163
Tb927.5.2000	hypothetical protein	3	3.00571e+07	3.47557e+07	3.00215e+07	2.87657e+07	4.41148e+07	7.17623e+07	2.93385e+07	2.83018e+07	0.712321	0.272314	0.0854268	0.466893	0.979925	0.992883		0.0215864
Tb927.11.11330	heat shock protein 70	8	1.02184e+07	1.73952e+07	1.76359e+07	1.64961e+07	1.62466e+07	3.47222e+07	1.19307e+07	1.66487e+07	0.776203	0.48769	0.227584	0.508776	1.06008	0.139409		0.0218797
Tb927.2.3180	kinetoplast polyadenylation/uridylation factor 1	3	2.82869e+06	2.90188e+06	2.74273e+06	2.9666e+06	1.82572e+06	5.00702e+06	2.41941e+06	2.91076e+06	0.940557	0.967016	0.033688	0.455119	0.141323	0.216381		0.022798
Tb927.7.320	RNA-binding protein 8	2	1.59647e+07	1.89747e+07	1.29789e+07	1.25796e+07	1.89918e+07	2.47663e+07	1.72302e+07	2.07466e+07	0.740171	0.0476462	0.196916	0.15785	N/A	N/A		0.0238664
Tb927.7.4980	Present in the outer mitochondrial membrane proteome 35	2	932653	3.76523e+07	1.28025e+07	723364	2.53103e+07	1.0266e+08	1.03367e+06	977216	0.400911	0.743337	1.33254	1.48204	0.698207	0.0112428		0.02747
Tb927.8.8170	mitochondrial RNA binding protein 1, putative	9	1.90501e+07	3.44751e+07	2.5494e+07	2.56828e+07	2.49792e+07	3.21359e+07	2.29736e+07	2.0407e+07	1.04185	0.836494	0.241985	0.200418	1.19595	0.0245387		0.0279829
Tb927.7.5000	60S ribosomal protein L19, putative	2	1.93681e+07	1.61471e+07	1.39184e+07	1.41354e+07	2.07044e+07	1.87176e+07	1.55091e+07	1.64166e+07	0.890974	0.284555	0.158893	0.131218	0.724106	0.0498392		0.0286936
Tb927.7.2140	zinc finger protein family member, putative	3	1.00107e+07	1.27316e+07	6.66078e+06	6.2084e+06	1.49829e+07	2.79683e+07	8.78043e+06	8.67933e+06	0.589487	0.215399	0.344216	0.600522	0.400868	0.29267		0.0301737
Tb927.9.9450	zinc finger protein family member, putative	16	2.08689e+08	3.58531e+08	2.36345e+08	2.02259e+08	3.62775e+08	4.38891e+08	2.13704e+08	2.22634e+08	0.812456	0.43085	0.289908	0.355424	1.76366	0.000873314		0.0329229
Tb927.11.4450	ALBA-Domain Protein	6	9.09566e+07	1.15014e+08	8.87136e+07	1.31668e+08	1.45995e+08	1.58938e+08	1.08265e+08	7.8131e+07	0.867753	0.549863	0.192565	0.299148	1.1467	0.00760476		0.034228
Tb927.10.14600	40S ribosomal protein S2, putative	7	2.33238e+08	1.74506e+08	1.87491e+08	1.756e+08	2.02781e+08	1.41897e+08	1.87642e+08	1.81623e+08	1.07969	0.476513	0.14349	0.145477	0.921691	0.184427		0.0354984
Tb927.4.3550	60S ribosomal protein L13a, putative	4	2.32611e+07	3.10519e+07	2.81438e+07	2.98262e+07	3.30188e+07	3.87973e+07	3.06351e+07	2.81756e+07	0.859572	0.158639	0.121866	0.139213	0.877077	0.00922896		0.0355673
Tb927.9.2650	Present in the outer mitochondrial membrane proteome 2	8	1.55445e+07	1.97517e+07	1.56928e+07	1.6654e+07	2.75839e+07	2.82025e+07	1.94283e+07	1.83266e+07	0.723136	0.049711	0.115711	0.223677	0.371838	0.192383		0.0378041
Tb927.9.14120	NLI interacting factor-like phosphatase, putative	2	3.80006e+06	1.28987e+06	1.31428e+06	2.58586e+06	1.33816e+06	1.49706e+06	1.53624e+06	2.91662e+06	1.23353	0.644995	0.533482	0.403256	1.14454	0.271745		0.0419802
Tb927.9.9290	polyadenylate-binding protein 1	18	8.79871e+08	9.49615e+08	9.03029e+08	9.08515e+08	9.28875e+08	9.6431e+08	9.23001e+08	9.38768e+08	0.969661	0.145286	0.0318886	0.019438	1.05796	0.207148		0.0422434
Tb927.10.6630	ATP-dependent RNA helicase DBP2A, putative	8	1.31155e+07	1.94984e+07	1.31231e+07	1.21445e+07	1.83942e+07	2.52328e+07	1.47152e+07	1.42297e+07	0.797574	0.248256	0.233813	0.279949	0.736546	0.16945		0.0436037
Tb927.11.14380	kinetoplast polyadenylation/uridylation factor 2	4	1.51136e+06	3.40397e+06	1.8637e+06	2.38846e+06	3.10141e+06	9.33437e+06	1.93636e+06	1.54153e+06	0.576076	0.475975	0.35968	0.912805	0.429556	0.206247		0.0457214
Tb927.10.13800	hypothetical protein, conserved	5	2.08286e+07	2.5722e+07	2.17229e+07	2.04492e+07	2.54685e+07	2.65183e+07	2.00978e+07	2.07865e+07	0.955331	0.644109	0.109127	0.139796	0.920854	0.117343		0.0457214
Tb927.3.1920	General negative regulator of transcription subunit 5	6	3.62357e+06	9.91086e+06	6.65215e+06	5.57354e+06	1.37136e+07	2.17789e+07	3.9039e+06	5.72418e+06	0.570917	0.400658	0.408622	0.726406	0.623962	0.0678091		0.0459349
Tb927.11.950	RNA-binding protein, putative	2	2.28211e+06	834790	1.66495e+06	2.35224e+06	2.04422e+06	2.36429e+06	2.82659e+06	1.57153e+06	0.810082	0.366848	0.394635	0.240174	1.02385	0.854617		0.0466241
Tb927.3.2600	ATP-dependent DEAD/H RNA helicase, putative	9	1.08119e+07	1.62954e+07	1.23506e+07	1.1852e+07	1.31348e+07	1.55924e+07	1.06731e+07	1.05554e+07	1.02711	0.835522	0.187033	0.191078	0.939033	0.871442		0.0466241
Tb927.10.1510	CCR4-NOT transcription complex subunit 1	42	1.52787e+08	1.64121e+08	1.50614e+08	2.03939e+08	2.17581e+08	2.53464e+08	1.95945e+08	2.11843e+08	0.764038	0.0215966	0.147544	0.110572	0.667947	0.201692		0.0469091
Tb927.8.4820	eukaryotic translation initiation factor 4 gamma 3	2	2.53982e+06	2.81685e+06	2.6544e+06	2.68643e+06	3.21782e+06	3.62717e+06	3.21004e+06	3.41083e+06	0.794417	0.000688785	0.0426059	0.0585367	0.391982	0.217488		0.0477816
Tb927.3.720	zinc finger protein 3	2	4.06408e+07	4.9181e+07	4.44434e+07	4.99834e+07	5.32334e+07	5.37709e+07	5.60792e+07	4.33042e+07	0.892731	0.187437	0.0947261	0.109786	0.980805	0.879925		0.0477816
Tb927.3.4040	Ankyrin repeats (3 copies), putative	4	5.79205e+06	6.8158e+06	6.48448e+06	8.18279e+06	7.96799e+06	9.41971e+06	7.42891e+06	7.81289e+06	0.835904	0.084041	0.147299	0.106839	0.672083	0.458851		0.0493326
Tb927.8.1290	hypothetical protein, conserved	12	2.72933e+07	2.47664e+07	2.61298e+07	2.37198e+07	3.6742e+07	6.09879e+07	2.70976e+07	3.24589e+07	0.647922	0.0709747	0.0613032	0.380793	0.4639	0.135375		0.0548096
Tb927.8.6440	RNA-binding protein, putative	2	6.28492e+07	5.5715e+07	4.2439e+07	5.73066e+07	8.18377e+07	7.2359e+07	5.96614e+07	6.53611e+07	0.781858	0.0610159	0.158504	0.136896	0.416142	0.0274314		0.0553459
Tb927.3.3760	tryparedoxin 1b, putative	2	2.34151e+06	4.61862e+06	3.87232e+06	5.24428e+06	5.94269e+06	7.40105e+06	3.84247e+06	3.68062e+06	0.770444	0.329726	0.311302	0.341952	N/A	N/A		0.0553459
Tb927.9.9870	Kinesin-13 6, putative	2	1.91004e+06	1.70089e+06	1.54361e+06	2.06939e+06	1.744e+06	1.74997e+06	1.99963e+06	2.01582e+06	0.961982	0.595586	0.127914	0.0802735	0.476806	0.244632		0.0553459
Tb927.10.1310	Domain of unknown function (DUF4042), putative	2	708880	647192	530104	587770	708269	702195	562404	996027	0.833288	0.257923	0.124367	0.245375	0.0716175	0.27808		0.0578115
Tb927.11.11230	60S ribosomal protein L14, putative	2	1.13896e+06	1.57815e+06	1.06681e+06	969989	1.49385e+06	3.04111e+06	1.21039e+06	1.51935e+06	0.654386	0.148726	0.226212	0.456203	0.811405	5.63739e-05		0.0617413
Tb927.11.6600	conserved protein, unknown function	3	818387	3.67917e+06	1.34145e+06	1.61636e+06	5.79425e+06	6.99991e+06	1.34009e+06	1.03932e+06	0.491339	0.389793	0.673159	0.80376	1.59557	0.138198		0.0700147
Tb927.2.470	retrotransposon hot spot protein 4 (RHS4), putative	6	3.20576e+07	2.90593e+07	3.26189e+07	3.19428e+07	2.5216e+07	2.50726e+07	3.17122e+07	3.60905e+07	1.06425	0.461508	0.050956	0.181651	1.42968	0.0203493		0.072427
Tb927.11.3970	hypothetical protein, conserved	7	8.62884e+07	1.37223e+08	1.18575e+08	1.16357e+08	1.08914e+08	1.49988e+08	1.14054e+08	1.04106e+08	0.960972	0.74746	0.183866	0.175078	0.343137	0.101868		0.072427
Tb927.7.3970	hypothetical protein, conserved	5	3.52099e+07	3.85764e+07	2.8189e+07	3.04101e+07	5.22021e+07	7.2979e+07	2.64602e+07	2.94124e+07	0.731194	0.386723	0.141501	0.480847	1.23533	0.0643434		0.0792163
Tb927.11.14560	Cleavage and polyadenylation specificity factor CPSF160, putative	2	632085	1.18222e+06	742281	402309	1.26652e+06	5.25365e+06	351406	517754	0.400428	0.533601	0.442373	1.24801	1.49798	0.0175901		0.0792163
Tb927.9.11110	U5 snRNA-associated splicing factor	2	1.2453e+06	970872	1.13271e+06	1.33985e+06	1.06483e+06	2.08651e+06	891105	1.20624e+06	0.893317	0.748448	0.135377	0.405487	0.32997	0.328197		0.0792163
Tb927.1.2330	beta tubulin	4	2.29518e+07	2.45875e+07	2.94734e+07	2.87503e+07	1.92203e+07	3.8306e+07	2.39648e+07	2.21337e+07	1.02063	0.764104	0.119874	0.327886	1.16443	0.0171391		0.0792163
Tb927.10.4120	60S ribosomal protein L30	3	1.4422e+07	1.0968e+07	1.36404e+07	1.53555e+07	1.2887e+07	1.45577e+07	1.66585e+07	1.43032e+07	0.931165	0.438051	0.138815	0.10655	0.913724	0.132584		0.0896491
Tb927.10.12090	RNA-binding protein, putative	2	6.34598e+07	1.00031e+08	6.77704e+07	5.65625e+07	1.1872e+08	1.21727e+08	6.47127e+07	6.02827e+07	0.787603	0.389309	0.267907	0.365581	1.04056	0.535773		0.0897301
Tb927.6.3870	RNA-binding protein, putative	2	9.30727e+06	1.2561e+07	9.31739e+06	9.09971e+06	1.10373e+07	1.52797e+07	7.25839e+06	7.06425e+06	0.991285	0.869934	0.165104	0.381134	0.935359	0.0677195		0.102473
Tb927.9.6560	NAK family pseudokinase, putative	2	4.1973e+06	7.11217e+06	5.62669e+06	5.02578e+06	7.15008e+06	1.00913e+07	4.36346e+06	5.32704e+06	0.815463	0.451828	0.223975	0.374203	0.872487	0.314035		0.113593
Tb927.4.3060	hypothetical protein, conserved	2	3.27568e+08	3.42913e+08	3.24375e+08	2.99386e+08	3.20245e+08	3.49625e+08	2.99592e+08	2.9492e+08	1.02362	0.62832	0.0557348	0.0788193	0.949189	0.990354		0.113593
Tb927.10.5830	hypothetical protein, conserved	2	1.45119e+06	3.08093e+06	2.56154e+06	1.85667e+06	2.01041e+06	3.37737e+06	1.44739e+06	1.46238e+06	1.07867	0.719242	0.3243	0.437378	0.283333	0.401213		0.113593
Tb927.1.2340	alpha tubulin	5	1.42905e+06	3.89612e+06	9.74775e+06	6.45473e+06	3.14266e+06	5.83754e+06	3.76995e+06	2.55678e+06	1.4064	0.717092	0.661678	0.373462	1.1156	0.00757271		0.115162
Tb927.9.10770	polyadenylate-binding protein 2	32	2.72384e+10	3.0116e+10	3.05748e+10	2.93945e+10	2.82052e+10	2.69027e+10	3.12511e+10	3.1045e+10	0.999314	0.993874	0.0503626	0.0730384	0.817723	0.0150561		0.115287
Tb927.5.760	cell cycle sequence binding phosphoprotein (RBP33), putative	12	9.23277e+07	1.30968e+08	1.11282e+08	9.76407e+07	1.33764e+08	1.70368e+08	1.08993e+08	1.03869e+08	0.836023	0.26433	0.159512	0.234914	0.235976	0.334719		0.118977
Tb927.11.2340	hypothetical protein, conserved	2	3.47778e+06	5.06812e+06	3.14253e+06	3.64152e+06	4.40639e+06	4.11914e+06	2.76311e+06	2.26437e+06	1.13111	0.47878	0.221666	0.305991	0.594471	0.574668		0.131515
Tb927.11.10560	eukaryotic translation initiation factor 4 gamma 4	5	6.96005e+06	2.07656e+07	1.34817e+07	9.09047e+06	1.95935e+07	2.31272e+07	7.02371e+06	9.27462e+06	0.852232	0.744175	0.484997	0.529788	0.633273	0.250203		0.157459
Tb927.4.2070	antigenic protein, putative	8	5.24585e+08	5.4699e+08	6.35758e+08	6.57551e+08	6.47524e+08	7.44664e+08	6.31442e+08	8.13854e+08	0.833443	0.0678435	0.110396	0.120884	1.00051	0.895878		0.171875
Tb927.9.8070	QM-like protein	2	1.80795e+06	3.91919e+06	3.63227e+06	2.76833e+06	3.67843e+06	5.33986e+06	2.94455e+06	3.11328e+06	0.804433	0.333492	0.313779	0.290058	0.665584	0.00048333		0.179056
Tb927.4.1790	ribosomal protein L3, putative	3	5.54391e+06	9.29791e+06	7.00199e+06	7.13042e+06	6.75371e+06	8.21535e+06	5.76217e+06	8.41108e+06	0.994233	0.939306	0.213579	0.172437	0.884265	0.00472091		0.20973
Tb927.5.3250	hypothetical protein, conserved	13	3.31389e+07	4.32278e+07	3.30782e+07	3.27344e+07	4.61991e+07	5.68339e+07	3.11791e+07	3.27863e+07	0.85138	0.419349	0.144186	0.289883	1.03105	0.545469		0.276988
Tb927.4.4160	mitochondrial RNA binding protein	8	2.34523e+07	4.19863e+07	3.1169e+07	3.34167e+07	3.56639e+07	5.00686e+07	2.95864e+07	2.30382e+07	0.939773	0.839824	0.2346	0.333507	1.19342	0.111675		0.311459
Tb927.3.3310	60S ribosomal protein L13, putative	4	2.09358e+07	2.33913e+07	2.12168e+07	1.77428e+07	2.3226e+07	4.13551e+07	1.62063e+07	1.3112e+07	0.886978	0.924563	0.111781	0.538828	1.02832	0.645627		0.330323
Tb927.9.7690	hypothetical protein, conserved	10	1.13839e+07	1.62453e+07	9.97596e+06	1.01285e+07	1.78557e+07	3.22251e+07	1.28284e+07	1.51475e+07	0.611525	0.100356	0.246616	0.446825	0.479137	0.272649		0.337463
Tb927.6.4280	glyceraldehyde 3-phosphate dehydrogenase, glycosomal	2	8.78609e+06	1.14605e+07	1.26012e+07	1.76867e+07	7.7211e+06	2.32402e+07	1.53092e+07	1.25945e+07	0.858481	0.702963	0.295158	0.441154	0.815084	0.00046102		0.425779
Tb927.5.4170	histone H4, putative	2	1.7981e+06	1.65562e+06	3.50055e+06	2.28658e+06	1.04345e+06	1.76682e+06	1.37343e+06	1.56913e+06	1.60632	0.0690442	0.362865	0.214368	1.17056	0.011316		N/A
Tb927.4.4100	hypothetical protein, conserved	2	2.64419e+06	4.27208e+06	2.6262e+06	1.56792e+06	5.55159e+06	5.61525e+06	2.96118e+06	3.90583e+06	0.616085	0.0925133	0.401848	0.288356	N/A	N/A		N/A
Tb927.8.7780	hypothetical protein, conserved	2	2.08857e+06	2.14052e+06	2.10283e+06	2.58221e+06	2.79864e+06	3.72778e+06	2.43298e+06	2.21869e+06	0.797465	0.140883	0.106259	0.238558	0.999503	0.965309		N/A
Tb927.1.2750	hypothetical protein, conserved	4	6.82919e+06	6.36966e+06	5.34497e+06	5.29126e+06	8.06083e+06	1.02997e+07	6.33582e+06	5.85888e+06	0.780066	0.158444	0.12813	0.263175	1.07711	0.163758		N/A
Tb927.2.5530	Present in the outer mitochondrial membrane proteome 22-1	3	2.12368e+06	2.45548e+06	1.29605e+06	1.62736e+06	2.72114e+06	7.96692e+06	1.60166e+06	2.21788e+06	0.517147	0.242329	0.274508	0.807671	1.65839	0.0669649		N/A
Tb927.5.2140	regulator of nonsense transcripts 1	8	1.20661e+07	1.11837e+07	1.19154e+07	1.05026e+07	1.72737e+07	1.96668e+07	1.1194e+07	1.01103e+07	0.784069	0.259822	0.0631688	0.31862	1.14018	0.276257		N/A
Tb927.2.820	retrotransposon hot spot protein 1 (RHS1), interrupted	3	2.87433e+06	4.21485e+06	2.67052e+06	3.13625e+06	4.15368e+06	5.41695e+06	3.27416e+06	3.04605e+06	0.811533	0.272386	0.213255	0.270533	0.43087	0.24717		N/A
Tb927.2.1050	retrotransposon hot spot protein 1 (RHS1), interrupted	2	204499	6791.12	414641	348745	3127.57	3193.36	88907.4	217490	3.11679	0.282104	0.74143	1.29559	N/A	N/A		N/A
Tb927.10.11450	TFIIF-stimulated CTD phosphatase, putative	3	1.98372e+06	3.18693e+06	2.58742e+06	1.89742e+06	2.41539e+06	3.55007e+06	2.2199e+06	2.91782e+06	0.869614	0.398584	0.248505	0.214001	0.0477042	0.0818934		N/A
Tb927.4.1860	ribosomal protein S19, putative	2	6.57207e+06	8.31359e+06	7.8145e+06	7.27688e+06	1.03424e+07	1.37143e+07	8.01279e+06	5.50912e+06	0.797715	0.415299	0.0996022	0.371612	0.934109	0.106326		N/A
Tb927.1.1420	conserved protein, unknown function	4	3.98651e+06	6.3468e+06	3.79321e+06	6.25889e+06	8.51792e+06	1.26891e+07	3.38322e+06	4.57028e+06	0.699076	0.467298	0.273888	0.578283	0.74008	0.025658		N/A
Tb927.7.230	40S ribosomal protein S33, putative	2	1.48394e+07	8.64024e+06	1.09169e+07	1.20109e+07	1.40416e+07	1.17155e+07	1.2271e+07	1.18229e+07	0.930922	0.491946	0.221932	0.0866344	0.840222	0.0356413		N/A
Tb927.7.2670	zinc finger protein family member, putative	2	5.1945e+06	3.34898e+06	2.43094e+06	3.70183e+06	3.80899e+06	5.29982e+06	3.25532e+06	3.8942e+06	0.902692	0.534826	0.313271	0.21425	0.659188	0.395851		N/A
Tb927.7.2660	zinc finger protein family member, putative	4	6.93908e+06	5.27353e+06	3.62009e+06	6.33602e+06	7.55492e+06	8.32844e+06	4.95653e+06	3.81202e+06	0.899269	0.721282	0.262471	0.345593	0.922258	0.65625		N/A
Tb927.8.3250	dynein heavy chain, putative	2	1.26663e+07	4.4461e+07	2.82873e+07	3.11013e+07	3.06642e+07	5.19635e+07	2.22006e+07	2.1987e+07	0.918785	0.746551	0.447912	0.444679	0.61593	0.346054		N/A
Tb927.4.3150	hypothetical protein, conserved	2	1.70753e+06	7.62926e+06	4.21854e+06	2.51615e+06	9.6512e+06	1.67341e+07	1.23185e+06	1.78004e+06	0.546701	0.752887	0.653384	0.999311	0.582003	0.087782		N/A
Tb927.11.9170	DNA topoisomerase III, putative	7	3.1295e+07	3.88371e+07	2.4404e+07	2.46181e+07	2.86956e+07	4.71877e+07	2.72916e+07	2.44637e+07	0.933528	0.780353	0.229222	0.323923	0.825268	0.00130148		N/A
Tb927.11.9510	nucleic acid binding protein, putative	2	1.60965e+06	2.54556e+06	3.00579e+06	2.97462e+06	2.05509e+06	5.22402e+06	3.00489e+06	1.40655e+06	0.866993	0.871133	0.256905	0.570978	12.7856	0.0225165		N/A
Tb927.8.6150	40S ribosomal protein S8, putative	2	8.57873e+06	7.37218e+06	7.81852e+06	8.29015e+06	7.85743e+06	9.11988e+06	8.0858e+06	7.01259e+06	0.999498	0.973368	0.0662294	0.108127	0.899873	0.0668822		0.0801704
Tb927.6.4980	40S ribosomal protein S14	2	1.46344e+08	9.73044e+07	1.05893e+08	9.77522e+07	1.11244e+08	7.94144e+07	1.11855e+08	1.16796e+08	1.06674	0.658583	0.208808	0.163348	0.884357	0.0438439		N/A
