# Supplementary material for: Trypanosoma brucei PRMT1 Is a Nucleic Acid Binding Protein with a Role in Energy Metabolism and the Starvation Stress Response
Source: mBio. 2018 Dec 18;9(6):e02430-18. doi: 10.1128/mBio.02430-18 (PMC6299225; doi:10.1128/mBio.02430-18)
Supplement: TABLE S3 [file mbo006184221st3.xlsx]

## Sheet: Legend
	Table S3: Trypanosoma brucei PRMT1 is a nucleic acid binding protein with a role in the energy metabolism and the starvation stress response
	Proteins associated with PRO-MHT in PF T. brucei were identified
	Tab All proteins PRO-MHT: Entire dataset
	Tab Refined PRO-MHT set: Dataset was refined by eliminating all proteins that were identified by <2.5x peptides over the negative control, using the replicate with lower peptide count for that specific protein
	Accession #	Tritrypdb.org identifier
	Rep1/Rep2	# of spectra identified for specific protein in each sample
	meR	Found arginine methylated in 1, 2 or unpublushed data
	Overrepresented in stress granules	Found enriched in starvation induced granules in (3)
	mRNA binding	Assigned mRNA binding function in (4)
	Changes mRNA association	Protein changed its mRNA association in ENZ KO cell line compared to WT BF T. brucei (Table 2, Table S2)
	REFERENCES
	(1) Lott K, Li J, Fisk JC, Wang H, Aletta JM, Qu J, Read LK. 2013. Global proteomic analysis in trypanosomes reveals unique proteins and conserved cellular processes impacted by arginine methylation. J Proteomics 91:210-25.
	(2) Fisk JC, Li J, Wang H, Aletta JM, Qu J, Read LK. 2013. Proteomic analysis reveals diverse classes of arginine methylproteins in mitochondria of trypanosomes. Mol Cell Proteomics 2:302-11.
	(3) Fritz M, Vanselow J, Sauer N, Lamer S, Goos C, Siegel TN, Subota I, Schlosser A, Carrington M, Kramer S. 2015. Novel insights into RNP granules by employing the trypanosome's microtubule skeleton as a molecular sieve. Nucleic Acids Res 43:8013-32.
	(4) Lueong S, Merce C, Fischer B, Hoheisel JD, Erben ED. 2016. Gene expression regulatory networks in Trypanosoma brucei: insights into the role of the mRNA-binding proteome. Mol Microbiol 100:457-71.

## Sheet: Refined PRO-MHT set
Gene ID	MW	Rep1 Spectra	Rep2 Spectra	Neg ctrl spectra	Product Description		mR	Overrepresented in stress granules	RNA binding	Changes mRNA association
Tb927.10.3560	50 kDa	501	622		arginine N-methyltransferase, putative			Yes
Tb927.1.4690	39 kDa	216	274		Protein arginine N-methyltransferase 1 catalytic subunit
Tb927.1.2330	50 kDa	145	164	56	beta tubulin		SDMA/MMA
Tb927.10.2090	49 kDa	118	161	41	elongation factor 1-alpha		DMA		Yes
Tb927.10.5620	41 kDa	106	137	29	fructose-bisphosphate aldolase, glycosomal					Yes
Tb927.3.1590	73 kDa	79	83		mitochondrial RNA binding complex 1 subunit		DMA		Yes
Tb927.9.10770	62 kDa	122	82	29	polyadenylate-binding protein 2		SDMA	Yes
Tb927.10.8940	45 kDa	58	66	24	flagellum targeting protein kharon1, putative		DMA		Yes
Tb10.v4.0052	561 kDa	54	64	20	microtubule-associated protein 2		SDMA/DMA
Tb927.10.15410	34 kDa	33	59	3	glycosomal malate dehydrogenase
Tb927.7.710	70 kDa	82	53	22	heat shock 70 kDa protein, putative		MMA
Tb927.11.14020	30 kDa	60	51	10	nuclear RNA binding domain 2		DMA		Yes
Tb927.9.10400	51 kDa	31	43	9	hypothetical protein, conserved				Yes	Yes
Tb927.10.16120	56 kDa	30	42	9	inosine-5'-monophosphate dehydrogenase			Yes
Tb927.9.12510	83 kDa	20	35	5	ATP-dependent DEAD/H RNA helicase, putative		ADMA/DMA/MMA	Yes	Yes
Tb927.11.550	31 kDa	20	31	8	hypothetical protein SCD6.10			Yes	Yes
Tb927.8.1510	62 kDa	32	31	2	ATP-dependent RNA helicase DBP2B, putative		SDMA/MMA		Yes
Tb927.5.4420	69 kDa	32	31	5	nucleolar RNA helicase II, putative		ADMA/DMA/MMA		Yes
Tb927.9.9290	63 kDa	29	30	4	polyadenylate-binding protein 1			Yes
Tb927.5.3800	204 kDa	21	30	4	glutamine hydrolysing (not ammonia-dependent) carbomoyl phosphate synthase, putative			Yes
Tb927.3.1010	64 kDa	23	30		hypothetical protein, conserved		DMA/MMA
Tb927.9.5770	22 kDa	19	30	7	tryparedoxin peroxidase
Tb927.11.9590	48 kDa	13	29	2	S-adenosylhomocysteine hydrolase, putative			Yes
Tb927.10.13500	25 kDa	22	27	6	60S ribosomal protein L10a
Tb927.10.2890	47 kDa	9	26		enolase
Tb927.11.2250	27 kDa	6	24		conserved protein, unknown function		ADMA	Yes	Yes
Tb927.11.4450	13 kDa	36	24	2	ALBA-Domain Protein
Tb11.v5.0713	78 kDa	17	24	6	retrotransposon hot spot (RHS) protein, putative
Tb927.5.2080	52 kDa	16	23	5	GMP reductase			Yes
Tb927.10.12700	43 kDa	18	23	3	pyruvate dehydrogenase E1 alpha subunit, putative		DMA/MMA
Tb927.11.6590	55 kDa	11	23	2	metallo-peptidase, Clan MF, Family M17
Tb927.10.1060	58 kDa	7	22		T-complex protein 1, delta subunit, putative			Yes
Tb927.8.900	37 kDa	16	21	3	splicing factor TSR1		ADMA/SDMA		Yes
Tb927.11.14250	59 kDa	12	21	3	T-complex protein 1, epsilon subunit, putative			Yes
Tb927.11.880	19 kDa	20	21	6	cyclophilin a
Tb927.10.14750	32 kDa	14	21	4	fibrillarin, putative		ADMA/DMA/MMA
Tb927.2.4210	59 kDa	3	21		Phosphoenolpyruvate carboxykinase [ATP], glycosomal
Tb927.3.3670	67 kDa	21	20		Triple RNA binding domain protein 3		MMA	Yes
Tb927.3.3310	25 kDa	40	20	5	60S ribosomal protein L13, putative
Tb927.10.14000	98 kDa	5	19		aconitase
Tb927.9.13990	35 kDa	14	17		RNA-binding protein, putative			Yes	Yes
Tb927.11.14220	54 kDa	12	17	3	hypothetical protein, conserved			Yes	Yes
Tb927.2.3030	91 kDa	15	17	3	ATP-dependent Clp protease subunit, heat shock protein 78 (HSP78), putative			Yes
Tb927.10.8190	58 kDa	11	17	2	T-complex protein 1, theta subunit, putative			Yes
Tb927.11.3970	78 kDa	7	17		hypothetical protein, conserved		ADMA	Yes
Tb927.8.3530	38 kDa	8	17	2	glycerol-3-phosphate dehydrogenase [NAD+], glycosomal		SDMA/MMA
Tb927.2.100	95 kDa	7	17		retrotransposon hot spot protein 1 (RHS1), putative
Tb927.11.2610	51 kDa	5	17		hypothetical protein, conserved
Tb927.10.6050	191 kDa	6	16		clathrin heavy chain			Yes	Yes
Tb927.6.2210	124 kDa	9	16		hypothetical protein, conserved		ADMA		Yes
Tb927.7.3410	17 kDa	10	16		centrin-4
Tb927.1.720	56 kDa	6	16		phosphoglycerate kinase
Tb927.8.1590	471 kDa	5	16		ubiquitin-protein ligase, putative		ADMA/MMA
Tb05.5K5.110	94 kDa	3	16		major vault protein, putative		ADMA
Tb927.11.5520	27 kDa	3	16		triosephosphate isomerase
Tb927.10.2370	38 kDa	19	15		Lupus La protein homolog, putative			Yes	Yes
Tb927.4.2040	21 kDa	15	15		DNA/RNA-binding protein Alba 3		DMA/MMA	Yes	Yes
Tb927.11.3590	31 kDa	18	15	6	40S ribosomal protein S4, putative				Yes
Tb927.2.4710	50 kDa	15	15	3	RNA-binding protein, putative		DMA/MMA		Yes
Tb927.10.15360	192 kDa	6	15		hypothetical protein, conserved			Yes
Tb927.11.16730	50 kDa	14	15	4	dihydrolipoyl dehydrogenase
Tb927.3.1030	39 kDa	9	14		RNA-binding protein		DMA		Yes
Tb927.4.2070	511 kDa	15	14	4	antigenic protein, putative		MMA
Tb927.7.4070	14 kDa	13	14		cysteine peptidase, Clan CA, family C2, putative
Tb11.1790	78 kDa	10	14		retrotransposon hot spot protein (RHS, pseudogene), putative
Tb927.5.1780	48 kDa	7	14		hypothetical protein, conserved
Tb927.10.2910	44 kDa	5	14		splicing factor PTSR1 interacting protein
Tb927.11.16550	56 kDa	11	13		Zinc finger protein, C3H1 type-like				Yes
Tb927.7.2680	76 kDa	11	13		zinc finger protein family member, putative		SDMA	Yes
Tb927.11.1020	35 kDa	6	13		ribokinase, putative			Yes
Tb927.7.2980	21 kDa	4	13		Nitroreductase family, putative			Yes
Tb927.6.1500	69 kDa	9	13	2	alkyl-dihydroxyacetone phosphate synthase
Tb927.10.5840	22 kDa	8	13		translation elongation factor 1-beta, putative
Tb927.8.1990	26 kDa	8	13	2	peroxidoxin
Tb927.11.3300	108 kDa	6	13		Spindle assembly abnormal 4		DMA
Tb927.7.2700	32 kDa	6	13		NADH-cytochrome b5 reductase, putative
Tb927.3.4500	62 kDa	4	13		Fumarate hydratase class I, cytosolic
Tb927.10.12890	81 kDa	7	12		bifunctional aminoacyl-tRNA synthetase, putative		SDMA	Yes
Tb927.6.4990	20 kDa	7	12	2	mitochondrial ATP synthase delta chain
Tb927.11.2500	58 kDa	6	12		Metallocarboxypeptidase 1
Tb927.7.6770	11 kDa	4	12		Acyl CoA binding protein, putative
Tb927.8.6030	18 kDa	4	12		60S ribosomal protein L12, putative		DMA
Tb11.v5.0668	56 kDa	3	12		protein disulfide isomerase
Tb927.7.1790	26 kDa	2	12		Adenine phosphoribosyltransferase, putative
Tb11.v5.0655	49 kDa	8	11		trypanosome RHS family, putative
Tb927.11.6870	29 kDa	8	11	2	14-3-3 protein 2
Tb927.10.12500	100 kDa	6	10		P-type H+-ATPase, putative			Yes
Tb927.10.5810	48 kDa	5	10		The ARF-like 2 binding protein BART, putative			Yes
Tb927.10.1510	259 kDa	3	10		CCR4-NOT transcription complex subunit 1		DMA	Yes
Tb927.9.5520	151 kDa	2	10		ubiquitin carboxyl-terminal hydrolase, putative		DMA/MMA	Yes
Tb927.11.14960	79 kDa	13	10		pumilio/PUF RNA binding protein 7, putative
Tb927.7.1320	11 kDa	10	10		10 kDa heat shock protein, putative
Tb927.10.6310	96 kDa	7	10		major vault protein, putative
Tb927.4.2740	16 kDa	6	10		p25-alpha, putative
Tb927.10.170	48 kDa	4	10		pseudouridine synthase, Cbf5p
Tb927.10.8020	78 kDa	4	10		prolyl endopeptidase		DMA
Tb927.11.3650	67 kDa	4	10		adenylosuccinate synthetase, putative
Tb11.v5.0178	47 kDa	2	10		glutamine synthetase, putative
Tb927.10.6060	22 kDa	11	9		universal minicircle sequence binding protein 2			Yes	Yes
Tb927.10.12330	22 kDa	11	9		zinc finger protein family member, putative		ADMA	Yes
Tb927.11.16760	59 kDa	5	9		T-complex protein 1, alpha subunit, putative			Yes
Tb927.3.3580	88 kDa	4	9		heat shock protein 90, putative		DMA/MMA	Yes
Tb927.3.860	17 kDa	10	9	2	Acyl carrier protein, mitochondrial
Tb927.10.13800	46 kDa	8	9		hypothetical protein, conserved		MMA
Tb927.8.2540	46 kDa	8	9		3-ketoacyl-CoA thiolase, putative		MMA
Tb927.9.10310	34 kDa	7	9		mitochondrial carrier protein 11
Tb927.11.5440	62 kDa	6	9		malic enzyme
Tb927.8.5120	12 kDa	6	9		cytochrome c
Tb927.10.10010	26 kDa	5	9		mRNA turnover protein 4 homolog, putative
Tb927.10.13780	40 kDa	5	9		glycogen synthase kinase 3
Tb927.10.840	195 kDa	5	9		Flagellum attachment zone protein 6
Tb927.7.2500	48 kDa	3	9		proteasome regulatory ATPase subunit 1
Tb927.9.10530	119 kDa	3	9		Flagellum attachment zone protein 4		SDMA/DMA/MMA
Tb927.10.11760	93 kDa	5	8		pumilio/PUF RNA binding protein 6		ADMA	Yes	Yes
Tb927.8.990	34 kDa	3	8		RNA-binding protein 33 (RNA-binding motif protein 33)		ADMA/SDMA	Yes	Yes
Tb927.10.560	20 kDa	11	8		40S ribosomal proteins S11, putative				Yes
Tb927.9.15360	28 kDa	11	8		40S ribosomal protein S6, putative				Yes
Tb927.4.470	22 kDa	10	8		snoRNP protein GAR1, putative		ADMA/SDMA/MMA		Yes
Tb927.9.6070	24 kDa	9	8	2	40S ribosomal protein S3, putative				Yes
Tb927.11.12880	123 kDa	4	8		Present in the outer mitochondrial membrane proteome 17		MMA		Yes
Tb927.3.3560	69 kDa	5	8		U-box domain containing protein, putative			Yes
Tb927.8.1170	36 kDa	5	8		eukaryotic translation initiation factor 3 subunit h			Yes
Tb927.2.820	61 kDa	4	8		retrotransposon hot spot protein 1 (RHS1), interrupted			Yes
Tb927.9.4230	78 kDa	4	8		fatty acyl CoA synthetase 4			Yes
Tb927.6.740	139 kDa	3	8		ATP-dependent DEAH-box RNA helicase, putative		DMA/MMA	Yes
Tb927.11.4700	31 kDa	2	8		prostaglandin f synthase			Yes
Tb927.1.4100	41 kDa	9	8		cytochrome oxidase subunit IV
Tb927.7.230	11 kDa	7	8	2	40S ribosomal protein S33, putative		ADMA/DMA
Tb927.2.280	90 kDa	6	8		retrotransposon hot spot protein 2 (RHS2), putative
Tb927.8.6060	44 kDa	4	8		glycine acetyltransferase, putative
Tb927.11.9080	136 kDa	3	8		AARP2CN (NUC121) domain/Protein of unknown function (DUF663), putative
Tb927.11.9640	70 kDa	3	8		glycyl-tRNA synthetase, putative
Tb927.5.930	124 kDa	3	8		NADH-dependent fumarate reductase		MMA
Tb927.7.4770	21 kDa	3	8		cyclophilin-type peptidyl-prolyl cis-trans isomerase, putative
Tb927.9.1380	42 kDa	3	8		hypothetical protein, conserved		DMA/MMA
Tb927.10.11970	48 kDa	2	8		glutamine aminotransferase (GlnAT)
Tb927.11.16480	40 kDa	2	8		enoyl-CoA hydratase/isomerase family protein, putative
Tb927.7.4900	159 kDa	4	7		5'-3' exoribonuclease A		SDMA/MMA	Yes	Yes
Tb927.10.14950	46 kDa	3	7		Zinc finger CCCH domain-containing protein 40			Yes	Yes
Tb927.11.14090	52 kDa	8	7		Double RNA binding domain protein 18		DMA/MMA		Yes
Tb927.10.14150	55 kDa	4	7		nuclear segregation protein, putative		DMA		Yes
Tb927.7.2570	53 kDa	8	7		mitochondrial RNA binding protein 1			Yes
Tb927.11.16830	24 kDa	7	7		Rab-like 5, small G protein			Yes
Tb927.10.14730	53 kDa	5	7		chaperone protein DnaJ, putative			Yes
Tb927.3.1820	30 kDa	10	7		mitochondrial RNA binding complex 1 subunit		ADMA/DMA/MMA
Tb927.10.13180	137 kDa	9	7		Nrap protein, putative		DMA/MMA
Tb927.9.15060	28 kDa	8	7		rRNA processing protein, putative
Tb927.9.8100	20 kDa	7	7		nascent polypeptide associated complex subunit, putative
Tb927.1.3310	29 kDa	5	7		hypothetical protein, conserved
Tb927.7.2120	46 kDa	5	7		hypothetical protein, conserved
Tb11.v5.0596	54 kDa	4	7		serine/threonine protein kinase, putative
Tb927.10.9250	29 kDa	4	7		adenylyl cyclase-associated protein, putative
Tb927.1.2110	76 kDa	3	7		Calpain-like protein 1.2
Tb927.10.14870	76 kDa	3	7		hypothetical protein, conserved
Tb927.11.7380	67 kDa	3	7		glycerol-3-phosphate dehydrogenase (FAD-dependent), mitochondrial
Tb927.11.7900	15 kDa	3	7		mitochondrial RNA binding protein 16		DMA/MMA
Tb927.5.4020	29 kDa	3	7		hypothetical protein		ADMA/SDMA
Tb927.6.1880	63 kDa	2	7		aspartyl-tRNA synthetase, putative
Tb927.6.640	79 kDa	4	6		ApaH-like phosphatase ALPH1			Yes	Yes
Tb927.10.10830	32 kDa	3	6		RGG-containing protein 2		SDMA/DMA/MMA		Yes
Tb927.7.320	20 kDa	6	6		RNA-binding protein 8			Yes
Tb927.10.5760	24 kDa	3	6		adenylate kinase, putative			Yes
Tb927.9.1560	51 kDa	17	6		DnaJ domain containing protein, putative
Tb927.10.8980	18 kDa	12	6		hypothetical protein, conserved		ADMA
Tb927.2.4550	103 kDa	9	6		2'-O-ribose RNA methyltransferase SPB1 homolog		MMA
Tb927.5.1080	27 kDa	7	6		RNA-binding protein, putative
Tb927.2.1560	21 kDa	6	6		peptidyl-prolyl cis-trans isomerase, putative		DMA
Tb927.5.1060	54 kDa	6	6		mitochondrial processing peptidase, beta subunit, putative		DMA
Tb927.9.13280	47 kDa	6	6		Double RNA binding domain protein 9
Tb927.9.6870	18 kDa	6	6		RNA-binding protein, putative
Tb927.7.190	77 kDa	5	6		thimet oligopeptidase, putative
Tb927.5.2160	12 kDa	4	6		conserved protein
Tb927.6.2270	28 kDa	4	6		AdoMet dependent proline di-methyltransferase, putative
Tb927.6.4000	46 kDa	4	6		small glutamine-rich tetratricopeptide repeat protein, putative
Tb927.9.4310	36 kDa	4	6		tricarboxylate carrier, putative
Tb927.10.14680	36 kDa	3	6		ribosome biogenesis protein, putative		MMA
Tb927.11.13230	24 kDa	3	6		MSP (Major sperm protein) domain containing protein, putative		MMA
Tb927.5.2100	50 kDa	3	6		RNA-binding protein, putative		MMA
Tb927.5.2930	43 kDa	3	6		Mitochondrial ATP synthase subunit, putative		DMA
Tb927.10.3570	99 kDa	2	6		RNA editing exonuclease 2
Tb927.11.14380	72 kDa	2	6		kinetoplast polyadenylation/uridylation factor 2
Tb927.11.5230	26 kDa	2	6		hypothetical protein, conserved
Tb927.11.6250	28 kDa	2	6		Mitochondrial ATP synthase subunit, putative
Tb927.6.1870	47 kDa	3	5		Eukaryotic translation initiation factor 4E-4			Yes	Yes
Tb927.4.410	35 kDa	2	5		CAF 40			Yes	Yes
Tb927.1.3070	45 kDa	5	5		hypothetical protein, conserved		MMA		Yes
Tb927.9.11050	59 kDa	3	5		4E-interacting protein, putative				Yes
Tb927.11.6170	131 kDa	7	5		protein transport protein SEC31, putative			Yes
Tb927.4.4550	92 kDa	6	5		hypothetical protein, conserved			Yes
Tb927.3.5520	100 kDa	5	5		26S proteasome regulatory non-ATPase subunit			Yes
Tb927.2.5060	44 kDa	4	5		GTP binding protein, putative		ADMA	Yes
Tb927.5.2140	93 kDa	2	5		regulator of nonsense transcripts 1			Yes
Tb927.7.1130	19 kDa	2	5		trypanothione/tryparedoxin dependent peroxidase 2			Yes
Tb927.8.920	18 kDa	2	5		ubiquitin-conjugating enzyme E2, putative			Yes
Tb927.11.16450	15 kDa	11	5		hypothetical protein, conserved
Tb927.11.4130	67 kDa	7	5		ubiquitin-like protein, putative
Tb927.11.4190	59 kDa	7	5		Metallopeptidase family M24, putative
Tb927.8.1270	54 kDa	7	5		conserved protein
Tb11.v5.0196	29 kDa	4	5		Proteasome subunit A N-terminal signature/Proteasome subunit, putative
Tb927.1.1730	75 kDa	4	5		Polyadenylation mediator complex protein PAMC1, putative
Tb927.3.3300	89 kDa	4	5		Flagellum attachment zone protein 19
Tb927.10.9740	46 kDa	3	5		Regulatory particle triple-A ATPase subunit 6
Tb927.11.4290	16 kDa	3	5		40S ribosomal protein S12
Tb927.4.3490	16 kDa	3	5		DNA-directed RNA polymerases II and III subunit RPB6, putative
Tb927.8.2290	23 kDa	3	5		hypothetical protein, conserved
Tb11.v5.0154	78 kDa	2	5		WD domain, G-beta repeat, putative
Tb927.10.15530	68 kDa	2	5		ABC transport system ATP-binding protein, putative		MMA
Tb927.10.8490	57 kDa	2	5		glucose transporter, putative
Tb927.2.3580	52 kDa	2	5		transcription elongation factor s-II, putative
Tb927.7.2450	54 kDa	2	5		hypothetical protein, conserved		MMA
Tb927.8.6650	72 kDa	2	5		RNA-binding protein, putative
Tb927.8.7020	119 kDa	2	5		peptidase, putative
Tb927.2.6070	31 kDa	2	4		mitochondrial RNA binding complex 1 subunit				Yes
Tb927.5.760	79 kDa	7	4		cell cycle sequence binding phosphoprotein (RBP33), putative			Yes
Tb927.2.2440	57 kDa	4	4		proteasome regulatory non-ATPase subunit 6			Yes
Tb927.11.11770	48 kDa	3	4		Eukaryotic translation initiation factor 4E-3			Yes
Tb927.6.2360	38 kDa	3	4		adenosine kinase, putative			Yes
Tb927.6.4530	17 kDa	3	4		RNA-binding protein, putative			Yes
Tb927.9.2730	147 kDa	2	4		hypothetical protein, conserved		MMA	Yes
Tb927.4.3060	18 kDa	8	4		hypothetical protein, conserved		ADMA/DMA/MMA
Tb927.9.15110	35 kDa	8	4		60S ribosomal protein L5, putative
Tb927.9.11850	145 kDa	6	4		structural maintenance of chromosome 1, putative
Tb927.3.5340	42 kDa	5	4		Hsc70-interacting protein (Hip), putative
Tb927.7.2550	49 kDa	5	4		proteasome regulatory ATPase subunit 5
Tb927.9.7470	51 kDa	5	4		purine nucleoside transporter
Tb927.11.3980	57 kDa	4	4		metallo-peptidase, Clan ME, Family M16		SDMA/DMA
Tb927.8.6630	23 kDa	4	4		hypothetical protein
Tb927.9.10790	33 kDa	4	4		hypothetical protein
Tb927.9.1810	15 kDa	4	4		60S ribosomal protein L35, putative
Tb927.10.2980	34 kDa	3	4		proteasome regulatory non-ATPase subunit 11
Tb927.10.3370	12 kDa	3	4		60S acidic ribosomal protein P2, putative
Tb927.8.910	50 kDa	3	4		hypothetical protein, conserved
Tb11.v5.0757	28 kDa	2	4		stress-inducible protein STI1-like, putative
Tb927.1.3910	100 kDa	2	4		TPR repeat, putative		DMA/MMA
Tb927.10.11930	28 kDa	2	4		beta-D-hydroxybutyrate dehydrogenase
Tb927.10.2640	87 kDa	2	4		intraflagellar transport protein 81
Tb927.10.3710	25 kDa	2	4		proteasome activator protein PA26
Tb927.10.9880	22 kDa	2	4		60S ribosomal protein L18, putative
Tb927.4.2110	33 kDa	2	4		protein phosphatase 2C, putative
Tb927.8.1500	63 kDa	2	3		hypothetical protein, conserved			Yes	Yes
Tb927.11.13810	63 kDa	5	3		ATP- dependent RNA helicase, putative			Yes
Tb927.10.12000	12 kDa	4	3		iron-sulfur cluster assembly protein, putative			Yes
Tb927.11.5300	63 kDa	4	3		Kinesin-13 3, putative		DMA	Yes
Tb927.5.3510	136 kDa	9	3		structural maintenance of chromosome 3 , putative		DMA
Tb927.9.7670	26 kDa	7	3		hypothetical protein, conserved
Tb927.11.3740	49 kDa	6	3		proteasome regulatory ATPase subunit 2
Tb927.3.2750	96 kDa	5	3		hypothetical protein, conserved		SDMA
Tb927.5.1520	53 kDa	4	3		ATP-dependent protease ATPase subunit HslU1
Tb927.9.6920	41 kDa	4	3		hypothetical protein, conserved		DMA
Tb927.10.1690	33 kDa	3	3		cytosolic Fe-S cluster assembly factor NBP35, putative
Tb927.4.2260	21 kDa	3	3		centrin-1
Tb927.9.12890	16 kDa	3	3		hypothetical protein, conserved
Tb927.1.1720	44 kDa	2	3		cyclophilin 15, putative
Tb927.10.4980	32 kDa	2	3		ubiquitin-like protein DSK2, putative
Tb927.10.6610	31 kDa	2	3		chaperone protein DnaJ, putative
Tb927.10.920	33 kDa	2	3		Ribosomal protein L1p/L10e family, putative
Tb927.11.12680	16 kDa	2	3		prefoldin subunit 2, putative
Tb927.11.3840	51 kDa	2	3		hypothetical protein, conserved
Tb927.11.8890	15 kDa	2	3		DNA-dependent RNA polymerases, putative
Tb927.3.1260	21 kDa	2	3		hypothetical protein, conserved
Tb927.3.2220	24 kDa	2	3		eukaryotic translation initiation factor 3 subunit j

## Sheet: All proteins PRO-MHT
Gene ID	MW	Rep1 Spectra	Rep2 Spectra	Neg ctrl spectra	Product Description	mR
Tb927.10.3560	50 kDa	501	622		arginine N-methyltransferase, putative (PRO)
Tb927.1.4690	39 kDa	216	274		Protein arginine N-methyltransferase 1 catalytic subunit (ENZ)
Tb927.1.2330	50 kDa	145	164	56	beta tubulin	Yes
Tb927.9.10770	62 kDa	122	82	29	polyadenylate-binding protein 2	Yes
Tb927.10.2090	49 kDa	118	161	41	elongation factor 1-alpha	Yes
Tb927.10.5620	41 kDa	106	137	29	fructose-bisphosphate aldolase, glycosomal
Tb927.7.710	70 kDa	82	53	22	heat shock 70 kDa protein, putative	Yes
Tb927.1.2340	50 kDa	82	94	50	alpha tubulin
Tb927.3.1590	73 kDa	79	83		mitochondrial RNA binding complex 1 subunit	Yes
Tb927.6.3740	71 kDa	75	47	42	heat shock 70 kDa protein, mitochondrial precursor, putative	Yes
Tb927.10.4560	94 kDa	73	83	40	elongation factor 2	Yes
Tb927.11.7460	71 kDa	71	69	60	luminal binding protein 1 (BiP), putative	Yes
Tb927.10.10445	13 kDa	70	10	30	Core histone H2A/H2B/H3/H4, putative
Tb927.10.6400	60 kDa	61	70	35	chaperonin HSP60, mitochondrial precursor
Tb927.11.14020	30 kDa	60	51	10	nuclear RNA binding domain 2	Yes
Tb927.10.8940	45 kDa	58	66	24	flagellum targeting protein kharon1, putative	Yes
Tb10.v4.0052	561 kDa	54	64	20	microtubule-associated protein 2	Yes
Tb927.11.6280	100 kDa	47	73	25	pyruvate phosphate dikinase
Tb927.7.3330	503 kDa	43	31	16	Flagellar attachment zone protein 10	Yes
Tb927.3.3310	25 kDa	40	20	5	60S ribosomal protein L13, putative
Tb927.5.4170	11 kDa	40	5	24	histone H4, putative
Tb927.11.4450	13 kDa	36	24	2	ALBA-Domain Protein
Tb927.11.11820	16 kDa	36	7	11	40S ribosomal protein S17, putative
Tb927.10.15410	34 kDa	33	59	3	glycosomal malate dehydrogenase
Tb927.8.1510	62 kDa	32	31	2	ATP-dependent RNA helicase DBP2B, putative	Yes
Tb927.5.4420	69 kDa	32	31	5	nucleolar RNA helicase II, putative	Yes
Tb927.9.10400	51 kDa	31	43	9	hypothetical protein, conserved
Tb927.10.16120	56 kDa	30	42	9	inosine-5'-monophosphate dehydrogenase
Tb927.9.9290	63 kDa	29	30	4	polyadenylate-binding protein 1
Tb927.10.7410	45 kDa	27	30	17	succinyl-CoA ligase [GDP-forming] beta-chain, putative
Tb927.11.9980	113 kDa	27	46	19	2-oxoglutarate dehydrogenase E1 component, putative
Tb927.3.3270	54 kDa	25	50	16	ATP-dependent 6-phosphofructokinase, glycosomal
Tb927.8.1330	31 kDa	24	8	6	60S ribosomal protein L7a, putative
Tb927.7.2820	14 kDa	24	6	14	histone H2A, putative
Tb927.3.4290	69 kDa	24	39	49	Paraflagellar rod protein 1-1
Tb927.10.14580	19 kDa	23	9	5	60S ribosomal protein L17, putative
Tb927.10.2240	66 kDa	23	24	12	RNA binding protein	Yes
Tb927.6.4280	39 kDa	23	37	13	glyceraldehyde 3-phosphate dehydrogenase, glycosomal
Tb927.3.1010	64 kDa	23	30		hypothetical protein, conserved	Yes
Tb927.10.13500	25 kDa	22	27	6	60S ribosomal protein L10a
Tb927.5.3800	204 kDa	21	30	4	glutamine hydrolysing (not ammonia-dependent) carbomoyl phosphate synthase, putative
Tb927.1.120	98 kDa	21	17	9	retrotransposon hot spot protein 4 (RHS4), putative	Yes
Tb927.4.2080	105 kDa	21	20	17	Coiled-coil and C2 domain-containing protein	Yes
Tb927.3.3670	67 kDa	21	20		Triple RNA binding domain protein 3	Yes
Tb927.9.12510	83 kDa	20	35	5	ATP-dependent DEAD/H RNA helicase, putative	Yes
Tb927.11.880	19 kDa	20	21	6	cyclophilin a
Tb927.11.550	31 kDa	20	31	8	hypothetical protein SCD6.10
Tb927.2.450	98 kDa	20	17	8	retrotransposon hot spot protein 4 (RHS4), putative	Yes
Tb927.10.3940	29 kDa	20	9	11	40S ribosomal protein S3A, putative
Tb927.1.4310	184 kDa	20	37	15	Flagellum attachment zone protein 2
Tb927.9.5770	22 kDa	19	30	7	tryparedoxin peroxidase
Tb927.9.13785	11 kDa	19	25	27	kinetoplastid membrane protein 11-5
Tb927.8.4970	70 kDa	19	34	65	Paraflagellar rod protein 2-1
Tb927.10.2370	38 kDa	19	15		Lupus La protein homolog, putative
Tb927.10.12700	43 kDa	18	23	3	pyruvate dehydrogenase E1 alpha subunit, putative	Yes
Tb927.11.3590	31 kDa	18	15	6	40S ribosomal protein S4, putative
Tb927.10.14820	34 kDa	18	14	6	Mitochondrial ADP/ATP carrier protein 5c
Tb927.2.4230	407 kDa	18	5	8	NUP-1 protein, putative	Yes
Tb927.2.5160	44 kDa	18	14	9	chaperone protein DnaJ, putative
Tb927.10.1100	22 kDa	18	7	10	60S ribosomal protein L9, putative
Tb927.11.680	18 kDa	17	9	5	ribosomal protein L21E (60S), putative
Tb927.10.11390	21 kDa	17	6	5	60S ribosomal protein L6, putative
Tb11.v5.0713	78 kDa	17	24	6	retrotransposon hot spot (RHS) protein, putative
Tb927.1.710	45 kDa	17	28	9	phosphoglycerate kinase
Tb927.10.3210	62 kDa	17	25	11	delta-1-pyrroline-5-carboxylate dehydrogenase, putative
Tb927.11.1980	58 kDa	17	25	12	zinc finger protein family member, putative
Tb927.10.14550	67 kDa	17	33	14	ATP-dependent RNA helicase HEL67	Yes
Tb927.7.3550	138 kDa	17	31	14	cytoskeleton associated protein, putative	Yes
Tb927.9.1560	51 kDa	17	6		DnaJ domain containing protein, putative
Tb927.8.900	37 kDa	16	21	3	splicing factor TSR1	Yes
Tb927.10.5030	17 kDa	16	7	4	ubiquitin/ribosomal protein S27a, putative
Tb927.5.2080	52 kDa	16	23	5	GMP reductase
Tb927.4.3590	24 kDa	16	15	5	translation elongation factor 1-beta, putative
Tb927.10.4110	12 kDa	16	16	8	60S ribosomal protein L30
Tb927.10.3990	46 kDa	16	19	14	DHH1
Tb927.2.3030	91 kDa	15	17	3	ATP-dependent Clp protease subunit, heat shock protein 78 (HSP78), putative
Tb927.2.4710	50 kDa	15	15	3	RNA-binding protein, putative	Yes
Tb927.4.2070	511 kDa	15	14	4	antigenic protein, putative	Yes
Tb927.10.8430	16 kDa	15	11	6	40S ribosomal protein S12, putative
Tb927.11.10790	28 kDa	15	22	7	40S ribosomal protein SA, putative
Tb927.3.1380	56 kDa	15	16	7	ATP synthase subunit beta, mitochondrial	Yes
Tb927.9.2470	86 kDa	15	20	14	nucleolar protein
Tb927.11.1900	58 kDa	15	28	17	T-complex protein 1, beta subunit, putative	Yes
Tb927.4.2040	21 kDa	15	15		DNA/RNA-binding protein Alba 3	Yes
Tb927.10.14750	32 kDa	14	21	4	fibrillarin, putative	Yes
Tb927.11.16730	50 kDa	14	15	4	dihydrolipoyl dehydrogenase
Tb927.3.5050	42 kDa	14	5	4	60S ribosomal protein L4
Tb927.11.16130	17 kDa	14	18	5	nucleoside diphosphate kinase
Tb927.9.5900	112 kDa	14	34	8	glutamate dehydrogenase
Tb927.11.13020	17 kDa	14	33	8	calmodulin
Tb927.9.5690	11 kDa	14	10	9	60S acidic ribosomal protein, putative
Tb927.3.3130	178 kDa	14	21	11	Present in the outer mitochondrial membrane proteome 24
Tb927.9.13990	35 kDa	14	17		RNA-binding protein, putative
Tb927.11.9590	48 kDa	13	29	2	S-adenosylhomocysteine hydrolase, putative
Tb927.3.1370	13 kDa	13	5	6	40S ribosomal protein S25, putative
Tb927.3.3180	98 kDa	13	3	6	Nucleoporin NUP98
Tb927.8.3750	54 kDa	13	19	7	nucleolar protein 56, putative	Yes
Tb927.6.3650	20 kDa	13	15	7	ADP-ribosylation factor, putative
Tb927.11.3240	60 kDa	13	15	11	T-complex protein 1, zeta subunit, putative	Yes
Tb927.11.17000	110 kDa	13	27	13	leucine-rich repeat protein (LRRP), putative	Yes
Tb927.7.4070	14 kDa	13	14		cysteine peptidase, Clan CA, family C2, putative
Tb927.11.14960	79 kDa	13	10		pumilio/PUF RNA binding protein 7, putative
Tb927.11.14250	59 kDa	12	21	3	T-complex protein 1, epsilon subunit, putative
Tb927.11.14220	54 kDa	12	17	3	hypothetical protein, conserved
Tb927.7.1730	28 kDa	12	8	3	60S ribosomal protein L7, putative
Tb927.11.6180	17 kDa	12	8	4	60S ribosomal protein L28, putative
Tb927.9.8850	42 kDa	12	25	8	actin A
Tb927.1.2430	15 kDa	12	4	12	histone H3, putative
Tb927.10.8980	18 kDa	12	6		hypothetical protein, conserved	Yes
Tb927.11.6590	55 kDa	11	23	2	metallo-peptidase, Clan MF, Family M17
Tb927.10.8190	58 kDa	11	17	2	T-complex protein 1, theta subunit, putative
Tb927.3.1120	24 kDa	11	10	4	GTP-binding nuclear protein rtb2, putative
Tb927.11.14100	55 kDa	11	23	5	Double RNA-binding domain containing protein 4
Tb927.8.3150	61 kDa	11	11	5	T-complex protein 1, gamma subunit, putative	Yes
Tb927.10.5330	18 kDa	11	9	5	40S ribosomal protein S18, putative
Tb927.11.6300	21 kDa	11	5	6	40S ribosomal protein S5, putative
Tb927.8.6150	25 kDa	11	10	8	40S ribosomal protein S8, putative
Tb927.9.11380	15 kDa	11	11	9	60S ribosomal protein L23, putative
Tb927.11.11360	35 kDa	11	17	13	receptor for activated C kinase 1
Tb927.11.16550	56 kDa	11	13		Zinc finger protein, C3H1 type-like
Tb927.7.2680	76 kDa	11	13		zinc finger protein family member, putative	Yes
Tb927.10.12330	22 kDa	11	9		zinc finger protein family member, putative	Yes
Tb927.10.6060	22 kDa	11	9		universal minicircle sequence binding protein 2
Tb927.10.560	20 kDa	11	8		40S ribosomal proteins S11, putative
Tb927.9.15360	28 kDa	11	8		40S ribosomal protein S6, putative
Tb927.11.16450	15 kDa	11	5		hypothetical protein, conserved
Tb927.3.860	17 kDa	10	9	2	Acyl carrier protein, mitochondrial
Tb927.11.1450	113 kDa	10	27	8	2-oxoglutarate dehydrogenase E1 component, putative	Yes
Tb927.11.2650	84 kDa	10	15	8	heat shock protein 84, putative
Tb927.3.1790	38 kDa	10	14	10	pyruvate dehydrogenase E1 beta subunit, putative
Tb927.7.3410	17 kDa	10	16		centrin-4
Tb11.1790	78 kDa	10	14		retrotransposon hot spot protein (RHS, pseudogene), putative
Tb927.7.1320	11 kDa	10	10		10 kDa heat shock protein, putative
Tb927.4.470	22 kDa	10	8		snoRNP protein GAR1, putative	Yes
Tb927.3.1820	30 kDa	10	7		mitochondrial RNA binding complex 1 subunit	Yes
Tb927.6.1500	69 kDa	9	13	2	alkyl-dihydroxyacetone phosphate synthase
Tb927.9.6070	24 kDa	9	8	2	40S ribosomal protein S3, putative
Tb927.7.2640	51 kDa	9	15	3	cytoskeleton associated protein, putative
Tb927.10.15760	36 kDa	9	14	3	hypothetical protein, conserved	Yes
Tb927.3.3450	20 kDa	9	9	3	ADP-ribosylation factor-like protein 3, putative
Tb927.9.11270	61 kDa	9	13	4	t- complex protein 1 (eta subunit), putative
Tb927.8.6180	16 kDa	9	7	4	60S ribosomal protein L26, putative
Tb927.9.5150	14 kDa	9	7	4	ribosomal protein S6, putative
Tb927.11.13090	46 kDa	9	11	5	elongation factor 1 gamma, putative
Tb927.10.11300	14 kDa	9	13	6	paraflagellar rod component, putative
Tb927.10.14700	38 kDa	9	13	6	hypothetical protein, conserved	Yes
Tb927.1.2230	14 kDa	9	8	7	small myristoylated protein 1-1	Yes
Tb927.11.1840	46 kDa	9	19	9	hypothetical protein, conserved
Tb927.10.7570	48 kDa	9	13	10	dihydrolipoamide acetyltransferase E2 subunit, putative
Tb927.11.8970	17 kDa	9	12	11	ribose 5-phosphate isomerase, putative
Tb927.11.11680	41 kDa	9	24	12	2-oxoglutarate dehydrogenase E2 component, putative	Yes
Tb927.3.2230	31 kDa	9	17	15	succinyl-CoA synthetase alpha subunit, putative
Tb927.9.4680	45 kDa	9	15	17	Eukaryotic initiation factor 4A-1
Tb927.10.2890	47 kDa	9	26		enolase
Tb927.6.2210	124 kDa	9	16		hypothetical protein, conserved	Yes
Tb927.3.1030	39 kDa	9	14		RNA-binding protein	Yes
Tb927.1.4100	41 kDa	9	8		cytochrome oxidase subunit IV
Tb927.10.13180	137 kDa	9	7		Nrap protein, putative	Yes
Tb927.2.4550	103 kDa	9	6		2'-O-ribose RNA methyltransferase SPB1 homolog	Yes
Tb927.5.3510	136 kDa	9	3		structural maintenance of chromosome 3 , putative	Yes
Tb927.8.3530	38 kDa	8	17	2	glycerol-3-phosphate dehydrogenase [NAD+], glycosomal	Yes
Tb927.8.1990	26 kDa	8	13	2	peroxidoxin
Tb927.11.6870	29 kDa	8	11	2	14-3-3 protein 2
Tb927.7.3440	27 kDa	8	12	3	I/6 autoantigen
Tb927.10.6070	15 kDa	8	9	3	universal minicircle sequence binding protein 1
Tb927.7.7420	64 kDa	8	15	4	ATP synthase F1, alpha subunit
Tb927.4.1270	50 kDa	8	13	4	ruvB-like DNA helicase, putative
Tb927.11.9860	12 kDa	8	11	4	EF-hand domain pair, putative
Tb927.10.1590	12 kDa	8	7	4	ribosomal protein L36, putative
Tb927.7.1040	17 kDa	8	6	4	40S ribosomal protein S16, putative
Tb927.10.5360	19 kDa	8	10	5	40S ribosomal protein S10, putative
Tb927.7.5170	18 kDa	8	4	5	60S ribosomal protein L25
Tb927.10.270	15 kDa	8	4	6	60S ribosomal protein L32, putative
Tb927.9.8410	49 kDa	8	7	9	chaperone protein DnaJ, putative
Tb927.10.13360	52 kDa	8	15	10	Elongation factor Tu, mitochondrial
Tb927.9.5320	47 kDa	8	16	11	nucleolar RNA binding protein, putative	Yes
Tb927.10.5840	22 kDa	8	13		translation elongation factor 1-beta, putative
Tb11.v5.0655	49 kDa	8	11		trypanosome RHS family, putative
Tb927.10.13800	46 kDa	8	9		hypothetical protein, conserved	Yes
Tb927.8.2540	46 kDa	8	9		3-ketoacyl-CoA thiolase, putative	Yes
Tb927.11.14090	52 kDa	8	7		Double RNA binding domain protein 18	Yes
Tb927.7.2570	53 kDa	8	7		mitochondrial RNA binding protein 1
Tb927.9.15060	28 kDa	8	7		rRNA processing protein, putative
Tb927.4.3060	18 kDa	8	4		hypothetical protein, conserved	Yes
Tb927.9.15110	35 kDa	8	4		60S ribosomal protein L5, putative
Tb927.6.4990	20 kDa	7	12	2	mitochondrial ATP synthase delta chain
Tb927.7.230	11 kDa	7	8	2	40S ribosomal protein S33, putative	Yes
Tb927.3.5370	34 kDa	7	6	2	hypothetical protein, conserved	Yes
Tb927.11.3830	39 kDa	7	5	2	hypothetical protein, conserved
Tb927.11.740	18 kDa	7	19	3	eukaryotic translation initiation factor 5A
Tb927.3.1680	37 kDa	7	5	3	Eukaryotic translation initiation factor 3 subunit F	Yes
Tb927.8.760	35 kDa	7	8	4	nucleolar RNA-binding protein	Yes
Tb927.10.12710	91 kDa	7	20	5	heat shock protein 110, putative
Tb927.10.14180	42 kDa	7	7	5	protein transport protein SEC13	Yes
Tb927.10.4900	56 kDa	7	5	5	TPR-repeat-containing chaperone protein DNAJ, putative
Tb927.9.12730	49 kDa	7	4	5	chaperone protein DnaJ, putative
Tb927.6.2790	37 kDa	7	11	6	L-threonine 3-dehydrogenase, putative
Tb927.7.4550	19 kDa	7	8	6	Mitochondrial ribosomal protein L7/L12	Yes
Tb927.4.1330	79 kDa	7	10	7	DNA topoisomerase IB, large subunit
Tb927.10.11380	45 kDa	7	3	7	hypothetical protein, conserved
Tb927.11.6440	49 kDa	7	8	10	hypothetical protein, conserved	Yes
Tb927.10.13720	41 kDa	7	6	10	RNA-binding protein 29, putative
Tb927.8.6110	55 kDa	7	20	14	3-hydroxy-3-methylglutaryl-CoA synthase, putative
Tb927.5.1090	91 kDa	7	22	16	threonyl-tRNA synthetase, putative
Tb927.8.6660	69 kDa	7	7	21	paraflagellar rod component, putative
Tb927.10.1060	58 kDa	7	22		T-complex protein 1, delta subunit, putative
Tb927.11.3970	78 kDa	7	17		hypothetical protein, conserved	Yes
Tb927.2.100	95 kDa	7	17		retrotransposon hot spot protein 1 (RHS1), putative
Tb927.5.1780	48 kDa	7	14		hypothetical protein, conserved
Tb927.10.12890	81 kDa	7	12		bifunctional aminoacyl-tRNA synthetase, putative	Yes
Tb927.10.6310	96 kDa	7	10		major vault protein, putative
Tb927.9.10310	34 kDa	7	9		mitochondrial carrier protein 11
Tb927.11.16830	24 kDa	7	7		Rab-like 5, small G protein
Tb927.9.8100	20 kDa	7	7		nascent polypeptide associated complex subunit, putative
Tb927.5.1080	27 kDa	7	6		RNA-binding protein, putative
Tb927.11.4130	67 kDa	7	5		ubiquitin-like protein, putative
Tb927.11.4190	59 kDa	7	5		Metallopeptidase family M24, putative
Tb927.11.6170	131 kDa	7	5		protein transport protein SEC31, putative
Tb927.8.1270	54 kDa	7	5		conserved protein
Tb927.5.760	79 kDa	7	4		cell cycle sequence binding phosphoprotein (RBP33), putative
Tb927.9.7670	26 kDa	7	3		hypothetical protein, conserved
Tb927.8.750	40 kDa	6	17	2	nucleolar RNA-binding protein, putative	Yes
Tb927.10.12030	27 kDa	6	10	2	hypothetical protein, conserved
Tb927.10.14600	29 kDa	6	9	3	40S ribosomal protein S2, putative
Tb927.11.6320	53 kDa	6	3	3	MRB1-associated protein
Tb927.7.2340	17 kDa	6	5	4	40S ribosomal protein S15, putative
Tb927.5.3810	50 kDa	6	6	5	orotidine-5-phosphate decarboxylase/orotate phosphoribosyltransferase, putative
Tb927.10.1450	330 kDa	6	4	5	plectin, putative	Yes
Tb927.7.210	64 kDa	6	15	6	Proline dehydrogenase, mitochondrial
Tb927.8.1870	68 kDa	6	8	9	Golgi/lysosome glycoprotein 1
Tb927.4.3950	95 kDa	6	18	12	cytoskeleton-associated protein CAP5.5, putative
Tb927.11.2250	27 kDa	6	24		conserved protein, unknown function	Yes
Tb927.1.720	56 kDa	6	16		phosphoglycerate kinase
Tb927.10.6050	191 kDa	6	16		clathrin heavy chain
Tb927.10.15360	192 kDa	6	15		hypothetical protein, conserved
Tb927.11.1020	35 kDa	6	13		ribokinase, putative
Tb927.11.3300	108 kDa	6	13		Spindle assembly abnormal 4	Yes
Tb927.7.2700	32 kDa	6	13		NADH-cytochrome b5 reductase, putative
Tb927.11.2500	58 kDa	6	12		Metallocarboxypeptidase 1
Tb927.10.12500	100 kDa	6	10		P-type H+-ATPase, putative
Tb927.4.2740	16 kDa	6	10		p25-alpha, putative
Tb927.11.5440	62 kDa	6	9		malic enzyme
Tb927.8.5120	12 kDa	6	9		cytochrome c
Tb927.2.280	90 kDa	6	8		retrotransposon hot spot protein 2 (RHS2), putative
Tb927.2.1560	21 kDa	6	6		peptidyl-prolyl cis-trans isomerase, putative	Yes
Tb927.5.1060	54 kDa	6	6		mitochondrial processing peptidase, beta subunit, putative	Yes
Tb927.7.320	20 kDa	6	6		RNA-binding protein 8
Tb927.9.13280	47 kDa	6	6		Double RNA binding domain protein 9
Tb927.9.6870	18 kDa	6	6		RNA-binding protein, putative
Tb927.4.4550	92 kDa	6	5		hypothetical protein, conserved
Tb927.9.11850	145 kDa	6	4		structural maintenance of chromosome 1, putative
Tb927.11.3740	49 kDa	6	3		proteasome regulatory ATPase subunit 2
Tb927.11.11460	69 kDa	5	12	2	Mitochondrial import receptor subunit ATOM69
Tb927.11.4460	14 kDa	5	11	2	ALBA-Domain Protein
Tb927.11.12230	55 kDa	5	7	2	ATP-dependent protease ATPase subunit HslU2
Tb927.6.4370	58 kDa	5	14	3	eukaryotic translation initiation factor 3 subunit d
Tb927.10.2770	43 kDa	5	5	3	eukaryotic translation initiation factor 5, putative
Tb927.5.1100	72 kDa	5	15	4	peroxisome targeting signal 1 receptor
Tb927.5.4330	48 kDa	5	11	4	dihydrolipoamide branched chain transacylase, putative
Tb927.11.9720	10 kDa	5	6	4	40S ribosomal protein S27, putative
Tb927.11.9530	30 kDa	5	10	5	14-3-3 protein 1	Yes
Tb927.6.5120	10 kDa	5	5	6	60S acidic ribosomal protein P2, putative
Tb927.10.7330	16 kDa	5	3	6	40S ribosomal protein S24E, putative
Tb927.11.2050	35 kDa	5	10	7	60S acidic ribosomal protein P0, putative
Tb927.7.6090	88 kDa	5	10	7	eukaryotic translation initiation factor 3 subunit a	Yes
Tb927.10.14140	54 kDa	5	11	8	pyruvate kinase 1
Tb927.3.2900	47 kDa	5	12	9	Eukaryotic translation initiation factor 2 subunit alpha
Tb927.8.6240	30 kDa	5	8	13	STOP axonemal protein
Tb927.8.1550	88 kDa	5	3	20	paraflagellar rod component, putative	Yes
Tb927.6.4670	41 kDa	5	5	23	MORN repeat-containing protein 1	Yes
Tb927.11.13500	68 kDa	5	7	29	par1
Tb927.10.14000	98 kDa	5	19		aconitase
Tb927.11.2610	51 kDa	5	17		hypothetical protein, conserved
Tb927.8.1590	471 kDa	5	16		ubiquitin-protein ligase, putative	Yes
Tb927.10.2910	44 kDa	5	14		splicing factor PTSR1 interacting protein
Tb927.10.5810	48 kDa	5	10		The ARF-like 2 binding protein BART, putative
Tb927.10.10010	26 kDa	5	9		mRNA turnover protein 4 homolog, putative
Tb927.10.13780	40 kDa	5	9		glycogen synthase kinase 3
Tb927.10.840	195 kDa	5	9		Flagellum attachment zone protein 6
Tb927.11.16760	59 kDa	5	9		T-complex protein 1, alpha subunit, putative
Tb927.10.11760	93 kDa	5	8		pumilio/PUF RNA binding protein 6	Yes
Tb927.3.3560	69 kDa	5	8		U-box domain containing protein, putative
Tb927.8.1170	36 kDa	5	8		eukaryotic translation initiation factor 3 subunit h
Tb927.1.3310	29 kDa	5	7		hypothetical protein, conserved
Tb927.10.14730	53 kDa	5	7		chaperone protein DnaJ, putative
Tb927.7.2120	46 kDa	5	7		hypothetical protein, conserved
Tb927.7.190	77 kDa	5	6		thimet oligopeptidase, putative
Tb927.1.3070	45 kDa	5	5		hypothetical protein, conserved	Yes
Tb927.3.5520	100 kDa	5	5		26S proteasome regulatory non-ATPase subunit
Tb927.3.5340	42 kDa	5	4		Hsc70-interacting protein (Hip), putative
Tb927.7.2550	49 kDa	5	4		proteasome regulatory ATPase subunit 5
Tb927.9.7470	51 kDa	5	4		purine nucleoside transporter
Tb927.11.13810	63 kDa	5	3		ATP- dependent RNA helicase, putative
Tb927.3.2750	96 kDa	5	3		hypothetical protein, conserved	Yes
Tb927.8.7100	243 kDa	4	28	2	acetyl-CoA carboxylase	Yes
Tb927.10.2560	33 kDa	4	17	2	mitochondrial malate dehydrogenase
Tb927.10.8270	84 kDa	4	9	2	eukaryotic translation initiation factor 3 subunit c	Yes
Tb927.7.2390	103 kDa	4	9	2	Tripartite attachment complex protein 102	Yes
Tb927.8.4540	60 kDa	4	9	2	PAB1-binding protein , putative	Yes
Tb927.7.880	30 kDa	4	6	2	RNA-binding protein, putative
Tb927.11.11080	149 kDa	4	5	2	Nucleoporin NUP149
Tb927.11.760	46 kDa	4	5	2	protein phosphatase 2C, putative
Tb927.3.3330	16 kDa	4	4	2	heat shock protein 20, putative
Tb927.5.1700	28 kDa	4	4	2	replication Factor A 28 kDa subunit, putative	Yes
Tb927.6.4980	16 kDa	4	4	2	40S ribosomal protein S14
Tb927.9.9060	21 kDa	4	3	2	Lsm12 protein, putative
Tb927.2.5910	17 kDa	4	5	3	40S ribosomal protein S13, putative
Tb927.4.1930	31 kDa	4	5	3	eukaryotic translation initiation factor 3 subunit g
Tb927.9.9450	115 kDa	4	5	3	zinc finger protein family member, putative
Tb927.11.11690	56 kDa	4	4	3	Vacuolar proton pump subunit B, putative
Tb927.11.7675	13 kDa	4	4	3	ribosomal protein S10p/S20
Tb927.3.1840	33 kDa	4	4	3	3-oxo-5-alpha-steroid 4-dehydrogenase, putative
Tb927.11.3490	88 kDa	4	9	4	hypothetical protein, conserved
Tb927.6.4440	38 kDa	4	9	4	RNA-binding protein 42 (RNA-binding motif protein 42)
Tb927.2.2510	29 kDa	4	8	4	Mitochondrial outer membrane protein porin 1
Tb927.9.14160	34 kDa	4	4	4	rieske iron-sulfur protein, mitochondrial precursor	Yes
Tb927.10.540	49 kDa	4	8	5	ATP-dependent RNA helicase SUB2, putative	Yes
Tb927.9.11540	51 kDa	4	8	5	hypothetical protein, conserved	Yes
Tb927.11.14300	68 kDa	4	5	5	Dynein intermediate chain, axonemal
Tb927.3.3750	20 kDa	4	10	6	paraflagellar rod component, putative
Tb927.3.3770	32 kDa	4	6	6	paraflagellar rod component, putative
Tb927.4.600	34 kDa	4	6	8	Alpha/beta hydrolase family, putative
Tb927.10.9570	119 kDa	4	5	18	paraflagellar rod component, putative	Yes
Tb927.3.4500	62 kDa	4	13		Fumarate hydratase class I, cytosolic
Tb927.7.2980	21 kDa	4	13		Nitroreductase family, putative
Tb927.7.6770	11 kDa	4	12		Acyl CoA binding protein, putative
Tb927.8.6030	18 kDa	4	12		60S ribosomal protein L12, putative	Yes
Tb927.10.170	48 kDa	4	10		pseudouridine synthase, Cbf5p
Tb927.10.8020	78 kDa	4	10		prolyl endopeptidase	Yes
Tb927.11.3650	67 kDa	4	10		adenylosuccinate synthetase, putative
Tb927.3.3580	88 kDa	4	9		heat shock protein 90, putative	Yes
Tb927.11.12880	123 kDa	4	8		Present in the outer mitochondrial membrane proteome 17	Yes
Tb927.2.820	61 kDa	4	8		retrotransposon hot spot protein 1 (RHS1), interrupted
Tb927.8.6060	44 kDa	4	8		glycine acetyltransferase, putative
Tb927.9.4230	78 kDa	4	8		fatty acyl CoA synthetase 4
Tb11.v5.0596	54 kDa	4	7		serine/threonine protein kinase, putative
Tb927.10.14150	55 kDa	4	7		nuclear segregation protein, putative	Yes
Tb927.10.9250	29 kDa	4	7		adenylyl cyclase-associated protein, putative
Tb927.7.4900	159 kDa	4	7		5'-3' exoribonuclease A	Yes
Tb927.5.2160	12 kDa	4	6		conserved protein
Tb927.6.2270	28 kDa	4	6		AdoMet dependent proline di-methyltransferase, putative
Tb927.6.4000	46 kDa	4	6		small glutamine-rich tetratricopeptide repeat protein, putative
Tb927.6.640	79 kDa	4	6		ApaH-like phosphatase ALPH1
Tb927.9.4310	36 kDa	4	6		tricarboxylate carrier, putative
Tb11.v5.0196	29 kDa	4	5		Proteasome subunit A N-terminal signature/Proteasome subunit, putative
Tb927.1.1730	75 kDa	4	5		Polyadenylation mediator complex protein PAMC1, putative
Tb927.2.5060	44 kDa	4	5		GTP binding protein, putative	Yes
Tb927.3.3300	89 kDa	4	5		Flagellum attachment zone protein 19
Tb927.11.3980	57 kDa	4	4		metallo-peptidase, Clan ME, Family M16	Yes
Tb927.2.2440	57 kDa	4	4		proteasome regulatory non-ATPase subunit 6
Tb927.8.6630	23 kDa	4	4		hypothetical protein
Tb927.9.10790	33 kDa	4	4		hypothetical protein
Tb927.9.1810	15 kDa	4	4		60S ribosomal protein L35, putative
Tb927.10.12000	12 kDa	4	3		iron-sulfur cluster assembly protein, putative
Tb927.11.5300	63 kDa	4	3		Kinesin-13 3, putative	Yes
Tb927.5.1520	53 kDa	4	3		ATP-dependent protease ATPase subunit HslU1
Tb927.9.6920	41 kDa	4	3		hypothetical protein, conserved	Yes
Tb927.10.6880	36 kDa	3	8	2	glyceraldehyde 3-phosphate dehydrogenase, cytosolic
Tb927.10.2350	27 kDa	3	6	2	pyruvate dehydrogenase complex E3 binding protein, putative
Tb927.10.14930	32 kDa	3	5	2	Zinc finger CCCH domain-containing protein 39
Tb927.10.9840	30 kDa	3	4	2	chaperone protein DnaJ, putative	Yes
Tb927.11.10960	72 kDa	3	4	2	2OG-Fe(II) oxygenase superfamily, putative
Tb927.8.5330	24 kDa	3	4	2	tyrosyl/methionyl-tRNA synthetase, putative
Tb927.6.4090	58 kDa	3	3	2	chaperonin HSP60, mitochondrial precursor, putative
Tb927.3.5530	279 kDa	3	22	3	Tb-292 membrane associated protein
Tb927.10.12260	52 kDa	3	11	3	cytosolic nonspecific dipeptidase, putative
Tb927.10.8030	29 kDa	3	11	3	Mitochondrial ATP synthase subunit 5
Tb927.11.13780	16 kDa	3	7	3	profilin
Tb927.11.9220	107 kDa	3	7	3	proteasome regulatory non-ATP-ase subunit 2	Yes
Tb927.9.3990	24 kDa	3	7	3	ribosomal protein S7, putative
Tb927.11.13180	61 kDa	3	6	3	Present in the outer mitochondrial membrane proteome 10
Tb927.5.2940	62 kDa	3	5	3	stress-induced protein sti1, putative
Tb927.4.3740	193 kDa	3	4	3	flagellar attachment zone protein 1	Yes
Tb927.8.570	36 kDa	3	3	3	proteasome regulatory non-ATP-ase subunit 10
Tb927.9.8740	37 kDa	3	10	4	Double RNA binding domain protein 3
Tb927.11.8200	13 kDa	3	3	4	ribosomal protein S26, putative
Tb927.6.4840	44 kDa	3	14	5	S-adenosylmethionine synthetase, putative
Tb927.10.14500	37 kDa	3	5	5	hypothetical protein, conserved	Yes
Tb927.10.10140	37 kDa	3	6	7	paraflagellar rod component, putative	Yes
Tb927.11.12530	91 kDa	3	5	7	Flagellum attachment zone protein 3	Yes
Tb927.4.1300	42 kDa	3	20	9	amidinotransferase, putative
Tb927.2.4210	59 kDa	3	21		Phosphoenolpyruvate carboxykinase [ATP], glycosomal
Tb05.5K5.110	94 kDa	3	16		major vault protein, putative	Yes
Tb927.11.5520	27 kDa	3	16		triosephosphate isomerase
Tb11.v5.0668	56 kDa	3	12		protein disulfide isomerase
Tb927.10.1510	259 kDa	3	10		CCR4-NOT transcription complex subunit 1	Yes
Tb927.7.2500	48 kDa	3	9		proteasome regulatory ATPase subunit 1
Tb927.9.10530	119 kDa	3	9		Flagellum attachment zone protein 4	Yes
Tb927.11.9080	136 kDa	3	8		AARP2CN (NUC121) domain/Protein of unknown function (DUF663), putative
Tb927.11.9640	70 kDa	3	8		glycyl-tRNA synthetase, putative
Tb927.5.930	124 kDa	3	8		NADH-dependent fumarate reductase	Yes
Tb927.6.740	139 kDa	3	8		ATP-dependent DEAH-box RNA helicase, putative	Yes
Tb927.7.4770	21 kDa	3	8		cyclophilin-type peptidyl-prolyl cis-trans isomerase, putative
Tb927.8.990	34 kDa	3	8		RNA-binding protein 33 (RNA-binding motif protein 33)	Yes
Tb927.9.1380	42 kDa	3	8		hypothetical protein, conserved	Yes
Tb927.1.2110	76 kDa	3	7		Calpain-like protein 1.2
Tb927.10.14870	76 kDa	3	7		hypothetical protein, conserved
Tb927.10.14950	46 kDa	3	7		Zinc finger CCCH domain-containing protein 40
Tb927.11.7380	67 kDa	3	7		glycerol-3-phosphate dehydrogenase (FAD-dependent), mitochondrial
Tb927.11.7900	15 kDa	3	7		mitochondrial RNA binding protein 16	Yes
Tb927.5.4020	29 kDa	3	7		hypothetical protein	Yes
Tb927.10.10830	32 kDa	3	6		RGG-containing protein 2	Yes
Tb927.10.14680	36 kDa	3	6		ribosome biogenesis protein, putative	Yes
Tb927.10.5760	24 kDa	3	6		adenylate kinase, putative
Tb927.11.13230	24 kDa	3	6		MSP (Major sperm protein) domain containing protein, putative	Yes
Tb927.5.2100	50 kDa	3	6		RNA-binding protein, putative	Yes
Tb927.5.2930	43 kDa	3	6		Mitochondrial ATP synthase subunit, putative	Yes
Tb927.10.9740	46 kDa	3	5		Regulatory particle triple-A ATPase subunit 6
Tb927.11.4290	16 kDa	3	5		40S ribosomal protein S12
Tb927.4.3490	16 kDa	3	5		DNA-directed RNA polymerases II and III subunit RPB6, putative
Tb927.6.1870	47 kDa	3	5		Eukaryotic translation initiation factor 4E-4
Tb927.8.2290	23 kDa	3	5		hypothetical protein, conserved
Tb927.9.11050	59 kDa	3	5		4E-interacting protein, putative
Tb927.10.2980	34 kDa	3	4		proteasome regulatory non-ATPase subunit 11
Tb927.10.3370	12 kDa	3	4		60S acidic ribosomal protein P2, putative
Tb927.11.11770	48 kDa	3	4		Eukaryotic translation initiation factor 4E-3
Tb927.6.2360	38 kDa	3	4		adenosine kinase, putative
Tb927.6.4530	17 kDa	3	4		RNA-binding protein, putative
Tb927.8.910	50 kDa	3	4		hypothetical protein, conserved
Tb927.10.1690	33 kDa	3	3		cytosolic Fe-S cluster assembly factor NBP35, putative
Tb927.4.2260	21 kDa	3	3		centrin-1
Tb927.9.12890	16 kDa	3	3		hypothetical protein, conserved
Tb927.4.2000	53 kDa	2	7	2	ruvB-like DNA helicase, putative
Tb927.9.3170	22 kDa	2	5	2	cytochrome oxidase subunit V
Tb927.7.2400	46 kDa	2	4	2	tyrosyl-tRNA synthetase, putative
Tb927.8.6170	73 kDa	2	4	2	transketolase, putative	Yes
Tb927.7.6340	48 kDa	2	3	2	hypothetical protein, conserved
Tb927.6.4200	50 kDa	2	9	5	LSU ribosomal protein, mitochondrial, putative
Tb927.9.7550	53 kDa	2	3	5	adenylosuccinate lyase, putative
Tb927.10.5770	86 kDa	2	11	9	Valosin-containing protein
Tb927.7.1790	26 kDa	2	12		Adenine phosphoribosyltransferase, putative
Tb11.v5.0178	47 kDa	2	10		glutamine synthetase, putative
Tb927.9.5520	151 kDa	2	10		ubiquitin carboxyl-terminal hydrolase, putative	Yes
Tb927.10.11970	48 kDa	2	8		glutamine aminotransferase (GlnAT)
Tb927.11.16480	40 kDa	2	8		enoyl-CoA hydratase/isomerase family protein, putative
Tb927.11.4700	31 kDa	2	8		prostaglandin f synthase
Tb927.6.1880	63 kDa	2	7		aspartyl-tRNA synthetase, putative
Tb927.10.3570	99 kDa	2	6		RNA editing exonuclease 2
Tb927.11.14380	72 kDa	2	6		kinetoplast polyadenylation/uridylation factor 2
Tb927.11.5230	26 kDa	2	6		hypothetical protein, conserved
Tb927.11.6250	28 kDa	2	6		Mitochondrial ATP synthase subunit, putative
Tb11.v5.0154	78 kDa	2	5		WD domain, G-beta repeat, putative
Tb927.10.15530	68 kDa	2	5		ABC transport system ATP-binding protein, putative	Yes
Tb927.10.8490	57 kDa	2	5		glucose transporter, putative
Tb927.2.3580	52 kDa	2	5		transcription elongation factor s-II, putative
Tb927.4.410	35 kDa	2	5		CAF 40
Tb927.5.2140	93 kDa	2	5		regulator of nonsense transcripts 1
Tb927.7.1130	19 kDa	2	5		trypanothione/tryparedoxin dependent peroxidase 2
Tb927.7.2450	54 kDa	2	5		hypothetical protein, conserved	Yes
Tb927.8.6650	72 kDa	2	5		RNA-binding protein, putative
Tb927.8.7020	119 kDa	2	5		peptidase, putative
Tb927.8.920	18 kDa	2	5		ubiquitin-conjugating enzyme E2, putative
Tb11.v5.0757	28 kDa	2	4		stress-inducible protein STI1-like, putative
Tb927.1.3910	100 kDa	2	4		TPR repeat, putative	Yes
Tb927.10.11930	28 kDa	2	4		beta-D-hydroxybutyrate dehydrogenase
Tb927.10.2640	87 kDa	2	4		intraflagellar transport protein 81
Tb927.10.3710	25 kDa	2	4		proteasome activator protein PA26
Tb927.10.9880	22 kDa	2	4		60S ribosomal protein L18, putative
Tb927.2.6070	31 kDa	2	4		mitochondrial RNA binding complex 1 subunit
Tb927.4.2110	33 kDa	2	4		protein phosphatase 2C, putative
Tb927.9.2730	147 kDa	2	4		hypothetical protein, conserved	Yes
Tb927.1.1720	44 kDa	2	3		cyclophilin 15, putative
Tb927.10.4980	32 kDa	2	3		ubiquitin-like protein DSK2, putative
Tb927.10.6610	31 kDa	2	3		chaperone protein DnaJ, putative
Tb927.10.920	33 kDa	2	3		Ribosomal protein L1p/L10e family, putative
Tb927.11.12680	16 kDa	2	3		prefoldin subunit 2, putative
Tb927.11.3840	51 kDa	2	3		hypothetical protein, conserved
Tb927.11.8890	15 kDa	2	3		DNA-dependent RNA polymerases, putative
Tb927.3.1260	21 kDa	2	3		hypothetical protein, conserved
Tb927.3.2220	24 kDa	2	3		eukaryotic translation initiation factor 3 subunit j
Tb927.8.1500	63 kDa	2	3		hypothetical protein, conserved
