# Supplementary material for: Trypanosoma brucei PRMT1 Is a Nucleic Acid Binding Protein with a Role in Energy Metabolism and the Starvation Stress Response
Source: mBio. 2018 Dec 18;9(6):e02430-18. doi: 10.1128/mBio.02430-18 (PMC6299225; doi:10.1128/mBio.02430-18)
Supplement: TABLE S4 [file mbo006184221st4.xlsx]

## Sheet: Sheet1
	Primer name	Primer sequence	Cut site
	PRO-MHT_5'	GAGAAGCTTATGTCACCAAAGAAAAACTCGGCATC	HindIII
	PRO-MHT_3'	CAACTCGAGATACCTTTGGTAGTTGTACGTGC	XhoI
	7CTb927.10.3560F	CAACCGTAGAGGTGACCGCACGCACGTCTGGTAATGTTGTAAACATTGAGACAAAAGGCACGTACAACTACCAAAGGTATggttctggtagtggttcc
	7CTb927.10.3560R	ATTTGCCTCCTCCATGAAATTTAGTGCAAGTGCAAACGGCCAAGGTGATCCACCTATTTCACGACGCTCCGCACAACACAccaatttgagagacctgtgc
	All pBSC	GTAATACGACTCACTATAGGGC
	pBSC-A20	TTTTTTTTTTTTTTTTTTTTGATCCCCCGGGCTGC
	ENZ 5'UTR AMP	GCTGCTGCCACATATTTTCCTTTG
	ENZ 3'UTR AMP	CCCACACCCCATAGCTCACATTCAC
	MCS 4A	TCGAGCGGGCCCGATATCACTAGTGGATCC
	MCS 4B	ATCGGGATCCACTAGTGATATCGGGCCCGC
	MCS 5A	CGATGGTACCACGCGTTACGTATGATCAT
	MCS 5B	CTAGATGATCATACGTAACGCGTGGTACC
